# Supplementary material for: De-novo RNA Sequencing and Metabolite Profiling to Identify Genes Involved in Anthocyanin Biosynthesis in Korean Black Raspberry (Rubus coreanus Miquel)
Source: PLoS One. 2014 Feb 5;9(2):e88292. doi: 10.1371/journal.pone.0088292 (PMC3914977; doi:10.1371/journal.pone.0088292)
Supplement: Table S2 — Top BLAST hits from NCBI nr database. BLAST results against the NCBI nr database for all the distinct sequences with a cutoff E-value above 10−5 are shown. (XLS) [file pone.0088292.s009.xls]

## Sheet: TG1202R2991-Unigene.fa.blast.Nr
Table S2. Top BLAST hits from NCBI nr database. BLAST results against the NCBI nr database for all the distinct sequences with a cutoff E-value above 10-5 are shown.
Query_id	Query_length	Query_start	Query_end	Subject_id	Subject_length	Subject_start	Subject_end	Identity	Positive	Gap	Align_length	Score	E_value	Query_annotation	Subject_annotation
Unigene13500_TG1202R2991	1194	1194	505	gi|302139068|gb|ADK94872.1|	425	195	424	0.83	0.94	0	230	442	1e-123	--	phosphatidyl serine synthase [Oryza sativa Japonica Group]
Unigene13501_TG1202R2991	1626	65	1177	gi|17978924|gb|AAL47429.1|	545	158	543	0.54	0.66	0.06	396	358	1e-97	--	AT5g45290/K9E15_7 [Arabidopsis thaliana]
Unigene13502_TG1202R2991	733	733	86	gi|224112595|ref|XP_002332751.1|	523	302	519	0.82	0.92	0	218	371	1e-102	--	high affinity inorganic phosphate transporter [Populus trichocarpa] >gi|222833079|gb|EEE71556.1| high affinity inorganic phosphate transporter [Populus trichocarpa]
Unigene13503_TG1202R2991	402	263	3	gi|8778693|gb|AAF79701.1|AC020889_9	924	525	604	0.34	0.54	0	87	54.7	3e-07	--	T1N15.16 [Arabidopsis thaliana]
Unigene13504_TG1202R2991	2489	2489	3	gi|297817698|ref|XP_002876732.1|	1120	147	973	0.79	0.89	0	829	1334	0	--	ATP binding protein [Arabidopsis lyrata subsp. lyrata] >gi|297322570|gb|EFH52991.1| ATP binding protein [Arabidopsis lyrata subsp. lyrata]
Unigene13506_TG1202R2991	934	261	932	gi|57222140|gb|AAW38977.1|	242	4	226	0.71	0.86	0.01	228	328	8e-89	--	At5g49800 [Arabidopsis thaliana]
Unigene13507_TG1202R2991	703	277	684	gi|98961051|gb|ABF59009.1|	116	1	116	0.44	0.61	0	136	99	5e-20	--	At3g51500 [Arabidopsis thaliana]
Unigene13508_TG1202R2991	549	282	22	gi|223635653|sp|B3H4P1.1|PP450_ARATH	661	10	98	0.59	0.67	0.02	89	93.6	1e-18	--	RecName: Full=Pentatricopeptide repeat-containing protein At5g66631
Unigene13509_TG1202R2991	235	6	233	gi|183239026|gb|ACC60971.1|	1123	857	932	0.71	0.92	0	76	113	8e-25	--	phytochrome C [Vitis riparia]
Unigene13510_TG1202R2991	1000	999	61	gi|15218705|ref|NP_171809.1|	793	481	793	0.71	0.85	0	314	455	1e-127	--	pentatricopeptide (PPR) repeat-containing protein [Arabidopsis thaliana] >gi|75200246|sp|Q9SA60.1|PPR6_ARATH RecName: Full=Pentatricopeptide repeat-containing protein At1g03100, mitochondrial; Flags: Precursor >gi|4587568|gb|AAD25799.1|AC006550_7 Contains PF|00637 Clathrin 7-fold repeat. EST gb|AA721862 comes from this gene [Arabidopsis thaliana] >gi|44917465|gb|AAS49057.1| At1g03100 [Arabidopsis…
Unigene13511_TG1202R2991	2905	4	2904	gi|83423282|emb|CAI64810.1|	1309	343	1309	0.69	0.82	0	970	1348	0	--	nucleoporin [Lotus japonicus] >gi|83423284|emb|CAI64811.1| nucleoporin [Lotus japonicus]
Unigene13512_TG1202R2991	1110	66	1109	gi|857397|dbj|BAA09466.1|	484	128	474	0.7	0.81	0	348	503	1e-141	--	mitotic cyclin a2-type [Glycine max]
Unigene13513_TG1202R2991	433	403	152	gi|224142313|ref|XP_002324503.1|	81	1	81	0.41	0.58	0.03	87	51.2	4e-06	--	predicted protein [Populus trichocarpa] >gi|118485626|gb|ABK94663.1| unknown [Populus trichocarpa] >gi|222865937|gb|EEF03068.1| predicted protein [Populus trichocarpa]
Unigene13514_TG1202R2991	390	261	1	gi|297847500|ref|XP_002891631.1|	514	14	100	0.8	0.88	0	87	137	3e-32	--	mate efflux family protein [Arabidopsis lyrata subsp. lyrata] >gi|297337473|gb|EFH67890.1| mate efflux family protein [Arabidopsis lyrata subsp. lyrata]
Unigene13515_TG1202R2991	920	164	610	gi|110737733|dbj|BAF00805.1|	749	594	735	0.37	0.53	0.02	153	84.3	2e-15	--	IFA-binding protein [Arabidopsis thaliana]
Unigene13516_TG1202R2991	1087	1082	21	gi|15229478|ref|NP_189001.1|	1309	184	521	0.49	0.64	0	355	331	9e-90	--	RFR1 (REF4-related 1) [Arabidopsis thaliana]
Unigene13517_TG1202R2991	410	292	47	gi|115460194|ref|NP_001053697.1|	132	6	97	0.45	0.61	0.1	92	96.7	2e-22	--	Os04g0589200 [Oryza sativa Japonica Group] >gi|38346709|emb|CAE04859.2| OSJNBa0086O06.7 [Oryza sativa Japonica Group] >gi|113565268|dbj|BAF15611.1| Os04g0589200 [Oryza sativa Japonica Group]
Unigene13518_TG1202R2991	431	303	19	gi|225447417|ref|XP_002276175.1|	354	9	108	0.54	0.7	0.05	100	93.2	8e-19	--	PREDICTED: similar to FLA21 (FASCICLIN-LIKE ARABINOGALACTAN PROTEIN 21 PRECURSOR) [Vitis vinifera]
Unigene13519_TG1202R2991	489	273	446	gi|55819802|gb|AAV66096.1|	425	1	58	0.43	0.68	0	58	64.3	6e-10	--	At5g59830 [Arabidopsis thaliana]
Unigene13520_TG1202R2991	2268	2197	2	gi|297828353|ref|XP_002882059.1|	1028	270	1017	0.48	0.63	0.04	767	673	0	--	suppressor of phya-105 1 [Arabidopsis lyrata subsp. lyrata] >gi|297327898|gb|EFH58318.1| suppressor of phya-105 1 [Arabidopsis lyrata subsp. lyrata]
Unigene13521_TG1202R2991	2058	1987	2	gi|297828353|ref|XP_002882059.1|	1028	270	944	0.48	0.63	0.04	694	606	1e-172	--	suppressor of phya-105 1 [Arabidopsis lyrata subsp. lyrata] >gi|297327898|gb|EFH58318.1| suppressor of phya-105 1 [Arabidopsis lyrata subsp. lyrata]
Unigene13522_TG1202R2991	358	27	350	gi|224061349|ref|XP_002300436.1|	1213	420	537	0.37	0.5	0.08	118	75.9	1e-13	--	cc-nbs-lrr resistance protein [Populus trichocarpa] >gi|222847694|gb|EEE85241.1| cc-nbs-lrr resistance protein [Populus trichocarpa]
Unigene13524_TG1202R2991	1065	1058	189	gi|2653879|gb|AAB87670.1|	406	116	405	0.65	0.83	0	290	414	1e-115	--	adenyl cyclase [Nicotiana tabacum]
Unigene13525_TG1202R2991	1189	9	842	gi|2104685|emb|CAA66483.1|	377	24	315	0.49	0.64	0.06	296	270	1e-78	--	transcripteion factor [Vicia faba var. minor]
Unigene13526_TG1202R2991	1396	2	1396	gi|224127888|ref|XP_002329202.1|	1320	157	607	0.66	0.78	0	465	636	0	--	chromatin remodeling complex subunit [Populus trichocarpa] >gi|222870983|gb|EEF08114.1| chromatin remodeling complex subunit [Populus trichocarpa]
Unigene13529_TG1202R2991	491	158	460	gi|225030814|gb|ACN79520.1|	1020	1	105	0.6	0.65	0.05	107	110	9e-24	--	reduced leaflet 3 [Lotus japonicus]
Unigene13530_TG1202R2991	703	311	703	gi|225434642|ref|XP_002279786.1|	527	1	127	0.61	0.73	0	131	147	2e-34	--	PREDICTED: similar to binding [Vitis vinifera]
Unigene13531_TG1202R2991	903	2	901	gi|240255290|ref|NP_187219.5|	2138	691	991	0.7	0.84	0	301	419	1e-116	--	EMB2016 (embryo defective 2016) [Arabidopsis thaliana]
Unigene13535_TG1202R2991	619	3	467	gi|171921127|gb|ACB59223.1|	523	348	506	0.41	0.55	0.1	174	130	9e-30	--	glutathione S-transferase [Brassica oleracea]
Unigene13536_TG1202R2991	1112	1024	590	gi|224120770|ref|XP_002330947.1|	1120	813	937	0.27	0.41	0.03	151	55.5	1e-06	--	tir-nbs-lrr resistance protein [Populus trichocarpa] >gi|222873141|gb|EEF10272.1| tir-nbs-lrr resistance protein [Populus trichocarpa]
Unigene13537_TG1202R2991	484	474	1	gi|224138796|ref|XP_002326692.1|	2827	2149	2313	0.64	0.72	0.04	165	197	3e-50	--	predicted protein [Populus trichocarpa] >gi|222834014|gb|EEE72491.1| predicted protein [Populus trichocarpa]
Unigene13538_TG1202R2991	603	533	3	gi|115442467|ref|NP_001045513.1|	525	128	294	0.69	0.83	0	177	262	2e-69	--	Os01g0967900 [Oryza sativa Japonica Group] >gi|113535044|dbj|BAF07427.1| Os01g0967900 [Oryza sativa Japonica Group]
Unigene13539_TG1202R2991	250	99	248	gi|82880420|gb|ABB92749.1|	487	3	55	0.79	0.84	0.05	53	87.4	5e-17	--	UDP-glucose glucosyltransferase [Fragaria x ananassa]
Unigene13540_TG1202R2991	677	672	307	gi|14335172|gb|AAK59866.1|	235	113	235	0.69	0.85	0	123	189	3e-47	--	AT4g27390/M4I22_200 [Arabidopsis thaliana] >gi|15529163|gb|AAK97676.1| AT4g27390/M4I22_200 [Arabidopsis thaliana] >gi|16974363|gb|AAL31107.1| AT4g27390/M4I22_200 [Arabidopsis thaliana]
Unigene13541_TG1202R2991	323	260	3	gi|292668895|gb|ADE41102.1|	241	1	83	0.53	0.68	0.04	90	89.4	1e-17	--	AP2 domain class transcription factor [Malus x domestica]
Unigene13543_TG1202R2991	1460	1218	1	gi|296086263|emb|CBI31704.3|	1188	1	406	0.71	0.83	0.01	412	557	1e-157	--	unnamed protein product [Vitis vinifera]
Unigene13544_TG1202R2991	1856	1821	433	gi|15144507|gb|AAK84474.1|	645	183	645	0.69	0.82	0.01	469	629	1e-179	--	suppressor-like protein [Solanum lycopersicum]
Unigene13546_TG1202R2991	235	222	1	gi|224130518|ref|XP_002328629.1|	1121	190	263	0.58	0.68	0	74	80.9	4e-15	--	tir-nbs-lrr resistance protein [Populus trichocarpa] >gi|222838611|gb|EEE76976.1| tir-nbs-lrr resistance protein [Populus trichocarpa]
Unigene13547_TG1202R2991	539	214	537	gi|115460700|ref|NP_001053950.1|	572	5	113	0.5	0.75	0.01	110	106	1e-22	--	Os04g0626900 [Oryza sativa Japonica Group] >gi|113565521|dbj|BAF15864.1| Os04g0626900 [Oryza sativa Japonica Group]
Unigene13548_TG1202R2991	400	111	392	gi|224123398|ref|XP_002330305.1|	525	12	106	0.54	0.66	0.01	95	102	1e-21	--	cytochrome P450 [Populus trichocarpa] >gi|222871340|gb|EEF08471.1| cytochrome P450 [Populus trichocarpa]
Unigene13549_TG1202R2991	464	135	464	gi|164564739|dbj|BAF98220.1|	322	1	110	0.38	0.62	0	110	75.9	2e-13	--	CM0216.380.nc [Lotus japonicus]
Unigene13552_TG1202R2991	1235	2	955	gi|30679912|ref|NP_195935.2|	503	155	502	0.42	0.53	0.13	367	214	2e-54	--	JKD (JACKDAW); nucleic acid binding / protein binding / protein homodimerization/ transcription factor/ zinc ion binding [Arabidopsis thaliana] >gi|75325688|sp|Q700D2.1|JKD_ARATH RecName: Full=Zinc finger protein JACKDAW; AltName: Full=ID1-like zinc finger protein 3 >gi|41059985|emb|CAF18563.1| ID1-like zinc finger protein 3 [Arabidopsis thaliana] >gi|45935041|gb|AAS79555.1| C2H2 type zinc finger…
Unigene13553_TG1202R2991	444	443	3	gi|18396508|ref|NP_566200.1|	743	500	650	0.52	0.71	0.02	151	185	2e-46	--	calcineurin-like phosphoesterase family protein [Arabidopsis thaliana]
Unigene13554_TG1202R2991	254	254	12	gi|297597144|ref|NP_001043494.2|	572	476	556	0.62	0.85	0	81	114	5e-25	--	Os01g0601000 [Oryza sativa Japonica Group] >gi|255673431|dbj|BAF05408.2| Os01g0601000 [Oryza sativa Japonica Group]
Unigene13555_TG1202R2991	437	432	97	gi|124360979|gb|ABN08951.1|	511	387	498	0.62	0.75	0	112	147	4e-35	--	Tetratricopeptide-like helical [Medicago truncatula]
Unigene13556_TG1202R2991	1785	2	1723	gi|194441092|gb|ACF70844.1|	597	49	597	0.69	0.8	0	576	789	0	--	plasma membrane receptor-like kinase [Medicago truncatula]
Unigene13557_TG1202R2991	733	2	703	gi|194441092|gb|ACF70844.1|	597	49	255	0.55	0.67	0	234	244	8e-64	--	plasma membrane receptor-like kinase [Medicago truncatula]
Unigene13558_TG1202R2991	482	2	316	gi|194441092|gb|ACF70844.1|	597	49	153	0.69	0.86	0	105	157	4e-38	--	plasma membrane receptor-like kinase [Medicago truncatula]
Unigene13559_TG1202R2991	275	2	172	gi|194441092|gb|ACF70844.1|	597	49	105	0.78	0.92	0	57	100	5e-21	--	plasma membrane receptor-like kinase [Medicago truncatula]
Unigene13560_TG1202R2991	636	22	609	gi|46518385|gb|AAS99674.1|	214	1	204	0.47	0.6	0.08	214	159	3e-38	--	At5g37840 [Arabidopsis thaliana] >gi|48310396|gb|AAT41812.1| At5g37840 [Arabidopsis thaliana]
Unigene13561_TG1202R2991	1113	8	1111	gi|17368377|sp|P94026.1|RBCMT_TOBAC	491	116	484	0.77	0.89	0	369	583	1e-165	--	RecName: Full=Ribulose-1,5 bisphosphate carboxylase/oxygenase large subunit N-methyltransferase, chloroplastic; AltName: Full=[Ribulose-bisphosphate carboxylase]-lysine N-methyltransferase; Short=RuBisCO LSMT; Short=RuBisCO methyltransferase; Short=rbcMT; Flags: Precursor >gi|1731475|gb|AAC49565.1| ribulose-1,5-bisphosphate carboxylase/oxygenase large subunit N-methyltransferase [Nicotiana tabacu…
Unigene13562_TG1202R2991	205	2	151	gi|224098926|ref|XP_002311320.1|	490	107	156	0.7	0.92	0	50	86.7	8e-17	--	SET domain-containing protein [Populus trichocarpa] >gi|222851140|gb|EEE88687.1| SET domain-containing protein [Populus trichocarpa]
Unigene13563_TG1202R2991	323	3	323	gi|297794417|ref|XP_002865093.1|	381	28	134	0.55	0.71	0	107	119	1e-26	--	beta-hydroxyisobutyryl-CoA hydrolase 1 [Arabidopsis lyrata subsp. lyrata] >gi|297310928|gb|EFH41352.1| beta-hydroxyisobutyryl-CoA hydrolase 1 [Arabidopsis lyrata subsp. lyrata]
Unigene13566_TG1202R2991	1020	646	389	gi|224115568|ref|XP_002317068.1|	753	668	753	0.72	0.8	0	86	132	7e-30	--	jumonji domain protein [Populus trichocarpa] >gi|222860133|gb|EEE97680.1| jumonji domain protein [Populus trichocarpa]
Unigene13567_TG1202R2991	988	859	389	gi|224115568|ref|XP_002317068.1|	753	596	753	0.66	0.79	0	158	216	3e-55	--	jumonji domain protein [Populus trichocarpa] >gi|222860133|gb|EEE97680.1| jumonji domain protein [Populus trichocarpa]
Unigene13568_TG1202R2991	333	312	112	gi|240254187|ref|NP_174367.6|	819	657	716	0.56	0.74	0	67	68.2	3e-11	--	transcription factor [Arabidopsis thaliana]
Unigene13570_TG1202R2991	978	976	2	gi|58047496|gb|AAW65103.1|	589	78	402	0.9	0.93	0	325	631	1e-180	--	polyphenol oxidase [Prunus salicina var. cordata]
Unigene13571_TG1202R2991	840	308	838	gi|212717194|gb|ACJ37438.1|	245	1	177	0.68	0.8	0.03	183	218	6e-56	--	AP2 domain-containing transcription factor 4 [Glycine max]
Unigene13572_TG1202R2991	449	23	157	gi|297726837|ref|NP_001175782.1|	948	729	773	0.8	0.84	0	45	69.7	5e-17	--	Os09g0332360 [Oryza sativa Japonica Group] >gi|255678795|dbj|BAH94510.1| Os09g0332360 [Oryza sativa Japonica Group]
Unigene13573_TG1202R2991	301	288	13	gi|240254401|ref|NP_178040.5|	1335	103	194	0.65	0.84	0	92	135	2e-31	--	binding [Arabidopsis thaliana]
Unigene13576_TG1202R2991	550	488	3	gi|94549041|gb|ABF39005.1|	226	25	204	0.32	0.54	0.1	180	99.4	2e-20	--	plant cell wall protein SlTFR88 [Solanum lycopersicum]
Unigene13577_TG1202R2991	494	480	19	gi|115444681|ref|NP_001046120.1|	763	390	536	0.19	0.48	0	154	53.5	1e-06	--	Os02g0186400 [Oryza sativa Japonica Group] >gi|113535651|dbj|BAF08034.1| Os02g0186400 [Oryza sativa Japonica Group]
Unigene13578_TG1202R2991	580	2	484	gi|297600344|ref|NP_001048996.2|	996	305	468	0.73	0.87	0.01	164	239	2e-62	--	Os03g0152900 [Oryza sativa Japonica Group] >gi|255674213|dbj|BAF10910.2| Os03g0152900 [Oryza sativa Japonica Group]
Unigene13579_TG1202R2991	504	194	295	gi|255586944|ref|XP_002534072.1|	537	1	34	0.64	0.79	0	34	42.7	8e-08	--	ER glycerol-phosphate acyltransferase [Ricinus communis] >gi|223525899|gb|EEF28316.1| ER glycerol-phosphate acyltransferase [Ricinus communis]
Unigene13581_TG1202R2991	771	3	770	gi|256538311|gb|ACU82515.1|	1451	1086	1341	0.76	0.88	0	256	428	1e-119	--	pleiotropic drug resistance protein [Cucumis sativus]
Unigene13582_TG1202R2991	219	36	218	gi|55056944|emb|CAH39854.1|	336	166	226	0.75	0.93	0	61	112	1e-24	--	PDR-like ABC transporter [Nicotiana tabacum]
Unigene13583_TG1202R2991	625	338	72	gi|98960885|gb|ABF58926.1|	146	1	87	0.53	0.64	0.03	92	73.9	1e-12	--	At1g68430 [Arabidopsis thaliana]
Unigene13584_TG1202R2991	226	226	74	gi|223452371|gb|ACM89513.1|	860	624	674	0.78	0.9	0	51	85.9	2e-27	--	wall-associated kinase [Glycine max]
Unigene13585_TG1202R2991	586	445	2	gi|297813917|ref|XP_002874842.1|	308	16	163	0.55	0.74	0	148	171	4e-42	--	F-box family protein [Arabidopsis lyrata subsp. lyrata] >gi|297320679|gb|EFH51101.1| F-box family protein [Arabidopsis lyrata subsp. lyrata]
Unigene13586_TG1202R2991	555	445	2	gi|297813917|ref|XP_002874842.1|	308	16	163	0.6	0.77	0	148	186	1e-46	--	F-box family protein [Arabidopsis lyrata subsp. lyrata] >gi|297320679|gb|EFH51101.1| F-box family protein [Arabidopsis lyrata subsp. lyrata]
Unigene13587_TG1202R2991	323	1	108	gi|225434500|ref|XP_002275567.1|	592	545	580	0.86	0.91	0	36	69.3	1e-11	--	PREDICTED: hypothetical protein [Vitis vinifera] >gi|297745851|emb|CBI15907.3| unnamed protein product [Vitis vinifera]
Unigene13588_TG1202R2991	675	675	193	gi|115469276|ref|NP_001058237.1|	627	466	626	0.85	0.93	0	161	305	3e-82	--	Os06g0653000 [Oryza sativa Japonica Group] >gi|113596277|dbj|BAF20151.1| Os06g0653000 [Oryza sativa Japonica Group]
Unigene13589_TG1202R2991	425	49	423	gi|302398663|gb|ADL36626.1|	272	1	125	0.73	0.82	0	126	187	4e-47	--	C2H2L domain class transcription factor [Malus x domestica]
Unigene13590_TG1202R2991	409	394	11	gi|255072613|ref|XP_002499981.1|	340	53	201	0.3	0.41	0.18	157	58.9	2e-08	--	endonuclease I/ribonuclease family protein [Micromonas sp. RCC299] >gi|226515243|gb|ACO61239.1| endonuclease I/ribonuclease family protein [Micromonas sp. RCC299]
Unigene13591_TG1202R2991	899	897	1	gi|300676100|gb|ADK26472.1|	699	24	314	0.71	0.82	0	300	429	1e-119	--	auxin response factor 10 [Solanum lycopersicum]
Unigene13593_TG1202R2991	330	9	239	gi|115438452|ref|NP_001043543.1|	501	416	493	0.44	0.69	0.01	78	73.9	5e-13	--	Os01g0610300 [Oryza sativa Japonica Group] >gi|113533074|dbj|BAF05457.1| Os01g0610300 [Oryza sativa Japonica Group]
Unigene13594_TG1202R2991	306	3	302	gi|240256273|ref|NP_196708.4|	696	531	628	0.44	0.65	0	100	85.9	1e-16	--	DNA binding / nucleic acid binding [Arabidopsis thaliana]
Unigene13595_TG1202R2991	909	18	764	gi|13605803|gb|AAK32887.1|AF367300_1	756	507	755	0.61	0.81	0	249	328	6e-89	--	AT4g24840/F6I7_50 [Arabidopsis thaliana] >gi|20147143|gb|AAM10288.1| AT4g24840/F6I7_50 [Arabidopsis thaliana]
Unigene13598_TG1202R2991	287	134	286	gi|297813195|ref|XP_002874481.1|	812	1	50	0.9	0.9	0	51	90.5	5e-18	--	transducin family protein [Arabidopsis lyrata subsp. lyrata] >gi|297320318|gb|EFH50740.1| transducin family protein [Arabidopsis lyrata subsp. lyrata]
Unigene13599_TG1202R2991	1129	1119	1	gi|297805634|ref|XP_002870701.1|	1918	1051	1400	0.5	0.68	0	373	365	1e-100	--	EMB3012 [Arabidopsis lyrata subsp. lyrata] >gi|297316537|gb|EFH46960.1| EMB3012 [Arabidopsis lyrata subsp. lyrata]
Unigene13600_TG1202R2991	991	989	267	gi|302393778|sp|P42739.2|UBIQP_ACECL	423	102	340	0.4	0.62	0.01	244	158	1e-37	--	RecName: Full=Polyubiquitin; Contains: RecName: Full=Ubiquitin; Contains: RecName: Full=Ubiquitin-related 1; Contains: RecName: Full=Ubiquitin-related 2; Flags: Precursor >gi|433970|emb|CAA82268.1| polyubiquitin [Acetabularia peniculus]
Unigene13601_TG1202R2991	702	14	700	gi|186494070|ref|NP_177080.2|	616	11	256	0.46	0.63	0.07	248	194	8e-49	--	kinase [Arabidopsis thaliana]
Unigene13602_TG1202R2991	769	435	758	gi|600118|emb|CAA84230.1|	1188	773	882	0.3	0.45	0.06	115	39.7	2e-06	--	extensin-like protein [Zea mays] >gi|1096557|prf||2111476A extensin-like domain
Unigene13605_TG1202R2991	750	741	148	gi|124360995|gb|ABN08967.1|	275	52	246	0.51	0.66	0.01	200	180	1e-44	--	Leucine-rich repeat, plant specific [Medicago truncatula]
Unigene13606_TG1202R2991	344	344	3	gi|116309786|emb|CAH66826.1|	2615	906	1022	0.32	0.53	0.05	120	59.3	1e-08	--	OSIGBa0148A10.3 [Oryza sativa Indica Group]
Unigene13607_TG1202R2991	504	127	492	gi|15231725|ref|NP_191523.1|	246	1	117	0.39	0.63	0.02	125	79.7	1e-14	--	glycine-rich protein [Arabidopsis thaliana] >gi|145332897|ref|NP_001078314.1| glycine-rich protein [Arabidopsis thaliana]
Unigene13608_TG1202R2991	301	298	8	gi|8778423|gb|AAF79431.1|AC025808_13	1314	539	640	0.49	0.65	0.04	102	115	2e-25	--	F18O14.25 [Arabidopsis thaliana]
Unigene13611_TG1202R2991	972	10	858	gi|297847728|ref|XP_002891745.1|	472	169	452	0.53	0.71	0	284	315	4e-85	--	pentatricopeptide repeat-containing protein [Arabidopsis lyrata subsp. lyrata] >gi|297337587|gb|EFH68004.1| pentatricopeptide repeat-containing protein [Arabidopsis lyrata subsp. lyrata]
Unigene13612_TG1202R2991	674	535	2	gi|307136480|gb|ADN34281.1|	610	1	231	0.3	0.43	0.23	233	77	2e-13	--	nucleic acid binding protein [Cucumis melo subsp. melo]
Unigene13614_TG1202R2991	1004	68	1003	gi|224109078|ref|XP_002315075.1|	342	1	311	0.72	0.84	0	313	454	1e-127	--	ZIP transporter [Populus trichocarpa] >gi|222864115|gb|EEF01246.1| ZIP transporter [Populus trichocarpa]
Unigene13616_TG1202R2991	1122	263	1120	gi|307136370|gb|ADN34182.1|	1131	26	310	0.61	0.75	0	286	348	6e-95	--	pentatricopeptide repeat-containing protein [Cucumis melo subsp. melo]
Unigene13617_TG1202R2991	401	399	1	gi|297812703|ref|XP_002874235.1|	718	398	530	0.81	0.93	0	133	229	1e-59	--	ABC1 family protein [Arabidopsis lyrata subsp. lyrata] >gi|297320072|gb|EFH50494.1| ABC1 family protein [Arabidopsis lyrata subsp. lyrata]
Unigene13618_TG1202R2991	697	1	696	gi|225431806|ref|XP_002272864.1|	1098	176	407	0.85	0.92	0	232	434	1e-121	--	PREDICTED: similar to PLDP1 (PHOSPHOLIPASE D ZETA1); phospholipase D [Vitis vinifera]
Unigene13620_TG1202R2991	451	119	448	gi|255545094|ref|XP_002513608.1|	981	11	120	0.6	0.74	0	110	122	2e-27	--	hypothetical protein RCOM_1581370 [Ricinus communis] >gi|223547516|gb|EEF49011.1| hypothetical protein RCOM_1581370 [Ricinus communis]
Unigene13621_TG1202R2991	1773	504	1529	gi|297610489|ref|NP_001064615.2|	373	32	372	0.65	0.83	0	342	478	1e-134	--	Os10g0419100 [Oryza sativa Japonica Group] >gi|255679407|dbj|BAF26529.2| Os10g0419100 [Oryza sativa Japonica Group]
Unigene13622_TG1202R2991	1565	296	1321	gi|297610489|ref|NP_001064615.2|	373	32	372	0.65	0.83	0	342	478	1e-134	--	Os10g0419100 [Oryza sativa Japonica Group] >gi|255679407|dbj|BAF26529.2| Os10g0419100 [Oryza sativa Japonica Group]
Unigene13624_TG1202R2991	791	777	196	gi|82570061|gb|ABB83615.1|	328	135	326	0.65	0.82	0	194	259	2e-68	--	CA-responsive protein [Brassica oleracea]
Unigene13625_TG1202R2991	443	360	16	gi|297814838|ref|XP_002875302.1|	242	102	221	0.65	0.8	0.04	120	164	2e-40	--	plastid-lipid associated protein pap [Arabidopsis lyrata subsp. lyrata] >gi|297321140|gb|EFH51561.1| plastid-lipid associated protein pap [Arabidopsis lyrata subsp. lyrata]
Unigene13626_TG1202R2991	407	261	16	gi|297814840|ref|XP_002875303.1|	239	132	218	0.6	0.74	0.05	87	112	2e-24	--	plastid-lipid associated protein pap [Arabidopsis lyrata subsp. lyrata] >gi|297321141|gb|EFH51562.1| plastid-lipid associated protein pap [Arabidopsis lyrata subsp. lyrata]
Unigene13627_TG1202R2991	282	199	92	gi|89355891|gb|ABD72269.1|	174	33	68	0.86	0.91	0	36	63.9	5e-10	--	plastid fibrillin 3 [Coffea canephora]
Unigene13630_TG1202R2991	944	28	810	gi|109946579|gb|ABG48468.1|	306	45	305	0.67	0.8	0	262	378	1e-104	--	At1g73090 [Arabidopsis thaliana]
Unigene13631_TG1202R2991	1017	1016	288	gi|225434411|ref|XP_002271596.1|	457	216	457	0.84	0.91	0	243	426	1e-118	--	PREDICTED: similar to mitochondrial 28S ribosomal protein S29-related [Vitis vinifera]
Unigene13632_TG1202R2991	410	232	2	gi|225437941|ref|XP_002268868.1|	115	2	84	0.74	0.81	0.07	83	127	4e-29	--	PREDICTED: similar to Os04g0509400 [Vitis vinifera]
Unigene13633_TG1202R2991	648	648	151	gi|18396223|ref|NP_565333.1|	188	21	186	0.78	0.9	0	166	288	5e-77	--	ORG4 (OBP3-RESPONSIVE GENE 4) [Arabidopsis thaliana]
Unigene13635_TG1202R2991	994	40	801	gi|112982631|dbj|BAF03494.1|	255	2	254	0.65	0.79	0	256	333	2e-90	--	XRCC4 homolog [Populus nigra]
Unigene13636_TG1202R2991	871	40	678	gi|112982631|dbj|BAF03494.1|	255	2	254	0.53	0.64	0.16	256	252	4e-66	--	XRCC4 homolog [Populus nigra]
Unigene13638_TG1202R2991	378	378	13	gi|82697943|gb|ABB89006.1|	319	176	297	0.7	0.79	0	122	184	3e-46	--	CXE carboxylesterase [Malus pumila]
Unigene13639_TG1202R2991	259	259	2	gi|82697943|gb|ABB89006.1|	319	176	261	0.65	0.76	0	86	123	7e-28	--	CXE carboxylesterase [Malus pumila]
Unigene13640_TG1202R2991	415	232	2	gi|224077154|ref|XP_002305157.1|	632	1	77	0.77	0.85	0	77	125	2e-28	--	nadph-cytochrome P450 oxydoreductase [Populus trichocarpa] >gi|222848121|gb|EEE85668.1| nadph-cytochrome P450 oxydoreductase [Populus trichocarpa]
Unigene13641_TG1202R2991	299	151	2	gi|57239851|gb|AAW49219.1|	341	1	50	0.84	0.96	0	50	89.7	9e-18	--	protein kinase 1 [Aegilops tauschii]
Unigene13643_TG1202R2991	1424	1286	204	gi|42565501|ref|NP_190002.2|	362	1	360	0.79	0.89	0	361	604	1e-171	--	chloroplast outer membrane protein-related [Arabidopsis thaliana] >gi|56121918|gb|AAV74240.1| At3g44160 [Arabidopsis thaliana] >gi|60543353|gb|AAX22274.1| At3g44160 [Arabidopsis thaliana]
Unigene13645_TG1202R2991	371	135	1	gi|15219907|ref|NP_173672.1|	565	4	48	0.6	0.77	0	45	58.5	2e-08	--	proton-dependent oligopeptide transport (POT) family protein [Arabidopsis thaliana] >gi|75313529|sp|Q9SK99.1|PTR11_ARATH RecName: Full=Probable peptide/nitrate transporter At1g22570 >gi|6587832|gb|AAF18521.1|AC006551_7 Similar to LeOPT1 [Lycopersicon esculentum] [Arabidopsis thaliana]
Unigene13646_TG1202R2991	914	912	46	gi|297819580|ref|XP_002877673.1|	893	570	892	0.46	0.62	0.11	326	285	7e-76	--	transducin family protein [Arabidopsis lyrata subsp. lyrata] >gi|297323511|gb|EFH53932.1| transducin family protein [Arabidopsis lyrata subsp. lyrata]
Unigene13647_TG1202R2991	598	3	596	gi|15222235|ref|NP_177679.1|	278	76	272	0.86	0.94	0	199	342	2e-93	--	ATP-dependent protease La (LON) domain-containing protein [Arabidopsis thaliana]
Unigene13648_TG1202R2991	985	6	608	gi|92893902|gb|ABE91952.1|	504	176	392	0.31	0.48	0.08	220	99.8	5e-20	--	Zinc finger, CCHC-type [Medicago truncatula]
Unigene13649_TG1202R2991	423	422	261	gi|297844814|ref|XP_002890288.1|	336	265	332	0.67	0.72	0.2	68	85.9	1e-16	--	rhomboid family protein [Arabidopsis lyrata subsp. lyrata] >gi|297336130|gb|EFH66547.1| rhomboid family protein [Arabidopsis lyrata subsp. lyrata]
Unigene13650_TG1202R2991	379	377	261	gi|297844814|ref|XP_002890288.1|	336	294	332	0.74	0.87	0	39	62	2e-09	--	rhomboid family protein [Arabidopsis lyrata subsp. lyrata] >gi|297336130|gb|EFH66547.1| rhomboid family protein [Arabidopsis lyrata subsp. lyrata]
Unigene13651_TG1202R2991	582	578	12	gi|18412763|ref|NP_567278.1|	1768	128	323	0.68	0.83	0.03	196	291	3e-78	--	GSL1 (GLUCAN SYNTHASE-LIKE 1); 1,3-beta-glucan synthase/ transferase, transferring glycosyl groups [Arabidopsis thaliana] >gi|75199658|sp|Q9S9U0.1|CALSB_ARATH RecName: Full=Callose synthase 11; AltName: Full=1,3-beta-glucan synthase; AltName: Full=Protein GLUCAN SYNTHASE-LIKE 1 >gi|5732072|gb|AAD48971.1|AF162444_3 contains similarity to glucan synthases [Arabidopsis thaliana] >gi|7267256|emb|CAB8…
Unigene13652_TG1202R2991	327	311	3	gi|15229344|ref|NP_187125.1|	1703	743	849	0.39	0.53	0.06	110	55.5	2e-07	--	SWP (STRUWWELPETER) [Arabidopsis thaliana] >gi|20068999|gb|AAM09647.1|AF466359_1 SWP1 [Arabidopsis thaliana] >gi|23898273|emb|CAD53582.1| struwwelpeter 1 protein [Arabidopsis thaliana]
Unigene13653_TG1202R2991	848	123	632	gi|117606933|gb|ABK42021.1|	613	24	176	0.3	0.35	0	171	47.8	2e-06	--	vegetative cell wall protein [Chlamydomonas incerta]
Unigene13654_TG1202R2991	827	1	756	gi|115453823|ref|NP_001050512.1|	675	52	316	0.28	0.37	0.14	294	58.2	1e-07	--	Os03g0568800 [Oryza sativa Japonica Group] >gi|113548983|dbj|BAF12426.1| Os03g0568800 [Oryza sativa Japonica Group]
Unigene13658_TG1202R2991	1186	1185	250	gi|224139958|ref|XP_002323359.1|	414	91	414	0.69	0.83	0.03	324	461	1e-129	--	aromatic and neutral amino acid transporter [Populus trichocarpa] >gi|222867989|gb|EEF05120.1| aromatic and neutral amino acid transporter [Populus trichocarpa]
Unigene13660_TG1202R2991	498	497	33	gi|297723849|ref|NP_001174288.1|	722	517	672	0.37	0.54	0.01	157	99	2e-20	--	Os05g0239150 [Oryza sativa Japonica Group] >gi|255676156|dbj|BAH93016.1| Os05g0239150 [Oryza sativa Japonica Group]
Unigene13661_TG1202R2991	238	32	238	gi|224126017|ref|XP_002319735.1|	273	1	75	0.56	0.73	0.08	75	85.9	1e-16	--	f-box family protein [Populus trichocarpa] >gi|222858111|gb|EEE95658.1| f-box family protein [Populus trichocarpa]
Unigene13662_TG1202R2991	253	251	18	gi|15148918|gb|AAK84886.1|AF402605_1	327	219	293	0.64	0.75	0.03	81	80.5	6e-15	--	homeodomain leucine zipper protein HDZ2 [Phaseolus vulgaris]
Unigene13663_TG1202R2991	948	902	3	gi|18417421|ref|NP_568302.1|	318	1	307	0.71	0.83	0.02	307	446	1e-124	--	tRNA (adenine-N1-)-methyltransferase [Arabidopsis thaliana]
Unigene13664_TG1202R2991	1204	329	1204	gi|224054944|ref|XP_002298391.1|	675	10	299	0.82	0.91	0	292	489	1e-137	--	white-brown-complex ABC transporter family [Populus trichocarpa] >gi|222845649|gb|EEE83196.1| white-brown-complex ABC transporter family [Populus trichocarpa]
Unigene13665_TG1202R2991	511	509	87	gi|194579019|gb|ACF75543.1|	258	118	258	0.65	0.84	0	141	201	3e-51	--	At5g65810 [Arabidopsis thaliana]
Unigene13666_TG1202R2991	551	112	543	gi|15241161|ref|NP_200437.1|	166	1	144	0.75	0.86	0	144	229	1e-59	--	dimethylmenaquinone methyltransferase family protein [Arabidopsis thaliana] >gi|17368897|sp|Q9FH13.1|RRAA3_ARATH RecName: Full=Regulator of ribonuclease-like protein 3 >gi|9758753|dbj|BAB09117.1| S-adenosylmethionine:2-demethylmenaquinone methyltransferase-like [Arabidopsis thaliana] >gi|38603850|gb|AAR24670.1| At5g56260 [Arabidopsis thaliana] >gi|38603934|gb|AAR24712.1| At5g56260 [Arabidopsis th…
Unigene13667_TG1202R2991	843	17	670	gi|15220978|ref|NP_173176.1|	222	4	220	0.8	0.93	0	218	360	2e-98	--	metal-dependent phosphohydrolase HD domain-containing protein-related [Arabidopsis thaliana] >gi|32362289|gb|AAP80172.1| At1g17330 [Arabidopsis thaliana]
Unigene13669_TG1202R2991	310	250	2	gi|18402284|ref|NP_565696.1|	298	1	75	0.53	0.59	0.01	84	73.6	7e-13	--	catalytic [Arabidopsis thaliana] >gi|75099170|sp|O64730.2|P2C26_ARATH RecName: Full=Probable protein phosphatase 2C 26; Short=AtPP2C26 >gi|20197099|gb|AAC16955.2| expressed protein [Arabidopsis thaliana]
Unigene13671_TG1202R2991	530	392	3	gi|7620007|gb|AAF64547.1|AF078531_1	356	1	135	0.59	0.77	0.03	135	164	7e-40	--	purine permease [Arabidopsis thaliana]
Unigene13672_TG1202R2991	1062	226	1062	gi|302398863|gb|ADL36726.1|	909	40	322	0.55	0.72	0.01	283	301	1e-80	--	HD domain class transcription factor [Malus x domestica]
Unigene13673_TG1202R2991	397	2	286	gi|297603549|ref|NP_001054244.2|	958	642	735	0.44	0.58	0	95	70.5	6e-12	--	Os04g0675000 [Oryza sativa Japonica Group] >gi|38344926|emb|CAE03242.2| OSJNBa0018M05.17 [Oryza sativa Japonica Group] >gi|255675875|dbj|BAF16158.2| Os04g0675000 [Oryza sativa Japonica Group]
Unigene13674_TG1202R2991	339	2	103	gi|15241092|ref|NP_195812.1|	495	462	495	0.88	0.91	0	34	60.1	8e-09	--	STN8; kinase/ protein kinase [Arabidopsis thaliana]
Unigene13675_TG1202R2991	407	405	13	gi|115461731|ref|NP_001054465.1|	243	9	146	0.44	0.65	0.05	138	116	9e-26	--	Os05g0115600 [Oryza sativa Japonica Group] >gi|55168329|gb|AAV44194.1| unknow protein [Oryza sativa Japonica Group] >gi|113578016|dbj|BAF16379.1| Os05g0115600 [Oryza sativa Japonica Group]
Unigene13676_TG1202R2991	286	2	286	gi|291575373|gb|ADE18086.1|	353	54	148	1	1	0	95	201	2e-51	--	photosystem II protein D1 [Isoetes flaccida]
Unigene13679_TG1202R2991	774	2	523	gi|224119506|ref|XP_002318091.1|	493	319	492	0.76	0.85	0	174	276	2e-73	--	cytochrome P450 [Populus trichocarpa] >gi|222858764|gb|EEE96311.1| cytochrome P450 [Populus trichocarpa]
Unigene13680_TG1202R2991	1100	1	948	gi|226496665|ref|NP_001147987.1|	494	126	439	0.57	0.71	0.01	320	352	5e-96	--	ribosomal protein L11 methyltransferase containing protein [Zea mays] >gi|195614998|gb|ACG29329.1| ribosomal protein L11 methyltransferase containing protein [Zea mays]
Unigene13681_TG1202R2991	351	124	351	gi|302398547|gb|ADL36568.1|	258	1	76	0.93	0.97	0	76	154	4e-37	--	ALF domain class transcription factor [Malus x domestica]
Unigene13682_TG1202R2991	514	2	505	gi|225452797|ref|XP_002278099.1|	419	252	419	0.82	0.92	0	168	272	1e-72	--	PREDICTED: similar to DEG8/DEGP8 (DEGP PROTEASE 8); peptidase/ serine-type peptidase/ trypsin [Vitis vinifera]
Unigene13683_TG1202R2991	1649	936	4	gi|297831090|ref|XP_002883427.1|	785	460	765	0.45	0.66	0	312	272	9e-72	--	nucleic acid binding protein [Arabidopsis lyrata subsp. lyrata] >gi|297329267|gb|EFH59686.1| nucleic acid binding protein [Arabidopsis lyrata subsp. lyrata]
Unigene13684_TG1202R2991	416	39	416	gi|240255733|ref|NP_192232.4|	1006	392	521	0.45	0.63	0.04	132	112	1e-24	--	ATP binding / kinase/ protein kinase/ protein serine/threonine kinase/ protein tyrosine kinase/ sugar binding [Arabidopsis thaliana]
Unigene13685_TG1202R2991	1118	1118	42	gi|145360678|ref|NP_565845.2|	898	36	397	0.48	0.68	0	362	337	1e-91	--	ubiquitin-protein ligase [Arabidopsis thaliana]
Unigene13686_TG1202R2991	1057	1057	488	gi|145360678|ref|NP_565845.2|	898	36	227	0.49	0.7	0.01	192	195	7e-49	--	ubiquitin-protein ligase [Arabidopsis thaliana]
Unigene13687_TG1202R2991	330	328	2	gi|1708314|sp|P51819.1|HSP83_IPONI	703	142	257	0.76	0.86	0.06	116	184	4e-46	--	RecName: Full=Heat shock protein 83 >gi|169296|gb|AAA33748.1| heat shock protein 83 [Ipomoea nil] >gi|445625|prf||1909372A heat shock protein 83
Unigene13690_TG1202R2991	1230	2	1024	gi|75335836|sp|Q9M2F9.1|RH52_ARATH	646	307	646	0.61	0.69	0.01	346	395	1e-109	--	RecName: Full=DEAD-box ATP-dependent RNA helicase 52 >gi|6735374|emb|CAB68195.1| ATP-dependent RNA helicase-like protein [Arabidopsis thaliana] >gi|15146288|gb|AAK83627.1| AT3g58570/F14P22_160 [Arabidopsis thaliana] >gi|21593710|gb|AAM65677.1| ATP-dependent RNA helicase-like protein [Arabidopsis thaliana] >gi|27363456|gb|AAO11647.1| At3g58570/F14P22_160 [Arabidopsis thaliana]
Unigene13692_TG1202R2991	499	129	497	gi|159481082|ref|XP_001698611.1|	398	240	371	0.35	0.5	0.07	133	63.5	1e-09	--	hydroxyproline-rich cell wall protein [Chlamydomonas reinhardtii] >gi|158282351|gb|EDP08104.1| hydroxyproline-rich cell wall protein [Chlamydomonas reinhardtii]
Unigene13693_TG1202R2991	753	510	7	gi|18415285|ref|NP_568172.1|	210	26	194	0.58	0.76	0.01	171	201	6e-51	--	WCRKC1 (WCRKC THIOREDOXIN 1) [Arabidopsis thaliana] >gi|298286899|sp|Q9FG36.3|TRL31_ARATH RecName: Full=Thioredoxin-like 3-1, chloroplastic; AltName: Full=Thioredoxin WCRKC-1; Flags: Precursor >gi|117958721|gb|ABK59676.1| At5g06690 [Arabidopsis thaliana]
Unigene13695_TG1202R2991	544	544	2	gi|29028287|gb|AAO62352.1|	764	319	498	0.58	0.71	0	181	204	4e-52	--	subtilase [Casuarina glauca]
Unigene13698_TG1202R2991	305	304	2	gi|1209631|gb|AAA91150.1|	1451	959	1059	0.82	0.94	0	101	172	1e-42	--	GNOM [Arabidopsis thaliana]
Unigene13701_TG1202R2991	367	3	101	gi|168026880|ref|XP_001765959.1|	835	789	821	0.75	0.9	0	33	55.1	3e-07	--	trehalose-6-phosphate synthase [Physcomitrella patens subsp. patens] >gi|162682865|gb|EDQ69280.1| trehalose-6-phosphate synthase [Physcomitrella patens subsp. patens]
Unigene13702_TG1202R2991	506	388	233	gi|289065765|gb|ADC80920.1|	312	30	81	0.53	0.78	0	52	70.5	3e-26	--	delta-9 fatty acid desaturase [Vernicia fordii]
Unigene13703_TG1202R2991	618	327	617	gi|75169752|sp|Q9C9N6.1|PMI2_ARATH	607	31	120	0.38	0.59	0	97	62.4	4e-09	--	RecName: Full=Protein PLASTID MOVEMENT IMPAIRED 2
Unigene13704_TG1202R2991	770	717	7	gi|15223566|ref|NP_173381.1|	471	180	403	0.37	0.56	0	237	152	6e-36	--	bZIP transcription factor family protein [Arabidopsis thaliana]
Unigene13706_TG1202R2991	353	351	241	gi|53988164|gb|AAV28174.1|	323	286	322	0.75	0.94	0	37	67	6e-11	--	aldo/keto reductase [Fragaria x ananassa]
Unigene13707_TG1202R2991	261	259	173	gi|53988164|gb|AAV28174.1|	323	294	322	0.75	0.86	0	29	52.4	2e-06	--	aldo/keto reductase [Fragaria x ananassa]
Unigene13708_TG1202R2991	864	861	223	gi|218546771|sp|Q0WNN7.2|PP176_ARATH	503	289	503	0.6	0.79	0	215	276	3e-73	--	RecName: Full=Pentatricopeptide repeat-containing protein At2g30100, chloroplastic; Flags: Precursor
Unigene13709_TG1202R2991	670	9	344	gi|115448241|ref|NP_001047900.1|	489	378	488	0.5	0.7	0	112	102	3e-21	--	Os02g0711100 [Oryza sativa Japonica Group] >gi|41052650|dbj|BAD07498.1| pentatricopeptide (PPR) repeat-containing protein-like [Oryza sativa Japonica Group] >gi|41052866|dbj|BAD07780.1| pentatricopeptide (PPR) repeat-containing protein-like [Oryza sativa Japonica Group] >gi|113537431|dbj|BAF09814.1| Os02g0711100 [Oryza sativa Japonica Group]
Unigene13710_TG1202R2991	241	241	113	gi|149727871|gb|ABR28335.1|	333	290	332	0.6	0.72	0	43	51.2	4e-06	--	MYB transcription factor MYB40 [Medicago truncatula]
Unigene13712_TG1202R2991	461	236	3	gi|87240992|gb|ABD32850.1|	417	2	79	0.56	0.75	0.03	81	92.4	2e-18	--	Pentatricopeptide repeat [Medicago truncatula]
Unigene13713_TG1202R2991	581	580	2	gi|224113553|ref|XP_002332551.1|	1210	562	752	0.47	0.68	0	194	167	1e-40	--	cc-nbs-lrr resistance protein [Populus trichocarpa] >gi|222833027|gb|EEE71504.1| cc-nbs-lrr resistance protein [Populus trichocarpa]
Unigene13715_TG1202R2991	393	393	1	gi|297722809|ref|NP_001173768.1|	514	354	484	0.76	0.92	0	131	213	6e-55	--	Os04g0169500 [Oryza sativa Japonica Group] >gi|255675175|dbj|BAH92496.1| Os04g0169500 [Oryza sativa Japonica Group]
Unigene13716_TG1202R2991	784	49	372	gi|124360691|gb|ABN08680.1|	214	90	196	0.31	0.51	0.05	114	53.5	3e-06	--	F-box protein interaction domain [Medicago truncatula]
Unigene13719_TG1202R2991	523	3	521	gi|115467272|ref|NP_001057235.1|	628	235	407	0.9	0.95	0	173	327	6e-89	--	Os06g0234100 [Oryza sativa Japonica Group] >gi|113595275|dbj|BAF19149.1| Os06g0234100 [Oryza sativa Japonica Group]
Unigene13720_TG1202R2991	762	441	665	gi|240254129|ref|NP_173495.5|	1175	654	743	0.6	0.7	0.16	90	106	3e-22	--	ATP binding / ATP-dependent DNA helicase/ ATP-dependent helicase/ DNA binding / hydrolase, acting on acid anhydrides, in phosphorus-containing anhydrides / nucleic acid binding [Arabidopsis thaliana]
Unigene13721_TG1202R2991	583	12	536	gi|224061521|ref|XP_002300521.1|	911	707	879	0.42	0.59	0.01	177	121	5e-27	--	predicted protein [Populus trichocarpa] >gi|222847779|gb|EEE85326.1| predicted protein [Populus trichocarpa]
Unigene13722_TG1202R2991	410	407	24	gi|240256386|ref|NP_199003.4|	437	304	432	0.68	0.83	0	129	190	5e-48	--	POLA3; DNA primase [Arabidopsis thaliana]
Unigene13723_TG1202R2991	406	329	24	gi|240256386|ref|NP_199003.4|	437	330	432	0.7	0.84	0	103	154	2e-37	--	POLA3; DNA primase [Arabidopsis thaliana]
Unigene13724_TG1202R2991	301	298	80	gi|240256386|ref|NP_199003.4|	437	304	376	0.73	0.84	0	73	122	1e-27	--	POLA3; DNA primase [Arabidopsis thaliana]
Unigene13725_TG1202R2991	297	220	80	gi|240256386|ref|NP_199003.4|	437	330	376	0.8	0.87	0	47	87.4	4e-17	--	POLA3; DNA primase [Arabidopsis thaliana]
Unigene13726_TG1202R2991	822	2	625	gi|224103221|ref|XP_002312971.1|	437	236	437	0.28	0.45	0.08	227	71.2	1e-11	--	predicted protein [Populus trichocarpa] >gi|222849379|gb|EEE86926.1| predicted protein [Populus trichocarpa]
Unigene13727_TG1202R2991	240	205	2	gi|603890|emb|CAA87073.1|	79	7	74	0.6	0.7	0	68	84	5e-16	--	pathogenesis-related protein PR-6 type [Sambucus nigra]
Unigene13730_TG1202R2991	630	3	260	gi|88683134|emb|CAJ77501.1|	243	158	243	0.8	0.88	0	86	152	2e-36	--	expp1 protein precursor [Solanum tuberosum]
Unigene13731_TG1202R2991	409	234	1	gi|71041080|gb|AAZ20428.1|	571	5	83	0.75	0.83	0.01	79	122	1e-27	--	MYB4 [Malus x domestica]
Unigene13733_TG1202R2991	263	4	261	gi|7579025|gb|AAF64227.1|AF248647_1	464	362	447	0.5	0.75	0	86	111	2e-24	--	glucose acyltransferase [Solanum pennellii]
Unigene13735_TG1202R2991	360	359	6	gi|297811215|ref|XP_002873491.1|	436	75	192	0.47	0.66	0.04	123	110	5e-24	--	kinase [Arabidopsis lyrata subsp. lyrata] >gi|297319328|gb|EFH49750.1| kinase [Arabidopsis lyrata subsp. lyrata]
Unigene13736_TG1202R2991	651	105	587	gi|302828186|ref|XP_002945660.1|	451	253	406	0.29	0.39	0	161	51.6	8e-06	--	hypothetical protein VOLCADRAFT_85853 [Volvox carteri f. nagariensis] >gi|300268475|gb|EFJ52655.1| hypothetical protein VOLCADRAFT_85853 [Volvox carteri f. nagariensis]
Unigene13737_TG1202R2991	436	436	5	gi|104294986|gb|ABF72002.1|	981	380	521	0.46	0.59	0	144	121	2e-27	--	U-box domain-containing protein [Musa acuminata]
Unigene13738_TG1202R2991	362	294	7	gi|297799306|ref|XP_002867537.1|	244	1	96	0.75	0.89	0	96	152	9e-37	--	AT4g26860/F10M23_200 [Arabidopsis lyrata subsp. lyrata] >gi|297313373|gb|EFH43796.1| AT4g26860/F10M23_200 [Arabidopsis lyrata subsp. lyrata]
Unigene13739_TG1202R2991	374	15	362	gi|157863714|gb|ABV90878.1|	456	57	172	0.68	0.84	0	116	177	4e-44	--	inositol-1,4,5-triphosphate-5-phosphatase [Solanum lycopersicum]
Unigene13741_TG1202R2991	865	3	668	gi|24461856|gb|AAN62343.1|AF506028_10	564	347	560	0.68	0.84	0	222	319	2e-86	--	nodulin-like protein [Citrus trifoliata]
Unigene13742_TG1202R2991	293	6	290	gi|37781356|gb|AAP44393.1|	1136	664	757	0.48	0.68	0	95	87.4	4e-17	--	nematode resistance-like protein [Solanum tuberosum]
Unigene13743_TG1202R2991	582	581	3	gi|302398863|gb|ADL36726.1|	909	419	611	0.74	0.82	0	193	281	3e-75	--	HD domain class transcription factor [Malus x domestica]
Unigene13747_TG1202R2991	735	1	702	gi|225427898|ref|XP_002276690.1|	2129	1331	1572	0.41	0.56	0.05	248	168	5e-41	--	PREDICTED: hypothetical protein [Vitis vinifera]
Unigene13748_TG1202R2991	414	125	412	gi|4426627|gb|AAD20458.1|	271	4	99	0.7	0.83	0	96	155	2e-37	--	sterol-C5(6)-desaturase homolog [Nicotiana tabacum]
Unigene13749_TG1202R2991	475	474	1	gi|302398671|gb|ADL36630.1|	348	123	268	0.85	0.86	0.01	160	278	2e-74	--	C2H2L domain class transcription factor [Malus x domestica]
Unigene13750_TG1202R2991	461	461	3	gi|86611375|gb|ABD14371.1|	384	181	331	0.89	0.94	0	154	278	2e-74	--	homeodomain protein Kn1 [Prunus dulcis]
Unigene13752_TG1202R2991	451	3	449	gi|51971763|dbj|BAD44546.1|	385	205	353	0.81	0.92	0	149	257	3e-68	--	xylulose kinase like protein [Arabidopsis thaliana]
Unigene13753_TG1202R2991	278	102	1	gi|115453435|ref|NP_001050318.1|	748	1	34	0.79	0.88	0	34	60.1	8e-09	--	Os03g0401200 [Oryza sativa Japonica Group] >gi|108708671|gb|ABF96466.1| DnaJ domain containing protein, expressed [Oryza sativa Japonica Group] >gi|113548789|dbj|BAF12232.1| Os03g0401200 [Oryza sativa Japonica Group]
Unigene13756_TG1202R2991	504	28	504	gi|283132357|dbj|BAI63584.1|	202	1	154	0.61	0.74	0.02	163	187	6e-47	--	component of high affinity nitrate transporter [Lotus japonicus]
Unigene13757_TG1202R2991	294	5	223	gi|255556211|ref|XP_002519140.1|	591	277	344	0.42	0.53	0.02	75	53.1	9e-07	--	sulfotransferase, putative [Ricinus communis] >gi|223541803|gb|EEF43351.1| sulfotransferase, putative [Ricinus communis]
Unigene13759_TG1202R2991	248	103	2	gi|105923235|gb|ABF81465.1|	1139	193	226	0.82	0.91	0	34	63.9	5e-10	--	TIR-NBS-LRR type disease resistance protein [Populus trichocarpa]
Unigene13760_TG1202R2991	741	736	152	gi|224125738|ref|XP_002319663.1|	1404	129	322	0.66	0.79	0.01	198	248	7e-65	--	chromatin remodeling complex subunit [Populus trichocarpa] >gi|222858039|gb|EEE95586.1| chromatin remodeling complex subunit [Populus trichocarpa]
Unigene13761_TG1202R2991	598	598	2	gi|148793093|gb|ABR12623.1|	331	40	238	0.88	0.92	0	199	360	5e-99	--	pollux [Petunia x hybrida]
Unigene13763_TG1202R2991	1069	1	1068	gi|297824911|ref|XP_002880338.1|	1085	66	422	0.77	0.89	0	357	565	1e-160	--	sister-chromatide cohesion protein 3 [Arabidopsis lyrata subsp. lyrata] >gi|297326177|gb|EFH56597.1| sister-chromatide cohesion protein 3 [Arabidopsis lyrata subsp. lyrata]
Unigene13764_TG1202R2991	466	193	462	gi|115440763|ref|NP_001044661.1|	170	43	136	0.75	0.86	0.04	94	143	7e-34	--	Os01g0823600 [Oryza sativa Japonica Group] >gi|113534192|dbj|BAF06575.1| Os01g0823600 [Oryza sativa Japonica Group]
Unigene13765_TG1202R2991	223	221	3	gi|2262118|gb|AAB63626.1|	946	254	326	0.8	0.91	0	73	116	9e-26	--	cell division protein isolog [Arabidopsis thaliana] >gi|4972098|emb|CAB43894.1| cell division protein-like [Arabidopsis thaliana] >gi|7269243|emb|CAB81312.1| cell division protein-like [Arabidopsis thaliana]
Unigene13771_TG1202R2991	701	699	1	gi|224109632|ref|XP_002315262.1|	686	373	605	0.91	0.93	0	233	435	1e-121	--	white-brown-complex ABC transporter family [Populus trichocarpa] >gi|222864302|gb|EEF01433.1| white-brown-complex ABC transporter family [Populus trichocarpa]
Unigene13772_TG1202R2991	455	449	231	gi|115488050|ref|NP_001066512.1|	323	248	321	0.52	0.7	0.01	74	77.8	4e-14	--	Os12g0257500 [Oryza sativa Japonica Group] >gi|77554187|gb|ABA96983.1| expressed protein [Oryza sativa Japonica Group] >gi|113649019|dbj|BAF29531.1| Os12g0257500 [Oryza sativa Japonica Group]
Unigene13773_TG1202R2991	462	91	462	gi|297830178|ref|XP_002882971.1|	642	1	123	0.62	0.76	0	124	152	2e-36	--	pentatricopeptide repeat-containing protein [Arabidopsis lyrata subsp. lyrata] >gi|297328811|gb|EFH59230.1| pentatricopeptide repeat-containing protein [Arabidopsis lyrata subsp. lyrata]
Unigene13774_TG1202R2991	962	26	961	gi|56561617|emb|CAG28412.1|	637	247	554	0.57	0.72	0	314	354	1e-96	--	S-receptor kinase-like protein 1 [Senecio squalidus]
Unigene13775_TG1202R2991	948	525	947	gi|56561617|emb|CAG28412.1|	637	414	554	0.66	0.8	0	141	204	1e-90	--	S-receptor kinase-like protein 1 [Senecio squalidus]
Unigene13776_TG1202R2991	821	15	821	gi|167367|gb|AAA99868.1|	332	27	295	0.88	0.96	0	269	504	1e-142	--	peroxidase [Gossypium hirsutum]
Unigene13778_TG1202R2991	645	1	642	gi|6664321|gb|AAF22903.1|AC006932_20	817	330	544	0.53	0.72	0.01	217	230	1e-59	--	T27G7.8 [Arabidopsis thaliana]
Unigene13779_TG1202R2991	300	1	300	gi|209970605|gb|ACJ03065.1|	974	706	828	0.38	0.49	0.18	123	71.2	3e-12	--	HB03p [Malus floribunda]
Unigene13780_TG1202R2991	235	131	3	gi|297719995|ref|NP_001172359.1|	1762	95	137	0.67	0.83	0	43	61.6	3e-09	--	Os01g0388566 [Oryza sativa Japonica Group] >gi|255673262|dbj|BAH91089.1| Os01g0388566 [Oryza sativa Japonica Group]
Unigene13782_TG1202R2991	442	2	283	gi|115439327|ref|NP_001043943.1|	614	517	610	0.72	0.86	0	94	145	1e-34	--	Os01g0692600 [Oryza sativa Japonica Group] >gi|113533474|dbj|BAF05857.1| Os01g0692600 [Oryza sativa Japonica Group]
Unigene13783_TG1202R2991	547	213	482	gi|190886513|gb|ACE95179.1|	189	11	121	0.38	0.52	0.2	113	59.3	2e-08	--	At1g17730 [Arabidopsis thaliana]
Unigene13785_TG1202R2991	290	2	289	gi|224109958|ref|XP_002315369.1|	406	55	159	0.4	0.52	0.08	105	63.2	9e-10	--	f-box family protein [Populus trichocarpa] >gi|222864409|gb|EEF01540.1| f-box family protein [Populus trichocarpa]
Unigene13787_TG1202R2991	432	431	162	gi|297810657|ref|XP_002873212.1|	247	144	247	0.51	0.62	0.13	104	96.3	1e-19	--	transcription factor [Arabidopsis lyrata subsp. lyrata] >gi|297319049|gb|EFH49471.1| transcription factor [Arabidopsis lyrata subsp. lyrata]
Unigene13789_TG1202R2991	434	2	325	gi|3643090|gb|AAC36700.1|	401	292	399	0.71	0.89	0	108	166	1e-40	--	protein phosphatase-2C [Mesembryanthemum crystallinum]
Unigene13790_TG1202R2991	392	1	213	gi|9294810|gb|AAF86687.1|	231	113	188	0.55	0.74	0.1	79	73.9	5e-13	--	MTD1 [Medicago truncatula]
Unigene13796_TG1202R2991	537	329	535	gi|115451823|ref|NP_001049512.1|	571	1	69	0.78	0.88	0	69	118	3e-26	--	Os03g0240900 [Oryza sativa Japonica Group] >gi|108707096|gb|ABF94891.1| expressed protein [Oryza sativa Japonica Group] >gi|113547983|dbj|BAF11426.1| Os03g0240900 [Oryza sativa Japonica Group]
Unigene13798_TG1202R2991	258	255	1	gi|297850170|ref|XP_002892966.1|	734	283	363	0.71	0.85	0	85	121	2e-27	--	cleavage stimulation factor 77 [Arabidopsis lyrata subsp. lyrata] >gi|297338808|gb|EFH69225.1| cleavage stimulation factor 77 [Arabidopsis lyrata subsp. lyrata]
Unigene13800_TG1202R2991	532	531	4	gi|255586441|ref|XP_002533865.1|	918	496	649	0.36	0.47	0.01	178	95.1	4e-19	--	conserved hypothetical protein [Ricinus communis] >gi|223526187|gb|EEF28515.1| conserved hypothetical protein [Ricinus communis]
Unigene13801_TG1202R2991	285	3	182	gi|225452238|ref|XP_002268821.1|	763	689	750	0.48	0.62	0.06	64	50.4	6e-06	--	PREDICTED: hypothetical protein [Vitis vinifera]
Unigene13802_TG1202R2991	358	2	358	gi|297849756|ref|XP_002892759.1|	416	85	202	0.42	0.62	0.01	121	88.6	2e-17	--	F-box family protein [Arabidopsis lyrata subsp. lyrata] >gi|297338601|gb|EFH69018.1| F-box family protein [Arabidopsis lyrata subsp. lyrata]
Unigene13803_TG1202R2991	295	1	294	gi|225460761|ref|XP_002276224.1|	514	263	360	0.84	0.9	0	98	167	4e-41	--	PREDICTED: similar to mitochondrial transcription termination factor family protein / mTERF family protein [Vitis vinifera]
Unigene13804_TG1202R2991	355	3	353	gi|15229641|ref|NP_188473.1|	598	74	190	0.72	0.82	0	117	167	3e-41	--	AtALMT9 (aluminum-activated malate transporter 9); anion channel [Arabidopsis thaliana]
Unigene13806_TG1202R2991	215	192	7	gi|226531428|ref|NP_001147081.1|	533	5	65	0.48	0.83	0	62	67.8	4e-11	--	DNA polymerase epsilon subunit 2 [Zea mays] >gi|195607112|gb|ACG25386.1| DNA polymerase epsilon subunit 2 [Zea mays]
Unigene13808_TG1202R2991	304	303	1	gi|32815831|gb|AAP88300.1|	1149	1016	1116	0.74	0.88	0	101	162	9e-40	--	At3g17740 [Arabidopsis thaliana]
Unigene13809_TG1202R2991	428	426	88	gi|115477557|ref|NP_001062374.1|	424	313	417	0.48	0.62	0	114	80.5	6e-15	--	Os08g0539100 [Oryza sativa Japonica Group] >gi|113624343|dbj|BAF24288.1| Os08g0539100 [Oryza sativa Japonica Group]
Unigene13810_TG1202R2991	214	2	154	gi|255629438|gb|ACU15065.1|	53	3	53	0.39	0.58	0	51	52.8	1e-06	--	unknown [Glycine max]
Unigene13811_TG1202R2991	212	2	166	gi|217070130|gb|ACJ83425.1|	79	5	59	0.4	0.56	0	55	55.1	3e-07	--	unknown [Medicago truncatula]
Unigene13812_TG1202R2991	212	2	175	gi|217070130|gb|ACJ83425.1|	79	5	62	0.37	0.56	0	58	56.6	9e-08	--	unknown [Medicago truncatula]
Unigene13813_TG1202R2991	1197	1195	131	gi|297792837|ref|XP_002864303.1|	437	85	437	0.81	0.89	0	356	607	1e-172	--	calcium ion binding protein [Arabidopsis lyrata subsp. lyrata] >gi|297310138|gb|EFH40562.1| calcium ion binding protein [Arabidopsis lyrata subsp. lyrata]
Unigene13814_TG1202R2991	220	175	8	gi|32250969|gb|AAP74222.1|	1841	1	56	0.67	0.8	0	56	75.9	1e-13	--	RST1 [Arabidopsis thaliana]
Unigene13815_TG1202R2991	550	7	549	gi|310772435|dbj|BAJ23914.1|	742	37	215	0.36	0.56	0.03	188	125	4e-28	--	transposase [Saintpaulia hybrid cultivar]
Unigene13816_TG1202R2991	484	3	482	gi|50234592|gb|AAT70497.1|	593	428	587	0.78	0.9	0	160	259	1e-68	--	S-locus-like receptor protein kinase [Prunus persica]
Unigene13818_TG1202R2991	1324	45	1322	gi|145334377|ref|NP_001078570.1|	565	1	405	0.6	0.73	0	429	487	1e-136	--	DXPS3 (1-deoxy-D-xylulose 5-phosphate synthase 3); 1-deoxy-D-xylulose-5-phosphate synthase [Arabidopsis thaliana] >gi|110742752|dbj|BAE99284.1| 1-D-deoxyxylulose 5-phosphate synthase - like protein [Arabidopsis thaliana]
Unigene13820_TG1202R2991	299	287	3	gi|10177485|dbj|BAB10876.1|	1429	1109	1202	0.52	0.68	0	95	97.8	3e-20	--	polyprotein [Arabidopsis thaliana]
Unigene13821_TG1202R2991	565	546	25	gi|224131780|ref|XP_002328106.1|	342	170	342	0.6	0.78	0	174	219	2e-56	--	f-box family protein [Populus trichocarpa] >gi|222837621|gb|EEE75986.1| f-box family protein [Populus trichocarpa]
Unigene13823_TG1202R2991	485	3	146	gi|240254510|ref|NP_179839.5|	958	897	944	0.77	0.91	0	48	87	8e-17	--	catalytic/ transferase [Arabidopsis thaliana]
Unigene13824_TG1202R2991	284	275	33	gi|2493321|sp|Q40588.1|ASO_TOBAC	578	498	578	0.79	0.83	0	81	142	9e-34	--	RecName: Full=L-ascorbate oxidase; Short=ASO; Short=Ascorbase; Flags: Precursor >gi|599594|dbj|BAA07734.1| ascorbate oxidase precursor [Nicotiana tabacum]
Unigene13828_TG1202R2991	1060	874	2	gi|297798462|ref|XP_002867115.1|	435	3	294	0.66	0.76	0.01	296	376	1e-103	--	kinase family protein [Arabidopsis lyrata subsp. lyrata] >gi|297312951|gb|EFH43374.1| kinase family protein [Arabidopsis lyrata subsp. lyrata]
Unigene13829_TG1202R2991	548	547	2	gi|6692688|gb|AAF24822.1|AC007592_15	1930	1320	1501	0.88	0.94	0	182	337	5e-92	--	F12K11.17 [Arabidopsis thaliana]
Unigene13832_TG1202R2991	341	223	113	gi|76262500|gb|ABA41400.1|	853	283	319	0.54	0.54	0	37	43.1	2e-07	--	pherophorin-C2 protein precursor [Chlamydomonas reinhardtii]
Unigene13833_TG1202R2991	522	101	520	gi|42566945|ref|NP_193637.2|	1295	493	636	0.49	0.68	0.03	145	152	3e-36	--	CMT2 (chromomethylase 2); DNA binding / chromatin binding [Arabidopsis thaliana]
Unigene13835_TG1202R2991	490	490	2	gi|223452426|gb|ACM89540.1|	594	240	402	0.85	0.95	0	163	289	1e-77	--	protein kinase family protein [Glycine max]
Unigene13836_TG1202R2991	321	318	1	gi|223452426|gb|ACM89540.1|	594	160	266	0.73	0.88	0	107	166	1e-40	--	protein kinase family protein [Glycine max]
Unigene13837_TG1202R2991	610	51	419	gi|78127414|gb|ABB22039.1|	435	284	393	0.35	0.5	0.02	126	55.5	5e-07	--	cell 12A endoglucanase [Phytophthora ramorum]
Unigene13841_TG1202R2991	347	64	345	gi|297822319|ref|XP_002879042.1|	1022	1	96	0.57	0.77	0.02	96	117	5e-26	--	ATP binding protein [Arabidopsis lyrata subsp. lyrata] >gi|297324881|gb|EFH55301.1| ATP binding protein [Arabidopsis lyrata subsp. lyrata]
Unigene13842_TG1202R2991	484	326	484	gi|115464439|ref|NP_001055819.1|	216	34	84	0.66	0.73	0	53	69.3	2e-11	--	Os05g0473000 [Oryza sativa Japonica Group] >gi|113579370|dbj|BAF17733.1| Os05g0473000 [Oryza sativa Japonica Group]
Unigene13845_TG1202R2991	506	506	267	gi|20856775|gb|AAM26684.1|	225	131	218	0.44	0.56	0.13	93	63.9	8e-10	--	At1g71970/F17M19_12 [Arabidopsis thaliana] >gi|23505805|gb|AAN28762.1| At1g71970/F17M19_12 [Arabidopsis thaliana]
Unigene13846_TG1202R2991	560	558	4	gi|15220579|ref|NP_176957.1|	631	431	627	0.65	0.8	0.06	197	246	2e-64	--	phototropic-responsive NPH3 family protein [Arabidopsis thaliana] >gi|42572025|ref|NP_974103.1| phototropic-responsive NPH3 family protein [Arabidopsis thaliana] >gi|31711740|gb|AAP68226.1| At1g67900 [Arabidopsis thaliana]
Unigene13847_TG1202R2991	335	2	334	gi|57471702|gb|AAW50982.1|	216	43	153	0.65	0.82	0	111	158	2e-38	--	ribosomal protein L10A [Triticum aestivum]
Unigene13848_TG1202R2991	579	2	286	gi|222422989|dbj|BAH19478.1|	536	421	515	0.7	0.83	0	95	140	7e-33	--	AT2G06000 [Arabidopsis thaliana]
Unigene13850_TG1202R2991	484	406	483	gi|206572097|gb|ACI13681.1|	702	1	26	0.88	0.96	0	26	53.9	8e-07	--	putative auxin response factor ARF16 [Malus x domestica]
Unigene13852_TG1202R2991	394	360	1	gi|297812145|ref|XP_002873956.1|	1376	5	123	0.66	0.8	0	120	153	7e-37	--	sec7 domain-containing protein [Arabidopsis lyrata subsp. lyrata] >gi|297319793|gb|EFH50215.1| sec7 domain-containing protein [Arabidopsis lyrata subsp. lyrata]
Unigene13853_TG1202R2991	554	498	7	gi|224125414|ref|XP_002319580.1|	1091	277	449	0.36	0.51	0.08	180	80.5	1e-14	--	predicted protein [Populus trichocarpa] >gi|222857956|gb|EEE95503.1| predicted protein [Populus trichocarpa]
Unigene13854_TG1202R2991	233	3	227	gi|147780567|emb|CAN75759.1|	1268	31	100	0.54	0.65	0	75	70.1	8e-12	--	hypothetical protein VITISV_017339 [Vitis vinifera]
Unigene13855_TG1202R2991	969	31	969	gi|224109792|ref|XP_002315312.1|	749	1	320	0.51	0.63	0.05	332	283	2e-75	--	jumonji domain protein [Populus trichocarpa] >gi|222864352|gb|EEF01483.1| jumonji domain protein [Populus trichocarpa]
Unigene13857_TG1202R2991	679	679	2	gi|18404975|ref|NP_565900.1|	814	286	510	0.71	0.88	0	226	335	2e-91	--	ATATH8; transporter [Arabidopsis thaliana]
Unigene13859_TG1202R2991	536	528	142	gi|226506232|ref|NP_001150750.1|	304	164	298	0.5	0.71	0.04	135	144	7e-34	--	3Fe-4S ferredoxin [Zea mays] >gi|195641484|gb|ACG40210.1| 3Fe-4S ferredoxin [Zea mays]
Unigene13860_TG1202R2991	478	2	475	gi|306595235|gb|ADN03965.1|	588	318	472	0.54	0.66	0.01	160	150	8e-36	--	heat shock cognate 70 kDa protein [Phytolacca acinosa]
Unigene13863_TG1202R2991	386	384	1	gi|79327231|ref|NP_001031850.1|	328	165	288	0.44	0.6	0	129	87.4	4e-17	--	myosin heavy chain-related [Arabidopsis thaliana]
Unigene13864_TG1202R2991	222	3	221	gi|223029673|gb|ACM78535.1|	228	27	100	0.67	0.77	0.01	74	98.6	2e-20	--	cytochrome c oxidase subunit 1 [Thraustochytrium aureum]
Unigene13865_TG1202R2991	329	328	2	gi|11320956|gb|AAG33975.1|AF250961_1	369	78	186	0.76	0.86	0	109	172	8e-43	--	methionine aminopeptidase-like protein [Arabidopsis thaliana]
Unigene13867_TG1202R2991	302	300	1	gi|297825135|ref|XP_002880450.1|	942	784	887	0.67	0.8	0.03	104	135	1e-31	--	transferase [Arabidopsis lyrata subsp. lyrata] >gi|297326289|gb|EFH56709.1| transferase [Arabidopsis lyrata subsp. lyrata]
Unigene13868_TG1202R2991	418	2	418	gi|7444442|pir||T02087	1439	940	1078	0.64	0.76	0	139	192	8e-49	--	gag/pol polyprotein - maize retrotransposon Hopscotch >gi|531389|gb|AAA57005.1| copia-like retrotransposon Hopscotch polyprotein [Zea mays]
Unigene13869_TG1202R2991	246	204	4	gi|115456137|ref|NP_001051669.1|	883	637	704	0.42	0.55	0.01	68	50.1	8e-06	--	Os03g0811200 [Oryza sativa Japonica Group] >gi|50540742|gb|AAT77898.1| expressed protein [Oryza sativa Japonica Group] >gi|108711696|gb|ABF99491.1| BRCA1 C Terminus domain containing protein, expressed [Oryza sativa Japonica Group] >gi|113550140|dbj|BAF13583.1| Os03g0811200 [Oryza sativa Japonica Group]
Unigene13871_TG1202R2991	452	452	12	gi|260766526|gb|ACX50285.1|	530	368	523	0.47	0.6	0.05	156	139	9e-33	--	cytochrome oxidase subunit 1 [Guillardia theta]
Unigene13872_TG1202R2991	269	7	267	gi|4587572|gb|AAD25803.1|AC006550_11	3600	54	140	0.88	0.94	0	87	157	3e-38	--	Similar to gb|U70015 lysosomal trafficking regulator from Mus musculus and contains 2 PF|00400 WD40, G-beta repeats. ESTs gb|T43386 and gb|AA395236 come from this gene [Arabidopsis thaliana]
Unigene13873_TG1202R2991	341	296	183	gi|15238082|ref|NP_198961.1|	524	185	222	0.76	0.97	0	38	65.5	1e-11	--	fringe-related protein [Arabidopsis thaliana] >gi|53828537|gb|AAU94378.1| At5g41460 [Arabidopsis thaliana] >gi|57444904|gb|AAW50706.1| At5g41460 [Arabidopsis thaliana]
Unigene13877_TG1202R2991	371	3	320	gi|32250969|gb|AAP74222.1|	1841	728	838	0.47	0.59	0.04	111	97.4	4e-20	--	RST1 [Arabidopsis thaliana]
Unigene13878_TG1202R2991	552	548	3	gi|42362309|gb|AAS13370.1|	361	95	284	0.67	0.83	0.04	191	259	1e-68	--	cyclin d2 [Glycine max]
Unigene13879_TG1202R2991	400	134	400	gi|86755972|gb|ABD15130.1|	201	24	114	0.4	0.63	0.02	91	71.2	3e-12	--	cold acclimation protein COR413-PM1 [Chimonanthus praecox]
Unigene13880_TG1202R2991	806	804	157	gi|115488686|ref|NP_001066830.1|	323	108	323	0.72	0.87	0	216	338	6e-92	--	Os12g0502500 [Oryza sativa Japonica Group] >gi|108862714|gb|ABA98641.2| hydrolase, carbon-nitrogen family protein, expressed [Oryza sativa Japonica Group] >gi|113649337|dbj|BAF29849.1| Os12g0502500 [Oryza sativa Japonica Group]
Unigene13881_TG1202R2991	266	178	2	gi|38325813|gb|AAR17079.1|	653	1	59	0.88	0.94	0	59	110	4e-24	--	heat shock protein 70-2 [Nicotiana tabacum]
Unigene13885_TG1202R2991	535	529	212	gi|124360510|gb|ABN08520.1|	400	248	343	0.37	0.54	0.01	108	63.9	1e-09	--	Protein kinase [Medicago truncatula]
Unigene13886_TG1202R2991	317	2	175	gi|18394615|ref|NP_564054.1|	970	913	970	0.74	0.91	0	58	105	2e-22	--	pentatricopeptide (PPR) repeat-containing protein [Arabidopsis thaliana] >gi|193806507|sp|Q0WN60.2|PPR48_ARATH RecName: Full=Pentatricopeptide repeat-containing protein At1g18485
Unigene13887_TG1202R2991	483	25	483	gi|224072847|ref|XP_002303910.1|	1042	494	628	0.44	0.58	0	154	109	2e-23	--	cc-nbs-lrr resistance protein [Populus trichocarpa] >gi|222841342|gb|EEE78889.1| cc-nbs-lrr resistance protein [Populus trichocarpa]
Unigene13888_TG1202R2991	401	10	399	gi|224094095|ref|XP_002310074.1|	552	6	130	0.66	0.78	0	130	171	2e-42	--	cytochrome P450 [Populus trichocarpa] >gi|222852977|gb|EEE90524.1| cytochrome P450 [Populus trichocarpa]
Unigene13889_TG1202R2991	830	1	828	gi|224087429|ref|XP_002308163.1|	749	388	663	0.77	0.89	0	276	449	1e-125	--	GRAS family transcription factor [Populus trichocarpa] >gi|222854139|gb|EEE91686.1| GRAS family transcription factor [Populus trichocarpa]
Unigene13890_TG1202R2991	604	20	604	gi|7708335|emb|CAB89909.1|	489	229	423	0.99	1	0	195	376	1e-104	--	ATP synthase beta subunit [Humulus lupulus]
Unigene13891_TG1202R2991	292	285	13	gi|170784800|ref|YP_001718716.1|	2136	1045	1116	0.4	0.6	0.02	93	52.4	2e-06	--	hypothetical chloroplast RF19 [Trachelium caeruleum] >gi|157267548|gb|ABV26541.1| hypothetical chloroplast RF19 [Trachelium caeruleum]
Unigene13894_TG1202R2991	253	2	250	gi|51091714|dbj|BAD36514.1|	305	216	298	0.66	0.84	0	83	126	7e-29	--	PRIP-interacting protein-like [Oryza sativa Japonica Group] >gi|55773870|dbj|BAD72455.1| PRIP-interacting protein-like [Oryza sativa Japonica Group]
Unigene13896_TG1202R2991	339	339	133	gi|116007022|gb|ABJ51885.1|	170	4	72	0.68	0.84	0	69	97.1	1e-30	--	NBS-LRR resistance gene-like protein ARGH m07 [Malus x domestica]
Unigene13897_TG1202R2991	326	325	2	gi|116007022|gb|ABJ51885.1|	170	1	108	0.64	0.77	0	108	133	5e-31	--	NBS-LRR resistance gene-like protein ARGH m07 [Malus x domestica]
Unigene13898_TG1202R2991	887	864	1	gi|297840529|ref|XP_002888146.1|	593	255	552	0.52	0.68	0.03	299	310	2e-83	--	cysteine-type peptidase [Arabidopsis lyrata subsp. lyrata] >gi|297333987|gb|EFH64405.1| cysteine-type peptidase [Arabidopsis lyrata subsp. lyrata]
Unigene13899_TG1202R2991	1069	1069	185	gi|42567960|ref|NP_197451.2|	505	204	499	0.76	0.87	0	297	437	1e-122	--	tryptophan/tyrosine permease family protein [Arabidopsis thaliana] >gi|56236058|gb|AAV84485.1| At5g19500 [Arabidopsis thaliana] >gi|56790240|gb|AAW30037.1| At5g19500 [Arabidopsis thaliana]
Unigene13900_TG1202R2991	240	238	11	gi|54300493|gb|AAV32822.1|	674	259	334	0.51	0.71	0	76	78.6	2e-14	--	transposase [Zea mays]
Unigene13901_TG1202R2991	359	358	128	gi|186511742|ref|NP_193111.2|	2729	2652	2727	0.5	0.68	0	77	72.8	1e-12	--	ATP binding [Arabidopsis thaliana]
Unigene13904_TG1202R2991	680	59	634	gi|297803270|ref|XP_002869519.1|	461	227	460	0.36	0.49	0.17	234	142	5e-33	--	diacylglycerol kinase accessory domain-containing protein [Arabidopsis lyrata subsp. lyrata] >gi|297315355|gb|EFH45778.1| diacylglycerol kinase accessory domain-containing protein [Arabidopsis lyrata subsp. lyrata]
Unigene13907_TG1202R2991	628	628	86	gi|124359727|gb|ABD32817.2|	299	64	245	0.79	0.89	0	182	282	2e-75	--	SKP1 component [Medicago truncatula]
Unigene13908_TG1202R2991	338	337	215	gi|307101700|gb|ADN32815.1|	681	641	681	0.97	0.97	0	41	94.4	4e-19	--	sieve element occlusion a [Malus x domestica]
Unigene13912_TG1202R2991	579	577	272	gi|4586250|emb|CAB40991.1|	608	404	507	0.52	0.7	0.01	104	109	2e-23	--	adenine DNA glycosylase like protein [Arabidopsis thaliana] >gi|7267975|emb|CAB78316.1| adenine DNA glycosylase like protein [Arabidopsis thaliana]
Unigene13913_TG1202R2991	433	2	433	gi|79586698|ref|NP_680116.2|	1360	271	414	0.77	0.88	0	144	234	2e-61	--	REF6 (RELATIVE OF EARLY FLOWERING 6); nucleic acid binding / transcription factor/ zinc ion binding [Arabidopsis thaliana] >gi|50513173|gb|AAT77779.1| relative of early flowering 6 [Arabidopsis thaliana]
Unigene13915_TG1202R2991	512	510	82	gi|297833380|ref|XP_002884572.1|	671	70	229	0.44	0.6	0.1	160	134	5e-31	--	DNAJ heat shock N-terminal domain-containing protein [Arabidopsis lyrata subsp. lyrata] >gi|297330412|gb|EFH60831.1| DNAJ heat shock N-terminal domain-containing protein [Arabidopsis lyrata subsp. lyrata]
Unigene13916_TG1202R2991	654	271	654	gi|297793657|ref|XP_002864713.1|	459	3	128	0.59	0.76	0	128	144	9e-34	--	nuclear transport factor 2 family protein [Arabidopsis lyrata subsp. lyrata] >gi|297310548|gb|EFH40972.1| nuclear transport factor 2 family protein [Arabidopsis lyrata subsp. lyrata]
Unigene13917_TG1202R2991	525	524	114	gi|18404252|ref|NP_030235.1|	410	274	410	0.67	0.84	0	137	196	9e-50	--	ACT domain-containing protein [Arabidopsis thaliana] >gi|4883601|gb|AAD31570.1| expressed protein [Arabidopsis thaliana]
Unigene13920_TG1202R2991	372	24	371	gi|15226607|ref|NP_182266.1|	526	119	222	0.68	0.76	0	116	157	4e-38	--	DNAJ heat shock N-terminal domain-containing protein [Arabidopsis thaliana]
Unigene13922_TG1202R2991	331	230	3	gi|225456193|ref|XP_002278927.1|	218	7	78	0.52	0.64	0	76	69.7	1e-11	--	PREDICTED: hypothetical protein [Vitis vinifera]
Unigene13924_TG1202R2991	402	136	2	gi|3201682|gb|AAC19353.1|	888	307	349	0.77	0.84	0	45	76.6	8e-14	--	extra-large G-protein [Arabidopsis thaliana]
Unigene13925_TG1202R2991	479	452	6	gi|115485419|ref|NP_001067853.1|	328	116	269	0.27	0.49	0.06	159	64.3	6e-10	--	Os11g0458100 [Oryza sativa Japonica Group] >gi|113645075|dbj|BAF28216.1| Os11g0458100 [Oryza sativa Japonica Group]
Unigene13926_TG1202R2991	805	800	642	gi|11762112|gb|AAG40334.1|AF324982_1	500	439	492	0.57	0.72	0.01	54	61.6	1e-08	--	AT3g11890 [Arabidopsis thaliana] >gi|17979223|gb|AAL49928.1| AT3g11890/F26K24_18 [Arabidopsis thaliana] >gi|20857288|gb|AAM26709.1| AT3g11890/F26K24_18 [Arabidopsis thaliana]
Unigene13927_TG1202R2991	209	2	154	gi|255554010|ref|XP_002518045.1|	406	71	121	0.5	0.62	0	51	51.2	4e-06	--	ubiquitin-protein ligase, putative [Ricinus communis] >gi|223542641|gb|EEF44178.1| ubiquitin-protein ligase, putative [Ricinus communis]
Unigene13928_TG1202R2991	267	266	3	gi|22329064|ref|NP_194910.2|	571	117	204	0.69	0.84	0	88	130	6e-30	--	ENP (ENHANCER OF PINOID); protein binding / signal transducer [Arabidopsis thaliana]
Unigene13929_TG1202R2991	623	2	622	gi|225434287|ref|XP_002275696.1|	883	436	613	0.54	0.69	0	207	218	6e-56	--	PREDICTED: similar to Os07g0681600 [Vitis vinifera]
Unigene13930_TG1202R2991	464	3	317	gi|225429171|ref|XP_002271358.1|	657	553	657	0.93	1	0	105	198	2e-50	--	PREDICTED: similar to tRNA synthetase class II (D, K and N) family protein [Vitis vinifera]
Unigene13931_TG1202R2991	592	587	159	gi|127709419|gb|ABO28750.1|	351	201	351	0.82	0.88	0.05	151	260	7e-69	--	knotted1-like homeobox transcription factor [Prunus persica]
Unigene13933_TG1202R2991	472	470	3	gi|301070456|gb|ADK55590.1|	241	83	238	0.87	0.96	0	156	286	6e-77	--	plastid NEP interaction protein [Nicotiana benthamiana]
Unigene13935_TG1202R2991	265	245	3	gi|225463695|ref|XP_002276677.1|	811	359	437	0.57	0.69	0.01	82	88.6	2e-17	--	PREDICTED: similar to VRP1-2 [Vitis vinifera]
Unigene13936_TG1202R2991	562	2	550	gi|297827237|ref|XP_002881501.1|	874	677	864	0.57	0.73	0.02	188	199	1e-50	--	RabGAP/TBC domain-containing protein [Arabidopsis lyrata subsp. lyrata] >gi|297327340|gb|EFH57760.1| RabGAP/TBC domain-containing protein [Arabidopsis lyrata subsp. lyrata]
Unigene13937_TG1202R2991	535	535	2	gi|186510672|ref|NP_190039.2|	1058	758	935	0.73	0.83	0	179	262	2e-69	--	HIRA (Arabidopsis homolog of histone chaperone HIRA); nucleotide binding / protein binding [Arabidopsis thaliana]
Unigene13938_TG1202R2991	1037	93	776	gi|124360655|gb|ABN08644.1|	234	4	234	0.65	0.8	0.01	231	315	6e-85	--	Rhodanese-like [Medicago truncatula]
Unigene13939_TG1202R2991	285	198	1	gi|186478634|ref|NP_173325.2|	1254	29	91	0.45	0.62	0	66	51.2	4e-06	--	protein binding / zinc ion binding [Arabidopsis thaliana]
Unigene13941_TG1202R2991	938	89	712	gi|30685734|ref|NP_180909.2|	189	1	188	0.53	0.65	0.02	214	211	1e-53	--	protein binding [Arabidopsis thaliana] >gi|57222128|gb|AAW38971.1| At2g33510 [Arabidopsis thaliana]
Unigene13942_TG1202R2991	329	3	323	gi|240255886|ref|NP_193320.6|	522	194	300	0.82	0.89	0	107	182	8e-46	--	ATRH1; ATP-dependent helicase/ DEAD/H-box RNA helicase binding [Arabidopsis thaliana]
Unigene13943_TG1202R2991	313	38	307	gi|240255886|ref|NP_193320.6|	522	211	300	0.8	0.88	0	90	151	2e-36	--	ATRH1; ATP-dependent helicase/ DEAD/H-box RNA helicase binding [Arabidopsis thaliana]
Unigene13944_TG1202R2991	1091	1089	1	gi|15232594|ref|NP_190245.1|	665	266	627	0.72	0.87	0	363	563	1e-159	--	pentatricopeptide (PPR) repeat-containing protein [Arabidopsis thaliana] >gi|75206903|sp|Q9SNB7.1|PP264_ARATH RecName: Full=Pentatricopeptide repeat-containing protein At3g46610
Unigene13945_TG1202R2991	354	353	3	gi|224124702|ref|XP_002329927.1|	727	591	707	0.7	0.84	0	117	194	3e-49	--	oligopeptide transporter OPT family [Populus trichocarpa] >gi|222871949|gb|EEF09080.1| oligopeptide transporter OPT family [Populus trichocarpa]
Unigene13946_TG1202R2991	209	2	205	gi|297850684|ref|XP_002893223.1|	491	170	236	0.55	0.79	0	68	88.2	3e-17	--	transcription factor/ transferase, transferring glycosyl groups [Arabidopsis lyrata subsp. lyrata] >gi|297339065|gb|EFH69482.1| transcription factor/ transferase, transferring glycosyl groups [Arabidopsis lyrata subsp. lyrata]
Unigene13947_TG1202R2991	346	3	344	gi|51477396|gb|AAU04769.1|	488	166	279	0.59	0.76	0	114	142	2e-33	--	pentatricopeptide (PPR) repeat protein-like [Cucumis melo]
Unigene13949_TG1202R2991	452	18	440	gi|224102357|ref|XP_002312648.1|	642	400	532	0.36	0.5	0.03	146	68.9	2e-11	--	type-b response regulator [Populus trichocarpa] >gi|222852468|gb|EEE90015.1| type-b response regulator [Populus trichocarpa]
Unigene13950_TG1202R2991	432	2	430	gi|18419973|ref|NP_568378.1|	732	511	653	0.76	0.86	0	143	236	5e-62	--	OEP80 (OUTER ENVELOPE PROTEIN OF 80 KDA) [Arabidopsis thaliana] >gi|75168961|sp|Q9C5J8.1|OEP80_ARATH RecName: Full=Outer envelope protein of 80 kDa, chloroplastic; Short=AtOEP80; AltName: Full=Protein TOC75-V; Short=AtToc75-V
Unigene13951_TG1202R2991	585	3	584	gi|226505334|ref|NP_001152167.1|	611	276	469	0.7	0.86	0	194	293	9e-79	--	EMB2219 [Zea mays] >gi|195653425|gb|ACG46180.1| EMB2219 [Zea mays]
Unigene13952_TG1202R2991	702	185	3	gi|224020965|ref|YP_002608198.1|	206	1	61	0.95	0.96	0	61	124	1e-27	--	cytochrome c biogenesis B [Carica papaya] >gi|170522377|gb|ACB20487.1| cytochrome c biogenesis B [Carica papaya]
Unigene13953_TG1202R2991	378	377	9	gi|4235644|gb|AAD13304.1|	1542	1218	1340	0.75	0.89	0	123	207	2e-53	--	polyprotein [Solanum lycopersicum]
Unigene13955_TG1202R2991	556	375	10	gi|147852781|emb|CAN81672.1|	689	53	175	0.31	0.54	0.01	124	69.7	2e-11	--	hypothetical protein VITISV_000588 [Vitis vinifera]
Unigene13956_TG1202R2991	233	206	3	gi|255537253|ref|XP_002509693.1|	649	3	64	0.55	0.66	0	68	72.4	2e-12	--	molybdopterin cofactor sulfurase, putative [Ricinus communis] >gi|223549592|gb|EEF51080.1| molybdopterin cofactor sulfurase, putative [Ricinus communis]
Unigene13958_TG1202R2991	278	3	230	gi|224589493|gb|ACN59280.1|	716	620	695	0.53	0.8	0	76	94.7	3e-19	--	leucine-rich repeat receptor-like protein kinase [Arabidopsis thaliana]
Unigene13961_TG1202R2991	409	2	409	gi|171188392|gb|ACB41774.1|	404	121	256	0.75	0.87	0	136	226	6e-59	--	potassium transporter [Fragaria x ananassa]
Unigene13964_TG1202R2991	377	373	302	gi|297847158|ref|XP_002891460.1|	445	416	439	0.83	1	0	24	57.4	5e-08	--	hypothetical protein ARALYDRAFT_474028 [Arabidopsis lyrata subsp. lyrata] >gi|297337302|gb|EFH67719.1| hypothetical protein ARALYDRAFT_474028 [Arabidopsis lyrata subsp. lyrata]
Unigene13965_TG1202R2991	438	63	416	gi|41400384|gb|AAS07044.1|	3409	1293	1408	0.33	0.42	0.02	121	50.8	5e-06	--	plus agglutinin [Chlamydomonas reinhardtii]
Unigene13966_TG1202R2991	539	160	534	gi|227206418|dbj|BAH57264.1|	575	178	302	0.31	0.46	0	126	53.5	1e-06	--	AT2G40070 [Arabidopsis thaliana]
Unigene13968_TG1202R2991	384	384	82	gi|30102908|gb|AAP21372.1|	176	75	175	0.65	0.81	0	101	151	2e-36	--	At5g02710 [Arabidopsis thaliana]
Unigene13969_TG1202R2991	402	2	400	gi|15239797|ref|NP_199724.1|	502	275	407	0.7	0.81	0	133	195	1e-49	--	MATE efflux family protein [Arabidopsis thaliana]
Unigene13970_TG1202R2991	290	175	2	gi|4205115|gb|AAD10960.1|	577	1	58	0.72	0.81	0	58	88.2	3e-17	--	cell wall invertase precursor [Fragaria x ananassa]
Unigene13972_TG1202R2991	630	105	485	gi|66947623|emb|CAJ00007.1|	127	3	127	0.69	0.78	0	128	159	2e-38	--	serine rich protein [Medicago truncatula]
Unigene13973_TG1202R2991	379	4	369	gi|223452460|gb|ACM89557.1|	272	144	266	0.49	0.69	0.01	124	117	5e-26	--	receptor-like protein kinase [Glycine max]
Unigene13975_TG1202R2991	596	411	1	gi|225426779|ref|XP_002276270.1|	811	126	268	0.39	0.6	0.04	143	95.1	5e-19	--	PREDICTED: hypothetical protein [Vitis vinifera]
Unigene13976_TG1202R2991	471	470	111	gi|5103848|gb|AAD39678.1|AC007591_43	258	139	258	0.6	0.82	0	120	170	5e-42	--	F9L1.16 [Arabidopsis thaliana]
Unigene13978_TG1202R2991	267	53	235	gi|224138208|ref|XP_002326545.1|	873	615	675	0.42	0.57	0	61	51.6	3e-06	--	jumonji domain protein [Populus trichocarpa] >gi|222833867|gb|EEE72344.1| jumonji domain protein [Populus trichocarpa]
Unigene13981_TG1202R2991	419	262	2	gi|18415647|ref|NP_568185.1|	405	41	134	0.38	0.57	0.07	94	59.7	1e-08	--	mitochondrial transcription termination factor family protein / mTERF family protein [Arabidopsis thaliana]
Unigene13983_TG1202R2991	606	606	1	gi|186495472|ref|NP_177628.2|	453	155	356	0.74	0.86	0	202	325	2e-88	--	OTP43 (organelle transcript processing defect 43) [Arabidopsis thaliana] >gi|133778904|gb|ABO38792.1| At1g74900 [Arabidopsis thaliana]
Unigene13984_TG1202R2991	674	673	2	gi|115435462|ref|NP_001042489.1|	1392	848	1070	0.52	0.76	0	225	230	1e-59	--	Os01g0229700 [Oryza sativa Japonica Group] >gi|113532020|dbj|BAF04403.1| Os01g0229700 [Oryza sativa Japonica Group]
Unigene13985_TG1202R2991	722	60	713	gi|297602081|ref|NP_001052068.2|	1365	66	268	0.32	0.43	0.04	229	100	2e-20	--	Os04g0120000 [Oryza sativa Japonica Group] >gi|255675136|dbj|BAF13982.2| Os04g0120000 [Oryza sativa Japonica Group]
Unigene13988_TG1202R2991	283	2	283	gi|15239173|ref|NP_196176.1|	1124	1029	1122	0.57	0.77	0	94	115	2e-25	--	transducin family protein / WD-40 repeat family protein [Arabidopsis thaliana]
Unigene13990_TG1202R2991	446	439	269	gi|30685150|ref|NP_188529.2|	341	283	339	0.43	0.56	0	57	55.1	3e-07	--	VRN1 (REDUCED VERNALIZATION RESPONSE 1); transcription repressor [Arabidopsis thaliana] >gi|75153628|sp|Q8L3W1.1|VRN1_ARATH RecName: Full=B3 domain-containing transcription factor VRN1; AltName: Full=Protein VERNALIZATION 1 >gi|21734794|gb|AAM76972.1|AF289051_1 reduced vernalization response 1 [Arabidopsis thaliana] >gi|21734796|gb|AAM76973.1|AF289052_1 reduced vernalization response 1 [Arabidops…
Unigene13992_TG1202R2991	264	61	264	gi|26005814|dbj|BAC41356.1|	545	15	81	0.39	0.66	0	68	57	7e-08	--	tetrahydrocannabinolic acid synthase precursor [Cannabis sativa] >gi|81157988|dbj|BAE48244.1| tetrahydrocannabinolic acid synthase [Cannabis sativa] >gi|81157992|dbj|BAE48246.1| tetrahydrocannabinolic acid synthase [Cannabis sativa] >gi|81157994|dbj|BAE48247.1| tetrahydrocannabinolic acid synthase [Cannabis sativa] >gi|81157998|dbj|BAE48249.1| tetrahydrocannabinolic acid synthase [Cannabis sativa…
Unigene13999_TG1202R2991	689	371	177	gi|4235644|gb|AAD13304.1|	1542	148	208	0.42	0.55	0.05	69	48.9	1e-07	--	polyprotein [Solanum lycopersicum]
Unigene14000_TG1202R2991	538	501	94	gi|115441931|ref|NP_001045245.1|	188	73	179	0.28	0.46	0	136	50.8	9e-06	--	Os01g0924200 [Oryza sativa Japonica Group] >gi|113534776|dbj|BAF07159.1| Os01g0924200 [Oryza sativa Japonica Group]
Unigene14001_TG1202R2991	850	850	2	gi|302398593|gb|ADL36591.1|	531	69	359	0.81	0.88	0.03	293	465	1e-130	--	BHLH domain class transcription factor [Malus x domestica]
Unigene14003_TG1202R2991	485	485	6	gi|193806750|sp|Q9SV36.2|ARK1_ARATH	1051	453	612	0.6	0.81	0	160	194	4e-49	--	RecName: Full=Armadillo repeat-containing kinesin-like protein 1; AltName: Full=Protein MORPHOGENESIS OF ROOT HAIR 2 >gi|161138211|gb|ABX58060.1| morphogenesis of root hair 2 [Arabidopsis thaliana] >gi|162958323|dbj|BAF95585.1| armadillo repeat kinesin1 [Arabidopsis thaliana]
Unigene14006_TG1202R2991	317	316	173	gi|226498878|ref|NP_001148000.1|	499	452	499	0.6	0.79	0	48	63.9	5e-10	--	UTP-glucose-P-uridyltransferase homolog [Zea mays] >gi|195615060|gb|ACG29360.1| exonuclease [Zea mays]
Unigene14007_TG1202R2991	521	3	521	gi|238479693|ref|NP_001154597.1|	871	664	842	0.29	0.51	0.03	180	72	3e-12	--	binding / protein transporter [Arabidopsis thaliana]
Unigene14008_TG1202R2991	455	1	453	gi|23491567|dbj|BAC16756.1|	331	137	287	0.7	0.82	0	151	223	5e-58	--	cis-prenyltransferase [Periploca sepium]
Unigene14009_TG1202R2991	386	363	13	gi|22328861|ref|NP_193906.2|	762	413	531	0.46	0.68	0.01	119	116	7e-26	--	ATML1 (MERISTEM LAYER 1); DNA binding / sequence-specific DNA binding / transcription factor [Arabidopsis thaliana] >gi|79325215|ref|NP_001031692.1| ATML1 (MERISTEM LAYER 1); DNA binding / sequence-specific DNA binding / transcription factor [Arabidopsis thaliana] >gi|75330714|sp|Q8RWU4.1|ATML1_ARATH RecName: Full=Homeobox-leucine zipper protein MERISTEM L1; AltName: Full=HD-ZIP protein ATML1; Al…
Unigene14010_TG1202R2991	457	2	457	gi|145334843|ref|NP_001078767.1|	359	173	329	0.59	0.75	0.03	157	186	7e-47	--	protein kinase-related [Arabidopsis thaliana]
Unigene14011_TG1202R2991	322	176	42	gi|218764874|gb|ACL11801.1|	393	1	45	0.7	0.76	0.04	47	66.2	1e-10	--	WOX9-like protein [Phaseolus coccineus]
Unigene14012_TG1202R2991	1058	1	1053	gi|39577520|gb|AAR28377.1|	1031	47	406	0.42	0.62	0.03	363	251	1e-65	--	EIX receptor 1 [Solanum lycopersicum]
Unigene14014_TG1202R2991	279	17	277	gi|56692178|dbj|BAD80839.1|	328	11	95	0.65	0.83	0	87	119	1e-26	--	2-Hydroxyisoflavanone dehydratase [Glycyrrhiza echinata]
Unigene14015_TG1202R2991	383	383	3	gi|224114331|ref|XP_002332400.1|	1119	623	748	0.45	0.57	0.03	132	85.5	2e-16	--	tir-nbs-lrr resistance protein [Populus trichocarpa] >gi|222832723|gb|EEE71200.1| tir-nbs-lrr resistance protein [Populus trichocarpa]
Unigene14017_TG1202R2991	320	85	291	gi|2342691|gb|AAB70418.1|	629	1	74	0.43	0.6	0.06	74	59.3	1e-08	--	F7G19.26 [Arabidopsis thaliana]
Unigene14018_TG1202R2991	665	500	3	gi|224087993|ref|XP_002308283.1|	378	1	195	0.48	0.65	0.14	195	174	6e-43	--	nucleosome/chromatin assembly factor group [Populus trichocarpa] >gi|222854259|gb|EEE91806.1| nucleosome/chromatin assembly factor group [Populus trichocarpa]
Unigene14019_TG1202R2991	635	146	286	gi|110931710|gb|ABH02854.1|	221	175	221	0.53	0.7	0	47	57	2e-07	--	MYB transcription factor MYB124 [Glycine max]
Unigene14020_TG1202R2991	245	243	1	gi|224075060|ref|XP_002304541.1|	1314	570	650	0.75	0.9	0	81	124	4e-28	--	multidrug resistance protein ABC transporter family [Populus trichocarpa] >gi|222841973|gb|EEE79520.1| multidrug resistance protein ABC transporter family [Populus trichocarpa]
Unigene14021_TG1202R2991	337	3	329	gi|224053985|ref|XP_002298071.1|	1517	1234	1341	0.66	0.84	0	109	157	5e-38	--	RNA polymerase IV subunit [Populus trichocarpa] >gi|222845329|gb|EEE82876.1| RNA polymerase IV subunit [Populus trichocarpa]
Unigene14024_TG1202R2991	388	5	247	gi|297809553|ref|XP_002872660.1|	414	129	223	0.34	0.46	0.22	104	52	2e-06	--	F-box family protein [Arabidopsis lyrata subsp. lyrata] >gi|297318497|gb|EFH48919.1| F-box family protein [Arabidopsis lyrata subsp. lyrata]
Unigene14028_TG1202R2991	748	748	95	gi|297737467|emb|CBI26668.3|	810	169	386	0.68	0.83	0	218	304	7e-82	--	unnamed protein product [Vitis vinifera]
Unigene14029_TG1202R2991	556	552	1	gi|108711168|gb|ABF98963.1|	462	120	308	0.42	0.61	0.02	189	157	7e-38	--	UDP-glucoronosyl and UDP-glucosyl transferase family protein, expressed [Oryza sativa Japonica Group]
Unigene14030_TG1202R2991	844	843	97	gi|224118648|ref|XP_002331414.1|	698	448	696	0.87	0.93	0	249	454	1e-127	--	white-brown-complex ABC transporter family [Populus trichocarpa] >gi|222873628|gb|EEF10759.1| white-brown-complex ABC transporter family [Populus trichocarpa]
Unigene14031_TG1202R2991	352	352	14	gi|297610216|ref|NP_001064287.2|	1299	634	762	0.39	0.52	0.12	129	85.1	2e-16	--	Os10g0195100 [Oryza sativa Japonica Group] >gi|255679268|dbj|BAF26201.2| Os10g0195100 [Oryza sativa Japonica Group]
Unigene14032_TG1202R2991	283	16	282	gi|110737733|dbj|BAF00805.1|	749	1	88	0.49	0.73	0	89	95.9	1e-19	--	IFA-binding protein [Arabidopsis thaliana]
Unigene14033_TG1202R2991	346	345	1	gi|6969229|gb|AAF33669.1|AF079871_1	702	414	528	0.76	0.93	0	115	197	3e-50	--	cyclic nucleotide-gated calmodulin-binding ion channel [Nicotiana tabacum]
Unigene14035_TG1202R2991	943	549	22	gi|224129186|ref|XP_002320522.1|	251	1	202	0.42	0.6	0.14	207	137	2e-31	--	predicted protein [Populus trichocarpa] >gi|222861295|gb|EEE98837.1| predicted protein [Populus trichocarpa]
Unigene14036_TG1202R2991	545	545	93	gi|297794067|ref|XP_002864918.1|	300	149	299	0.78	0.91	0	151	258	4e-68	--	transducin family protein [Arabidopsis lyrata subsp. lyrata] >gi|297310753|gb|EFH41177.1| transducin family protein [Arabidopsis lyrata subsp. lyrata]
Unigene14037_TG1202R2991	284	2	268	gi|7339534|emb|CAB82852.1|	564	470	557	0.68	0.8	0	89	125	1e-28	--	protein kinase MK6 [Mesembryanthemum crystallinum]
Unigene14040_TG1202R2991	774	634	5	gi|224132518|ref|XP_002328309.1|	1996	429	629	0.61	0.72	0	211	245	5e-64	--	chromatin remodeling complex subunit [Populus trichocarpa] >gi|222837824|gb|EEE76189.1| chromatin remodeling complex subunit [Populus trichocarpa]
Unigene14041_TG1202R2991	451	450	1	gi|224107941|ref|XP_002314662.1|	998	216	365	0.82	0.92	0	150	255	1e-67	--	autoinhibited calcium ATPase [Populus trichocarpa] >gi|222863702|gb|EEF00833.1| autoinhibited calcium ATPase [Populus trichocarpa]
Unigene14045_TG1202R2991	865	1	759	gi|70609692|gb|AAZ05071.1|	473	224	471	0.84	0.9	0	253	419	1e-116	--	cytochrome P450 [Citrus sinensis]
Unigene14046_TG1202R2991	583	505	5	gi|297819610|ref|XP_002877688.1|	543	10	164	0.4	0.62	0	167	113	1e-24	--	FAD binding protein [Arabidopsis lyrata subsp. lyrata] >gi|297323526|gb|EFH53947.1| FAD binding protein [Arabidopsis lyrata subsp. lyrata]
Unigene14047_TG1202R2991	646	643	2	gi|15218241|ref|NP_172439.1|	607	325	538	0.66	0.81	0	214	306	2e-82	--	pentatricopeptide (PPR) repeat-containing protein [Arabidopsis thaliana] >gi|2160161|gb|AAB60724.1| F21M12.7 gene product [Arabidopsis thaliana]
Unigene14048_TG1202R2991	600	444	25	gi|297828387|ref|XP_002882076.1|	2458	1001	1124	0.38	0.59	0	140	96.3	2e-19	--	transducin family protein [Arabidopsis lyrata subsp. lyrata] >gi|297327915|gb|EFH58335.1| transducin family protein [Arabidopsis lyrata subsp. lyrata]
Unigene14050_TG1202R2991	213	212	6	gi|297810345|ref|XP_002873056.1|	650	419	487	0.59	0.71	0	69	87.4	5e-17	--	HSC70-1 [Arabidopsis lyrata subsp. lyrata] >gi|297318893|gb|EFH49315.1| HSC70-1 [Arabidopsis lyrata subsp. lyrata]
Unigene14051_TG1202R2991	1016	953	294	gi|62287132|sp|Q9SWB6.1|PM36_SOYBN	229	9	227	0.66	0.83	0	220	318	5e-86	--	RecName: Full=Seed maturation protein PM36 >gi|5802242|gb|AAD51624.1| seed maturation protein PM36 [Glycine max]
Unigene14052_TG1202R2991	392	3	392	gi|30681478|ref|NP_850942.1|	976	275	404	0.69	0.79	0	130	185	2e-46	--	LRR XI-23; ATP binding / kinase/ protein kinase/ protein serine/threonine kinase [Arabidopsis thaliana] >gi|224589386|gb|ACN59227.1| leucine-rich repeat receptor-like protein kinase [Arabidopsis thaliana]
Unigene14053_TG1202R2991	264	263	6	gi|46518272|dbj|BAD16724.1|	1036	640	715	0.36	0.52	0	86	51.2	4e-06	--	CC-NB-LRR protein [Solanum tuberosum]
Unigene14055_TG1202R2991	346	2	343	gi|18182311|gb|AAL65125.1|	256	93	214	0.45	0.56	0.08	124	89.4	1e-17	--	GT-2 factor [Glycine max]
Unigene14056_TG1202R2991	215	1	195	gi|30694836|ref|NP_191418.2|	741	199	263	0.55	0.66	0	65	77	6e-14	--	pentatricopeptide (PPR) repeat-containing protein [Arabidopsis thaliana] >gi|218525906|sp|Q0WN01.2|PP286_ARATH RecName: Full=Pentatricopeptide repeat-containing protein At3g58590
Unigene14057_TG1202R2991	795	45	230	gi|34485856|gb|AAQ73310.1|	88	16	84	0.56	0.75	0.1	69	82	1e-16	--	NBS-LRR resistance gene-like protein ARGH30 [Malus x domestica]
Unigene14058_TG1202R2991	262	5	262	gi|297850950|ref|XP_002893356.1|	672	469	554	0.79	0.88	0	86	145	1e-34	--	galactosyltransferase family protein [Arabidopsis lyrata subsp. lyrata] >gi|297339198|gb|EFH69615.1| galactosyltransferase family protein [Arabidopsis lyrata subsp. lyrata]
Unigene14059_TG1202R2991	916	679	2	gi|42569545|ref|NP_180761.2|	594	1	226	0.76	0.84	0	228	349	2e-95	--	endonuclease/exonuclease/phosphatase family protein [Arabidopsis thaliana]
Unigene14060_TG1202R2991	749	4	540	gi|18401489|ref|NP_566576.1|	309	132	309	0.48	0.65	0	179	179	4e-44	--	meprin and TRAF homology domain-containing protein / MATH domain-containing protein [Arabidopsis thaliana]
Unigene14061_TG1202R2991	448	323	21	gi|255537719|ref|XP_002509926.1|	341	14	105	0.36	0.53	0	101	53.9	6e-07	--	conserved hypothetical protein [Ricinus communis] >gi|223549825|gb|EEF51313.1| conserved hypothetical protein [Ricinus communis]
Unigene14062_TG1202R2991	284	283	2	gi|224112407|ref|XP_002316177.1|	711	120	213	0.87	0.97	0	94	170	5e-42	--	tubulin gamma complex-associated protein [Populus trichocarpa] >gi|222865217|gb|EEF02348.1| tubulin gamma complex-associated protein [Populus trichocarpa]
Unigene14063_TG1202R2991	581	580	476	gi|71905561|gb|AAZ52758.1|	464	424	458	0.77	0.77	0	35	63.2	2e-09	--	expressed protein [Arabidopsis thaliana] >gi|71905563|gb|AAZ52759.1| expressed protein [Arabidopsis thaliana]
Unigene14065_TG1202R2991	268	261	1	gi|240255733|ref|NP_192232.4|	1006	274	366	0.53	0.7	0.07	94	110	5e-24	--	ATP binding / kinase/ protein kinase/ protein serine/threonine kinase/ protein tyrosine kinase/ sugar binding [Arabidopsis thaliana]
Unigene14066_TG1202R2991	468	1	327	gi|42566399|ref|NP_192778.2|	409	301	408	0.31	0.51	0	109	60.8	6e-09	--	F-box family protein [Arabidopsis thaliana] >gi|145333003|ref|NP_001078367.1| F-box family protein [Arabidopsis thaliana] >gi|142989615|sp|Q9SV82.2|FB228_ARATH RecName: Full=F-box protein At4g10400 >gi|119935957|gb|ABM06044.1| At4g10400 [Arabidopsis thaliana]
Unigene14067_TG1202R2991	215	3	215	gi|306016155|gb|ADM77131.1|	227	97	168	0.77	0.88	0.01	72	111	2e-24	--	sodium/calcium exchanger family-like protein [Picea sitchensis]
Unigene14069_TG1202R2991	622	357	1	gi|44917589|gb|AAS49119.1|	510	35	156	0.44	0.6	0.04	125	87	1e-16	--	At3g59670 [Arabidopsis thaliana]
Unigene14074_TG1202R2991	432	1	270	gi|38194466|gb|AAR13240.1|	718	629	718	0.64	0.77	0	90	123	7e-28	--	KUP-related potassium transporter [Lotus japonicus]
Unigene14075_TG1202R2991	345	345	1	gi|227206122|dbj|BAH57116.1|	304	148	261	0.55	0.76	0	115	134	3e-31	--	AT5G67610 [Arabidopsis thaliana]
Unigene14076_TG1202R2991	435	419	3	gi|225424303|ref|XP_002280941.1|	869	121	260	0.75	0.88	0	140	211	2e-54	--	PREDICTED: similar to armadillo/beta-catenin repeat family protein [Vitis vinifera]
Unigene14077_TG1202R2991	740	21	716	gi|224101629|ref|XP_002312360.1|	685	34	255	0.27	0.35	0.03	241	52.4	6e-06	--	predicted protein [Populus trichocarpa] >gi|222852180|gb|EEE89727.1| predicted protein [Populus trichocarpa]
Unigene14078_TG1202R2991	681	31	657	gi|297825529|ref|XP_002880647.1|	1123	466	680	0.27	0.39	0.06	223	55.1	8e-07	--	hypothetical protein ARALYDRAFT_320306 [Arabidopsis lyrata subsp. lyrata] >gi|297326486|gb|EFH56906.1| hypothetical protein ARALYDRAFT_320306 [Arabidopsis lyrata subsp. lyrata]
Unigene14082_TG1202R2991	591	5	406	gi|33468532|emb|CAE30325.1|	972	826	957	0.67	0.81	0	134	182	2e-45	--	NIN-like protein 2 [Lotus japonicus]
Unigene14086_TG1202R2991	515	506	3	gi|224143316|ref|XP_002336027.1|	1337	276	442	0.44	0.61	0.01	171	134	5e-31	--	cc-nbs-lrr resistance protein [Populus trichocarpa] >gi|222838884|gb|EEE77235.1| cc-nbs-lrr resistance protein [Populus trichocarpa]
Unigene14087_TG1202R2991	505	12	485	gi|237899609|gb|ACR33109.1|	1139	120	287	0.57	0.66	0.05	168	168	3e-41	--	verticillium wilt disease resistance protein [Solanum lycopersicum]
Unigene14091_TG1202R2991	568	564	31	gi|223452460|gb|ACM89557.1|	272	92	262	0.54	0.73	0	179	182	2e-45	--	receptor-like protein kinase [Glycine max]
Unigene14092_TG1202R2991	444	98	442	gi|224109752|ref|XP_002315300.1|	928	3	112	0.51	0.7	0	116	108	2e-23	--	p-aminobenzoate synthase [Populus trichocarpa] >gi|222864340|gb|EEF01471.1| p-aminobenzoate synthase [Populus trichocarpa]
Unigene14093_TG1202R2991	1456	191	1456	gi|297839541|ref|XP_002887652.1|	1078	2	423	0.61	0.78	0.01	427	526	1e-148	--	tetratricopeptide repeat-containing protein [Arabidopsis lyrata subsp. lyrata] >gi|297333493|gb|EFH63911.1| tetratricopeptide repeat-containing protein [Arabidopsis lyrata subsp. lyrata]
Unigene14094_TG1202R2991	416	415	2	gi|240255501|ref|NP_190068.4|	651	161	308	0.66	0.77	0.06	148	197	2e-50	--	protein binding / signal transducer [Arabidopsis thaliana]
Unigene14095_TG1202R2991	266	262	11	gi|15228763|ref|NP_188886.1|	619	399	482	0.47	0.76	0	84	94	5e-19	--	pentatricopeptide (PPR) repeat-containing protein [Arabidopsis thaliana] >gi|75223290|sp|Q6NQ83.1|PP247_ARATH RecName: Full=Pentatricopeptide repeat-containing protein At3g22470, mitochondrial; Flags: Precursor >gi|34365775|gb|AAQ65199.1| At3g22470 [Arabidopsis thaliana]
Unigene14100_TG1202R2991	378	149	370	gi|301015573|gb|ADK47527.1|	547	1	59	0.5	0.64	0	74	67.8	4e-11	--	NOA1/RIF1 protein [Medicago truncatula]
Unigene14101_TG1202R2991	622	614	3	gi|226508646|ref|NP_001151502.1|	577	110	313	0.7	0.83	0	205	288	4e-77	--	calmodulin binding protein [Zea mays] >gi|195647270|gb|ACG43103.1| calmodulin binding protein [Zea mays]
Unigene14103_TG1202R2991	909	812	159	gi|297721039|ref|NP_001172882.1|	560	125	353	0.32	0.46	0.09	240	118	1e-25	--	Os02g0254800 [Oryza sativa Japonica Group] >gi|255670770|dbj|BAH91611.1| Os02g0254800 [Oryza sativa Japonica Group]
Unigene14104_TG1202R2991	702	702	409	gi|15219020|ref|NP_175661.1|	703	603	701	0.69	0.85	0.01	99	152	5e-36	--	FRS6 (FAR1-related sequence 6); zinc ion binding [Arabidopsis thaliana] >gi|75207551|sp|Q9SSQ4.1|FRS6_ARATH RecName: Full=Protein FAR1-RELATED SEQUENCE 6 >gi|5903066|gb|AAD55625.1|AC008016_35 F6D8.26 [Arabidopsis thaliana]
Unigene14105_TG1202R2991	333	1	189	gi|6730701|gb|AAF27096.1|AC011809_5	399	331	393	0.52	0.76	0	63	79.7	1e-14	--	Unknown protein [Arabidopsis thaliana]
Unigene14106_TG1202R2991	1024	1024	20	gi|297795135|ref|XP_002865452.1|	582	218	554	0.56	0.73	0.02	342	372	1e-102	--	tetratricopeptide repeat-containing protein [Arabidopsis lyrata subsp. lyrata] >gi|297311287|gb|EFH41711.1| tetratricopeptide repeat-containing protein [Arabidopsis lyrata subsp. lyrata]
Unigene14107_TG1202R2991	735	709	56	gi|19310401|gb|AAL84940.1|	516	238	462	0.33	0.5	0.03	226	103	3e-21	--	At2g46980/F14M4.19 [Arabidopsis thaliana]
Unigene14108_TG1202R2991	760	560	3	gi|4914330|gb|AAD32878.1|AC005489_16	412	2	205	0.51	0.68	0.09	206	209	2e-53	--	F14N23.16 [Arabidopsis thaliana] >gi|117168053|gb|ABK32109.1| At1g10280 [Arabidopsis thaliana]
Unigene14110_TG1202R2991	213	2	211	gi|190896674|gb|ACE96850.1|	240	51	120	0.85	0.97	0	70	127	5e-29	--	expressed protein [Populus tremula] >gi|190896730|gb|ACE96878.1| expressed protein [Populus tremula]
Unigene14111_TG1202R2991	314	214	8	gi|224091544|ref|XP_002309282.1|	337	1	69	0.68	0.82	0	69	102	1e-21	--	f-box family protein [Populus trichocarpa] >gi|222855258|gb|EEE92805.1| f-box family protein [Populus trichocarpa]
Unigene14112_TG1202R2991	338	1	165	gi|44681474|gb|AAS47677.1|	258	193	250	0.59	0.81	0.06	59	67	6e-11	--	At3g09050 [Arabidopsis thaliana]
Unigene14113_TG1202R2991	350	62	349	gi|255555409|ref|XP_002518741.1|	445	1	111	0.47	0.6	0.13	111	80.1	7e-15	--	conserved hypothetical protein [Ricinus communis] >gi|223542122|gb|EEF43666.1| conserved hypothetical protein [Ricinus communis]
Unigene14114_TG1202R2991	611	3	500	gi|18417112|ref|NP_567795.1|	274	105	267	0.69	0.83	0	166	241	5e-63	--	GCN5-related N-acetyltransferase (GNAT) family protein [Arabidopsis thaliana] >gi|15081771|gb|AAK82540.1| AT4g28030/T13J8_140 [Arabidopsis thaliana] >gi|22137098|gb|AAM91394.1| At4g28030/T13J8_140 [Arabidopsis thaliana]
Unigene14119_TG1202R2991	502	2	103	gi|255557709|ref|XP_002519884.1|	901	847	880	0.61	0.76	0	34	53.9	9e-07	--	replication factor A 1, rfa1, putative [Ricinus communis] >gi|223540930|gb|EEF42488.1| replication factor A 1, rfa1, putative [Ricinus communis]
Unigene14120_TG1202R2991	410	410	27	gi|115466608|ref|NP_001056903.1|	370	205	325	0.47	0.64	0.02	131	106	9e-23	--	Os06g0164500 [Oryza sativa Japonica Group] >gi|113594943|dbj|BAF18817.1| Os06g0164500 [Oryza sativa Japonica Group]
Unigene14121_TG1202R2991	433	2	349	gi|32189299|gb|AAP75804.1|	210	95	210	0.73	0.87	0	116	188	2e-47	--	At4g09620 [Arabidopsis thaliana]
Unigene14122_TG1202R2991	301	298	2	gi|124361170|gb|ABN09142.1|	1054	642	740	0.56	0.75	0	99	121	2e-27	--	TIR [Medicago truncatula]
Unigene14123_TG1202R2991	288	1	285	gi|164605522|dbj|BAF98588.1|	484	196	291	0.66	0.82	0.01	96	134	4e-31	--	CM0216.540.nc [Lotus japonicus]
Unigene14124_TG1202R2991	441	3	428	gi|15230897|ref|NP_188596.1|	781	523	664	0.62	0.8	0	142	198	2e-50	--	glycosyl hydrolase family 3 protein [Arabidopsis thaliana] >gi|259585724|sp|Q9LJN4.2|BXL5_ARATH RecName: Full=Probable beta-D-xylosidase 5; Short=AtBXL5; Flags: Precursor
Unigene14126_TG1202R2991	394	210	392	gi|15240902|ref|NP_195736.1|	360	1	61	0.67	0.8	0	61	85.5	2e-16	--	e-cadherin binding protein-related [Arabidopsis thaliana] >gi|89000985|gb|ABD59082.1| At5g01160 [Arabidopsis thaliana]
Unigene14131_TG1202R2991	368	356	9	gi|212717123|gb|ACJ37403.1|	979	784	899	0.49	0.63	0	116	108	3e-23	--	CC-NBS-LRR class disease resistance protein [Glycine max]
Unigene14133_TG1202R2991	860	3	728	gi|297849216|ref|XP_002892489.1|	1014	759	1001	0.55	0.78	0	243	300	2e-80	--	pentatricopeptide repeat-containing protein [Arabidopsis lyrata subsp. lyrata] >gi|297338331|gb|EFH68748.1| pentatricopeptide repeat-containing protein [Arabidopsis lyrata subsp. lyrata]
Unigene14135_TG1202R2991	786	2	775	gi|15230660|ref|NP_187908.1|	605	143	393	0.45	0.64	0	260	226	2e-58	--	hAT dimerisation domain-containing protein [Arabidopsis thaliana] >gi|15795134|dbj|BAB02512.1| transposase-like protein [Arabidopsis thaliana]
Unigene14136_TG1202R2991	930	915	1	gi|297811763|ref|XP_002873765.1|	1249	1	303	0.66	0.81	0	307	410	1e-113	--	binding protein [Arabidopsis lyrata subsp. lyrata] >gi|297319602|gb|EFH50024.1| binding protein [Arabidopsis lyrata subsp. lyrata]
Unigene14137_TG1202R2991	534	388	8	gi|42564075|ref|NP_187802.2|	1379	807	933	0.78	0.86	0	127	209	1e-53	--	cleavage and polyadenylation specificity factor (CPSF) A subunit C-terminal domain-containing protein [Arabidopsis thaliana]
Unigene14138_TG1202R2991	482	336	79	gi|42564075|ref|NP_187802.2|	1379	807	892	0.81	0.87	0	86	147	4e-35	--	cleavage and polyadenylation specificity factor (CPSF) A subunit C-terminal domain-containing protein [Arabidopsis thaliana]
Unigene14139_TG1202R2991	335	334	8	gi|255564118|ref|XP_002523056.1|	924	484	590	0.39	0.61	0.03	113	74.7	3e-13	--	DNA mismatch repair protein pms2, putative [Ricinus communis] >gi|223537618|gb|EEF39241.1| DNA mismatch repair protein pms2, putative [Ricinus communis]
Unigene14140_TG1202R2991	362	153	362	gi|13605829|gb|AAK32900.1|AF367313_1	599	1	70	0.7	0.88	0	70	103	8e-22	--	AT5g04550/T32M21_140 [Arabidopsis thaliana]
Unigene14141_TG1202R2991	484	482	3	gi|297793707|ref|XP_002864738.1|	784	605	765	0.71	0.84	0	161	239	1e-62	--	kinase family protein [Arabidopsis lyrata subsp. lyrata] >gi|297310573|gb|EFH40997.1| kinase family protein [Arabidopsis lyrata subsp. lyrata]
Unigene14142_TG1202R2991	559	2	544	gi|115468382|ref|NP_001057790.1|	1018	110	292	0.28	0.43	0.05	192	63.5	1e-09	--	Os06g0535300 [Oryza sativa Japonica Group] >gi|113595830|dbj|BAF19704.1| Os06g0535300 [Oryza sativa Japonica Group]
Unigene14143_TG1202R2991	439	439	32	gi|224086046|ref|XP_002307793.1|	1274	130	265	0.71	0.83	0	136	213	6e-55	--	cholesterol transport protein [Populus trichocarpa] >gi|222857242|gb|EEE94789.1| cholesterol transport protein [Populus trichocarpa]
Unigene14145_TG1202R2991	963	925	383	gi|292559538|ref|YP_003540962.1|	187	1	181	0.95	0.95	0	181	346	2e-94	--	cytochrome b6-f complex subunit IV [Phoenix dactylifera] >gi|294620608|gb|ADF28177.1| cytochrome b6-f complex subunit IV [Phoenix dactylifera]
Unigene14146_TG1202R2991	271	3	269	gi|115469680|ref|NP_001058439.1|	419	169	257	0.61	0.78	0	89	125	2e-28	--	Os06g0694100 [Oryza sativa Japonica Group] >gi|113596479|dbj|BAF20353.1| Os06g0694100 [Oryza sativa Japonica Group]
Unigene14147_TG1202R2991	593	593	3	gi|112253872|ref|YP_717097.1|	669	137	333	0.99	1	0	197	396	1e-110	--	NADH dehydrogenase subunit 5 [Brassica napus] >gi|37591074|dbj|BAC98876.1| NADH dehydrogenase subunit 5 [Brassica napus]
Unigene14148_TG1202R2991	286	285	1	gi|163889364|gb|ABY48134.1|	325	187	282	0.71	0.87	0.01	96	137	3e-32	--	bHLH transcription factor [Medicago truncatula]
Unigene14149_TG1202R2991	313	311	6	gi|297795735|ref|XP_002865752.1|	515	116	213	0.46	0.62	0	102	93.6	6e-19	--	UDP-glucoronosyl/UDP-glucosyl transferase family protein [Arabidopsis lyrata subsp. lyrata] >gi|297311587|gb|EFH42011.1| UDP-glucoronosyl/UDP-glucosyl transferase family protein [Arabidopsis lyrata subsp. lyrata]
Unigene14150_TG1202R2991	571	434	183	gi|16040952|dbj|BAB69683.1|	838	338	420	0.46	0.72	0	84	100	4e-28	--	receptor kinase 5 [Brassica rapa]
Unigene14152_TG1202R2991	262	260	3	gi|49176596|gb|AAT52225.1|	143	15	100	0.69	0.84	0	86	125	2e-28	--	RING/C3HC4/PHD zinc finger-like protein [Cucumis melo]
Unigene14153_TG1202R2991	889	873	202	gi|8954298|gb|AAD27882.2|AF139470_1	258	35	258	0.89	0.96	0	224	434	1e-121	--	chlorophyll a/b-binding protein CP24 precursor [Vigna radiata]
Unigene14155_TG1202R2991	635	344	550	gi|224114347|ref|XP_002316734.1|	89	19	89	0.57	0.81	0.02	71	97.1	2e-19	--	predicted protein [Populus trichocarpa] >gi|222859799|gb|EEE97346.1| predicted protein [Populus trichocarpa]
Unigene14156_TG1202R2991	225	225	1	gi|24943192|gb|AAN65364.1|	373	14	88	0.9	0.97	0	75	140	3e-33	--	cyclic nucleotide-gated channel A [Phaseolus vulgaris]
Unigene14157_TG1202R2991	436	289	2	gi|240256292|ref|NP_196927.4|	751	1	95	0.61	0.79	0	96	117	4e-26	--	protein binding [Arabidopsis thaliana]
Unigene14158_TG1202R2991	464	455	3	gi|15228653|ref|NP_189568.1|	600	116	266	0.68	0.82	0	151	223	5e-58	--	pentatricopeptide (PPR) repeat-containing protein [Arabidopsis thaliana] >gi|75273910|sp|Q9LS72.1|PP261_ARATH RecName: Full=Pentatricopeptide repeat-containing protein At3g29230
Unigene14162_TG1202R2991	313	3	140	gi|115487378|ref|NP_001066176.1|	716	669	714	0.5	0.67	0	46	55.8	1e-07	--	Os12g0152600 [Oryza sativa Japonica Group] >gi|113648683|dbj|BAF29195.1| Os12g0152600 [Oryza sativa Japonica Group]
Unigene14166_TG1202R2991	243	2	232	gi|38566688|gb|AAR24234.1|	347	107	184	0.6	0.84	0.01	78	105	2e-22	--	At5g62960 [Arabidopsis thaliana] >gi|38604058|gb|AAR24772.1| At5g62960 [Arabidopsis thaliana]
Unigene14167_TG1202R2991	447	19	300	gi|115459306|ref|NP_001053253.1|	559	195	292	0.54	0.68	0.04	98	97.4	5e-20	--	Os04g0505400 [Oryza sativa Japonica Group] >gi|32490273|emb|CAE05562.1| OSJNBb0116K07.15 [Oryza sativa Japonica Group] >gi|113564824|dbj|BAF15167.1| Os04g0505400 [Oryza sativa Japonica Group] >gi|116310257|emb|CAH67264.1| OSIGBa0145C12.1 [Oryza sativa Indica Group]
Unigene14168_TG1202R2991	498	77	496	gi|15238260|ref|NP_201288.1|	380	1	135	0.51	0.68	0	141	147	4e-35	--	programmed cell death 2 C-terminal domain-containing protein [Arabidopsis thaliana] >gi|15724302|gb|AAL06544.1|AF412091_1 AT5g64830/MXK3_5 [Arabidopsis thaliana] >gi|109946415|gb|ABG48386.1| At5g64830 [Arabidopsis thaliana]
Unigene14169_TG1202R2991	479	369	40	gi|107738065|gb|ABF83626.1|	170	5	118	0.39	0.54	0.09	122	66.6	1e-10	--	At4g33800 [Arabidopsis thaliana]
Unigene14172_TG1202R2991	490	490	11	gi|15222739|ref|NP_173983.1|	455	55	218	0.51	0.58	0.11	180	147	5e-35	--	zinc finger (C2H2 type) family protein [Arabidopsis thaliana] >gi|9797768|gb|AAF98586.1|AC013427_29 Contains similarity to C2H2 zinc finger protein (PEThy;ZPT4-2) from Petunia hybrida gb|AB000456 and contains three Zinc finger (C2H2 type) PF|00096 motifs [Arabidopsis thaliana]
Unigene14173_TG1202R2991	369	367	2	gi|297847228|ref|XP_002891495.1|	550	284	405	0.78	0.9	0	122	204	2e-52	--	cytochrome c biogenesis protein family [Arabidopsis lyrata subsp. lyrata] >gi|297337337|gb|EFH67754.1| cytochrome c biogenesis protein family [Arabidopsis lyrata subsp. lyrata]
Unigene14175_TG1202R2991	310	1	117	gi|71370259|gb|AAZ30377.1|	290	252	290	0.76	0.87	0	39	60.5	6e-09	--	PHB2 [Nicotiana benthamiana]
Unigene14177_TG1202R2991	239	3	212	gi|224125154|ref|XP_002319513.1|	949	388	455	0.45	0.7	0	70	68.2	3e-11	--	cc-nbs-lrr resistance protein [Populus trichocarpa] >gi|222857889|gb|EEE95436.1| cc-nbs-lrr resistance protein [Populus trichocarpa]
Unigene14178_TG1202R2991	246	1	243	gi|224143316|ref|XP_002336027.1|	1337	418	492	0.44	0.6	0	81	62.4	2e-09	--	cc-nbs-lrr resistance protein [Populus trichocarpa] >gi|222838884|gb|EEE77235.1| cc-nbs-lrr resistance protein [Populus trichocarpa]
Unigene14179_TG1202R2991	271	270	1	gi|1709921|sp|P52421.1|PUR2_VIGUN	311	146	235	0.85	0.93	0	90	155	1e-37	--	RecName: Full=Phosphoribosylamine--glycine ligase; AltName: Full=Glycinamide ribonucleotide synthetase; Short=GARS; AltName: Full=Phosphoribosylglycinamide synthetase >gi|945062|gb|AAA74447.1| glycinamide ribonucleotide (GAR) synthetase [Vigna unguiculata]
Unigene14180_TG1202R2991	366	339	4	gi|2654118|gb|AAB87690.1|	668	18	127	0.51	0.69	0	113	118	2e-26	--	copper amine oxidase [Arabidopsis thaliana]
Unigene14181_TG1202R2991	623	623	255	gi|122703610|dbj|BAF45120.1|	154	13	134	0.6	0.77	0	123	149	2e-35	--	small heat shock protein [Nicotiana tabacum]
Unigene14182_TG1202R2991	543	541	116	gi|170660047|gb|ACB28472.1|	953	515	656	0.57	0.77	0	142	174	4e-43	--	polyprotein [Ananas comosus]
Unigene14183_TG1202R2991	1089	1086	271	gi|297821204|ref|XP_002878485.1|	1387	211	474	0.24	0.38	0.04	286	53.1	6e-06	--	zinc ion binding protein [Arabidopsis lyrata subsp. lyrata] >gi|297324323|gb|EFH54744.1| zinc ion binding protein [Arabidopsis lyrata subsp. lyrata]
Unigene14185_TG1202R2991	713	712	86	gi|11094369|gb|AAG29595.1|AF196288_1	515	32	244	0.52	0.68	0.03	217	220	1e-56	--	Ser/Thr specific protein phosphatase 2A B regulatory subunit alpha isoform [Medicago sativa subsp. x varia]
Unigene14186_TG1202R2991	535	534	97	gi|30698005|ref|NP_177177.2|	538	398	537	0.34	0.5	0.02	150	60.8	8e-09	--	RNA recognition motif (RRM)-containing protein [Arabidopsis thaliana]
Unigene14187_TG1202R2991	479	352	477	gi|224116528|ref|XP_002331919.1|	668	2	43	0.71	0.88	0	42	63.5	1e-09	--	oligopeptide transporter OPT family [Populus trichocarpa] >gi|222874591|gb|EEF11722.1| oligopeptide transporter OPT family [Populus trichocarpa]
Unigene14189_TG1202R2991	304	303	1	gi|42565133|ref|NP_188975.2|	679	476	576	0.69	0.87	0	101	154	2e-37	--	pentatricopeptide (PPR) repeat-containing protein [Arabidopsis thaliana]
Unigene14190_TG1202R2991	228	2	223	gi|115474983|ref|NP_001061088.1|	2122	1365	1438	0.63	0.77	0	74	90.5	5e-18	--	Os08g0169700 [Oryza sativa Japonica Group] >gi|113623057|dbj|BAF23002.1| Os08g0169700 [Oryza sativa Japonica Group]
Unigene14191_TG1202R2991	860	845	3	gi|224055915|ref|XP_002298700.1|	880	84	365	0.56	0.74	0	282	329	2e-89	--	cc-nbs-lrr resistance protein [Populus trichocarpa] >gi|222845958|gb|EEE83505.1| cc-nbs-lrr resistance protein [Populus trichocarpa]
Unigene14192_TG1202R2991	540	10	540	gi|37983647|gb|AAR06293.1|	542	113	291	0.67	0.82	0.01	179	244	5e-64	--	adenylosuccinate lyase [Nicotiana tabacum]
Unigene14193_TG1202R2991	871	711	379	gi|42572221|ref|NP_974205.1|	115	1	111	0.72	0.89	0	111	172	5e-42	--	Expressed protein [Arabidopsis thaliana] >gi|48310228|gb|AAT41779.1| At3g01435 [Arabidopsis thaliana] >gi|52218796|gb|AAU29468.1| At3g01435 [Arabidopsis thaliana]
Unigene14194_TG1202R2991	780	78	578	gi|10177316|dbj|BAB10642.1|	1335	1039	1241	0.32	0.47	0.19	208	105	6e-22	--	kinesin-like protein [Arabidopsis thaliana]
Unigene14195_TG1202R2991	644	69	392	gi|31323449|gb|AAP47026.1|AF375967_1	323	216	320	0.76	0.86	0	108	173	2e-42	--	bell-like homeodomain protein 4 [Solanum lycopersicum]
Unigene14196_TG1202R2991	320	3	320	gi|18203684|sp|Q9ZRA4.1|AB19A_PRUPE	209	15	120	0.68	0.79	0	106	153	7e-37	--	RecName: Full=Auxin-binding protein ABP19a; Flags: Precursor >gi|4098517|gb|AAD00295.1| auxin-binding protein ABP19 [Prunus persica]
Unigene14198_TG1202R2991	462	9	461	gi|124359633|gb|ABD32307.2|	1374	1006	1161	0.48	0.61	0.06	162	137	6e-32	--	Nuclear factor related to kappa-B-binding protein , related [Medicago truncatula]
Unigene14199_TG1202R2991	300	2	208	gi|15218490|ref|NP_172504.1|	467	396	464	0.65	0.72	0	69	95.1	2e-19	--	pentatricopeptide (PPR) repeat-containing protein [Arabidopsis thaliana] >gi|4914335|gb|AAD32883.1|AC005489_21 F14N23.21 [Arabidopsis thaliana]
Unigene14200_TG1202R2991	457	88	426	gi|224139590|ref|XP_002323183.1|	314	2	98	0.43	0.57	0	114	84	6e-16	--	f-box family protein [Populus trichocarpa] >gi|222867813|gb|EEF04944.1| f-box family protein [Populus trichocarpa]
Unigene14201_TG1202R2991	333	123	302	gi|224139590|ref|XP_002323183.1|	314	38	98	0.62	0.8	0.01	61	83.2	9e-16	--	f-box family protein [Populus trichocarpa] >gi|222867813|gb|EEF04944.1| f-box family protein [Populus trichocarpa]
Unigene14202_TG1202R2991	400	72	398	gi|18391384|ref|NP_563905.1|	666	1	109	0.67	0.85	0	109	154	4e-37	--	KEU (keule); protein transporter [Arabidopsis thaliana] >gi|150421587|sp|Q9C5X3.2|KEULE_ARATH RecName: Full=SNARE-interacting protein KEULE
Unigene14204_TG1202R2991	676	393	1	gi|60678546|gb|AAX33635.1|	506	25	153	0.39	0.58	0.01	133	93.6	2e-18	--	EMBYO FLOWERING 1-like protein [Pisum sativum]
Unigene14205_TG1202R2991	527	17	517	gi|215402017|gb|ACJ66608.1|	270	35	200	0.55	0.7	0	167	163	9e-40	--	binding/ubiquitin protein ligase-like protein [Solanum lycopersicum]
Unigene14206_TG1202R2991	547	545	3	gi|75273968|sp|Q9LSF5.1|PP254_ARATH	379	198	378	0.65	0.87	0	181	266	1e-70	--	RecName: Full=Pentatricopeptide repeat-containing protein At3g25210, mitochondrial; Flags: Precursor
Unigene14207_TG1202R2991	430	430	2	gi|115447285|ref|NP_001047422.1|	346	193	335	0.72	0.86	0	143	229	7e-60	--	Os02g0614100 [Oryza sativa Japonica Group] >gi|113536953|dbj|BAF09336.1| Os02g0614100 [Oryza sativa Japonica Group]
Unigene14208_TG1202R2991	488	79	483	gi|44681326|gb|AAS47603.1|	115	1	115	0.36	0.53	0	136	80.5	8e-15	--	At3g20340 [Arabidopsis thaliana] >gi|45773836|gb|AAS76722.1| At3g20340 [Arabidopsis thaliana]
Unigene14209_TG1202R2991	555	549	121	gi|115450873|ref|NP_001049037.1|	959	472	615	0.36	0.59	0	144	103	9e-22	--	Os03g0160400 [Oryza sativa Japonica Group] >gi|113547508|dbj|BAF10951.1| Os03g0160400 [Oryza sativa Japonica Group]
Unigene14210_TG1202R2991	309	309	1	gi|18420047|ref|NP_568381.1|	359	73	175	0.8	0.88	0	103	190	4e-48	--	hydrolase, alpha/beta fold family protein [Arabidopsis thaliana]
Unigene14211_TG1202R2991	259	136	258	gi|4559351|gb|AAD23012.1|	509	2	42	0.65	0.85	0	41	64.7	3e-10	--	expressed protein [Arabidopsis thaliana] >gi|95147312|gb|ABF57291.1| At2g25010 [Arabidopsis thaliana]
Unigene14212_TG1202R2991	779	192	776	gi|8978348|dbj|BAA98201.1|	1059	1	195	0.81	0.91	0	195	329	3e-89	--	human RAN binding protein 16-like [Arabidopsis thaliana]
Unigene14216_TG1202R2991	203	3	203	gi|44681336|gb|AAS47608.1|	211	50	115	0.48	0.64	0.01	68	60.5	6e-09	--	At3g51100 [Arabidopsis thaliana] >gi|45773864|gb|AAS76736.1| At3g51100 [Arabidopsis thaliana]
Unigene14218_TG1202R2991	226	1	225	gi|115440491|ref|NP_001044525.1|	688	111	185	0.52	0.66	0	75	82	2e-15	--	Os01g0798800 [Oryza sativa Japonica Group] >gi|113534056|dbj|BAF06439.1| Os01g0798800 [Oryza sativa Japonica Group]
Unigene14220_TG1202R2991	864	3	863	gi|4006861|emb|CAB16779.1|	562	165	448	0.61	0.77	0	289	348	4e-95	--	tubulin-like protein [Arabidopsis thaliana] >gi|7270668|emb|CAB80385.1| tubulin-like protein [Arabidopsis thaliana] >gi|71143064|gb|AAZ23923.1| At4g37190 [Arabidopsis thaliana] >gi|194306666|gb|ACF41946.1| At4g37190 [Arabidopsis thaliana]
Unigene14221_TG1202R2991	303	77	214	gi|225453622|ref|XP_002267721.1|	1111	390	435	0.69	0.86	0	46	71.2	2e-20	--	PREDICTED: similar to pentatricopeptide (PPR) repeat-containing protein [Vitis vinifera]
Unigene14223_TG1202R2991	268	3	266	gi|224086046|ref|XP_002307793.1|	1274	958	1045	0.82	0.92	0	88	165	1e-40	--	cholesterol transport protein [Populus trichocarpa] >gi|222857242|gb|EEE94789.1| cholesterol transport protein [Populus trichocarpa]
Unigene14224_TG1202R2991	302	301	2	gi|269927197|gb|ACZ52964.1|	227	86	185	0.8	0.9	0	100	184	3e-46	--	chitinase [Dimocarpus longan]
Unigene14226_TG1202R2991	585	1	549	gi|297727293|ref|NP_001176010.1|	737	100	286	0.4	0.62	0.02	188	145	2e-34	--	Os10g0118700 [Oryza sativa Japonica Group] >gi|31429904|gb|AAP51893.1| hAT family dimerisation domain containing protein [Oryza sativa Japonica Group] >gi|255679178|dbj|BAH94738.1| Os10g0118700 [Oryza sativa Japonica Group]
Unigene14227_TG1202R2991	1079	3	284	gi|186502112|ref|NP_179763.3|	641	548	640	0.61	0.79	0.02	96	114	2e-24	--	EMB2219 (embryo defective 2219) [Arabidopsis thaliana]
Unigene14229_TG1202R2991	777	2	757	gi|109676352|gb|ABG37658.1|	1139	46	315	0.32	0.48	0.1	280	113	2e-24	--	integrase [Populus trichocarpa]
Unigene14231_TG1202R2991	522	257	520	gi|15217470|ref|NP_177298.1|	745	36	123	0.42	0.6	0	88	77.8	6e-14	--	pentatricopeptide (PPR) repeat-containing protein [Arabidopsis thaliana] >gi|75169716|sp|Q9C9H9.1|PP114_ARATH RecName: Full=Pentatricopeptide repeat-containing protein At1g71420
Unigene14232_TG1202R2991	568	567	1	gi|72255620|gb|AAZ66938.1|	1755	630	818	0.66	0.85	0	189	273	9e-73	--	117M18_19 [Brassica rapa]
Unigene14233_TG1202R2991	339	197	3	gi|297815528|ref|XP_002875647.1|	956	1	65	0.95	1	0	65	129	1e-29	--	kinase [Arabidopsis lyrata subsp. lyrata] >gi|297321485|gb|EFH51906.1| kinase [Arabidopsis lyrata subsp. lyrata]
Unigene14234_TG1202R2991	482	481	197	gi|295311650|ref|YP_003587253.1|	666	527	621	1	1	0	95	193	6e-49	--	NADH dehydrogenase subunit 5 [Citrullus lanatus] >gi|259156778|gb|ACV96640.1| NADH dehydrogenase subunit 5 [Citrullus lanatus]
Unigene14235_TG1202R2991	995	46	708	gi|297728511|ref|NP_001176619.1|	700	476	691	0.27	0.47	0.03	228	86.3	6e-16	--	Os11g0573700 [Oryza sativa Japonica Group] >gi|255680204|dbj|BAH95347.1| Os11g0573700 [Oryza sativa Japonica Group]
Unigene14236_TG1202R2991	908	46	708	gi|297728511|ref|NP_001176619.1|	700	476	691	0.27	0.47	0.03	228	86.3	5e-16	--	Os11g0573700 [Oryza sativa Japonica Group] >gi|255680204|dbj|BAH95347.1| Os11g0573700 [Oryza sativa Japonica Group]
Unigene14239_TG1202R2991	421	2	355	gi|30679784|ref|NP_195903.2|	852	606	723	0.62	0.79	0	118	155	1e-37	--	pentatricopeptide (PPR) repeat-containing protein [Arabidopsis thaliana]
Unigene14240_TG1202R2991	378	377	285	gi|297816866|ref|XP_002876316.1|	245	215	245	0.8	1	0	31	54.3	4e-07	--	EMB1624 [Arabidopsis lyrata subsp. lyrata] >gi|297322154|gb|EFH52575.1| EMB1624 [Arabidopsis lyrata subsp. lyrata]
Unigene14241_TG1202R2991	547	2	547	gi|15234688|ref|NP_193932.1|	541	291	472	0.8	0.91	0	182	317	7e-86	--	sks4 (SKU5 Similar 4); copper ion binding / oxidoreductase [Arabidopsis thaliana] >gi|2961346|emb|CAA18104.1| pectinesterase like protein [Arabidopsis thaliana] >gi|7269046|emb|CAB79156.1| pectinesterase like protein [Arabidopsis thaliana] >gi|19698977|gb|AAL91224.1| pectinesterase-like protein [Arabidopsis thaliana] >gi|31711964|gb|AAP68338.1| At4g22010 [Arabidopsis thaliana]
Unigene14243_TG1202R2991	449	5	244	gi|195648436|gb|ACG43686.1|	494	412	494	0.66	0.77	0.03	83	106	1e-22	--	ATP-dependent RNA helicase DBP5 [Zea mays]
Unigene14244_TG1202R2991	785	2	262	gi|255551517|ref|XP_002516804.1|	316	230	312	0.4	0.6	0.01	88	53.9	2e-06	--	conserved hypothetical protein [Ricinus communis] >gi|223543892|gb|EEF45418.1| conserved hypothetical protein [Ricinus communis]
Unigene14245_TG1202R2991	963	2	475	gi|30678079|ref|NP_178475.2|	439	100	245	0.29	0.48	0.05	168	58.2	2e-07	--	18S pre-ribosomal assembly protein gar2-related [Arabidopsis thaliana] >gi|42570677|ref|NP_973412.1| 18S pre-ribosomal assembly protein gar2-related [Arabidopsis thaliana] >gi|79316683|ref|NP_001030966.1| 18S pre-ribosomal assembly protein gar2-related [Arabidopsis thaliana] >gi|186499149|ref|NP_001118260.1| 18S pre-ribosomal assembly protein gar2-related [Arabidopsis thaliana]
Unigene14246_TG1202R2991	548	548	3	gi|15233584|ref|NP_193218.1|	722	462	643	0.67	0.86	0	182	262	1e-69	--	pentatricopeptide (PPR) repeat-containing protein [Arabidopsis thaliana] >gi|75274931|sp|O23337.1|PP311_ARATH RecName: Full=Pentatricopeptide repeat-containing protein At4g14820
Unigene14247_TG1202R2991	483	481	2	gi|297796671|ref|XP_002866220.1|	839	275	436	0.7	0.83	0.01	162	246	8e-65	--	mitochondrial bifunctional diaminopelargonate synthetase [Arabidopsis lyrata subsp. lyrata] >gi|297312055|gb|EFH42479.1| mitochondrial bifunctional diaminopelargonate synthetase [Arabidopsis lyrata subsp. lyrata]
Unigene14248_TG1202R2991	613	1	603	gi|105922849|gb|ABF81440.1|	1228	588	777	0.47	0.62	0	201	162	4e-39	--	TIR-NBS-LRR-TIR type disease resistance protein [Populus trichocarpa]
Unigene14249_TG1202R2991	948	701	808	gi|255593131|ref|XP_002535798.1|	51	1	37	0.91	0.91	0.02	37	71.6	1e-11	--	conserved hypothetical protein [Ricinus communis] >gi|223521924|gb|EEF26587.1| conserved hypothetical protein [Ricinus communis]
Unigene14250_TG1202R2991	302	297	112	gi|297832042|ref|XP_002883903.1|	195	134	193	0.54	0.74	0	62	87.8	4e-17	--	zinc finger family protein [Arabidopsis lyrata subsp. lyrata] >gi|297329743|gb|EFH60162.1| zinc finger family protein [Arabidopsis lyrata subsp. lyrata]
Unigene14251_TG1202R2991	399	3	170	gi|224085497|ref|XP_002307595.1|	345	290	345	0.82	0.94	0	56	106	1e-22	--	f-box family protein [Populus trichocarpa] >gi|222857044|gb|EEE94591.1| f-box family protein [Populus trichocarpa]
Unigene14252_TG1202R2991	436	434	3	gi|297842537|ref|XP_002889150.1|	1298	346	489	0.64	0.81	0	144	199	6e-51	--	binding protein [Arabidopsis lyrata subsp. lyrata] >gi|297334991|gb|EFH65409.1| binding protein [Arabidopsis lyrata subsp. lyrata]
Unigene14253_TG1202R2991	421	418	2	gi|115460722|ref|NP_001053961.1|	1209	597	732	0.58	0.7	0	140	149	1e-35	--	Os04g0628600 [Oryza sativa Japonica Group] >gi|113565532|dbj|BAF15875.1| Os04g0628600 [Oryza sativa Japonica Group]
Unigene14255_TG1202R2991	414	1	414	gi|90265186|emb|CAH67657.1|	717	43	181	0.69	0.82	0	139	202	8e-52	--	H0410G08.12 [Oryza sativa Indica Group]
Unigene14256_TG1202R2991	478	1	477	gi|297810513|ref|XP_002873140.1|	549	166	324	0.72	0.86	0	159	249	7e-66	--	plant synaptotagmin [Arabidopsis lyrata subsp. lyrata] >gi|297318977|gb|EFH49399.1| plant synaptotagmin [Arabidopsis lyrata subsp. lyrata]
Unigene14258_TG1202R2991	814	252	701	gi|115440869|ref|NP_001044714.1|	172	16	169	0.58	0.73	0.03	155	171	8e-42	--	Os01g0833600 [Oryza sativa Japonica Group] >gi|113534245|dbj|BAF06628.1| Os01g0833600 [Oryza sativa Japonica Group]
Unigene14259_TG1202R2991	324	84	311	gi|166065273|gb|ABY79204.1|	141	40	114	0.44	0.6	0	76	70.5	6e-12	--	At3g03700-like protein [Arabidopsis lyrata]
Unigene14260_TG1202R2991	308	68	295	gi|166065273|gb|ABY79204.1|	141	40	114	0.44	0.6	0	76	70.5	6e-12	--	At3g03700-like protein [Arabidopsis lyrata]
Unigene14261_TG1202R2991	391	53	391	gi|297826557|ref|XP_002881161.1|	562	8	113	0.56	0.63	0.01	115	112	1e-24	--	tRNA synthetase class I (C) family protein [Arabidopsis lyrata subsp. lyrata] >gi|297327000|gb|EFH57420.1| tRNA synthetase class I (C) family protein [Arabidopsis lyrata subsp. lyrata]
Unigene14264_TG1202R2991	476	2	472	gi|238479829|ref|NP_001154629.1|	899	124	280	0.84	0.93	0	157	303	4e-82	--	alpha-amylase/ catalytic/ cation binding [Arabidopsis thaliana] >gi|283777466|gb|ADB29066.1| branching enzyme 1 [Arabidopsis thaliana]
Unigene14266_TG1202R2991	334	244	2	gi|297738217|emb|CBI27418.3|	133	26	106	0.39	0.64	0	81	73.6	7e-13	--	unnamed protein product [Vitis vinifera]
Unigene14267_TG1202R2991	1062	1061	219	gi|124360857|gb|ABN08829.1|	560	280	560	0.81	0.9	0	281	442	1e-123	--	Armadillo [Medicago truncatula]
Unigene14268_TG1202R2991	215	1	213	gi|115482594|ref|NP_001064890.1|	412	70	140	0.7	0.85	0	71	109	9e-24	--	Os10g0484700 [Oryza sativa Japonica Group] >gi|110289290|gb|AAP54338.2| aminotransferase, classes I and II family protein, expressed [Oryza sativa Japonica Group] >gi|113639499|dbj|BAF26804.1| Os10g0484700 [Oryza sativa Japonica Group]
Unigene14269_TG1202R2991	310	2	310	gi|9665149|gb|AAF97333.1|AC023628_14	1113	441	542	0.72	0.83	0	103	159	9e-39	--	Hypothetical protein [Arabidopsis thaliana]
Unigene14270_TG1202R2991	716	599	3	gi|224137346|ref|XP_002327103.1|	834	1	200	0.61	0.74	0.02	204	229	3e-59	--	nbs-lrr resistance protein [Populus trichocarpa] >gi|222835418|gb|EEE73853.1| nbs-lrr resistance protein [Populus trichocarpa]
Unigene14271_TG1202R2991	579	1	423	gi|21693562|gb|AAM75346.1|AF520810_1	384	245	384	0.78	0.9	0	141	231	4e-60	--	DNA-binding protein phosphatase 2C [Nicotiana tabacum]
Unigene14272_TG1202R2991	390	4	390	gi|297845518|ref|XP_002890640.1|	643	296	424	0.75	0.89	0	129	206	9e-53	--	galactosyltransferase family protein [Arabidopsis lyrata subsp. lyrata] >gi|297336482|gb|EFH66899.1| galactosyltransferase family protein [Arabidopsis lyrata subsp. lyrata]
Unigene14273_TG1202R2991	309	2	307	gi|305682532|dbj|BAJ16352.1|	938	611	712	0.55	0.76	0	102	114	5e-25	--	small RNA methyltransferase [Oryza sativa Japonica Group]
Unigene14274_TG1202R2991	612	1	609	gi|297825135|ref|XP_002880450.1|	942	175	377	0.73	0.85	0	203	314	4e-85	--	transferase [Arabidopsis lyrata subsp. lyrata] >gi|297326289|gb|EFH56709.1| transferase [Arabidopsis lyrata subsp. lyrata]
Unigene14276_TG1202R2991	534	523	179	gi|5734440|emb|CAB52689.1|	523	45	158	0.64	0.8	0	115	147	7e-35	--	hexose transporter [Solanum lycopersicum]
Unigene14277_TG1202R2991	990	293	988	gi|18411951|ref|NP_567236.1|	923	5	236	0.78	0.88	0	232	366	1e-100	--	PMS1 (POSTMEIOTIC SEGREGATION 1); ATP binding / mismatched DNA binding [Arabidopsis thaliana] >gi|15617225|gb|AAL01156.1| DNA mismatch repair protein [Arabidopsis thaliana]
Unigene14278_TG1202R2991	676	675	1	gi|15233732|ref|NP_195531.1|	788	160	384	0.84	0.92	0	225	412	1e-114	--	FRS5 (FAR1-related sequence 5); zinc ion binding [Arabidopsis thaliana] >gi|75213627|sp|Q9SZL8.1|FRS5_ARATH RecName: Full=Protein FAR1-RELATED SEQUENCE 5
Unigene14279_TG1202R2991	630	627	1	gi|15233732|ref|NP_195531.1|	788	176	384	0.74	0.84	0	209	335	2e-91	--	FRS5 (FAR1-related sequence 5); zinc ion binding [Arabidopsis thaliana] >gi|75213627|sp|Q9SZL8.1|FRS5_ARATH RecName: Full=Protein FAR1-RELATED SEQUENCE 5
Unigene14281_TG1202R2991	356	355	86	gi|42565972|ref|NP_191191.2|	603	330	419	0.48	0.67	0	90	87.4	4e-17	--	nucleotidyltransferase family protein [Arabidopsis thaliana] >gi|30725328|gb|AAP37686.1| At3g56320 [Arabidopsis thaliana]
Unigene14283_TG1202R2991	298	2	298	gi|297802544|ref|XP_002869156.1|	1228	727	825	0.76	0.86	0	99	156	6e-38	--	binding protein [Arabidopsis lyrata subsp. lyrata] >gi|297314992|gb|EFH45415.1| binding protein [Arabidopsis lyrata subsp. lyrata]
Unigene14284_TG1202R2991	398	3	398	gi|255578985|ref|XP_002530345.1|	1092	805	936	0.68	0.82	0	132	202	7e-52	--	hypothetical protein RCOM_0293450 [Ricinus communis] >gi|223530149|gb|EEF32061.1| hypothetical protein RCOM_0293450 [Ricinus communis]
Unigene14286_TG1202R2991	378	367	2	gi|222422989|dbj|BAH19478.1|	536	205	326	0.57	0.72	0	122	150	3e-36	--	AT2G06000 [Arabidopsis thaliana]
Unigene14287_TG1202R2991	401	108	401	gi|85719355|gb|ABC75360.1|	421	23	119	0.8	0.87	0	98	156	8e-38	--	Carbohydrate kinase, PfkB [Medicago truncatula]
Unigene14288_TG1202R2991	1074	1	1074	gi|224072274|ref|XP_002303684.1|	760	234	593	0.86	0.92	0	360	664	0	--	oligopeptide transporter OPT family [Populus trichocarpa] >gi|222841116|gb|EEE78663.1| oligopeptide transporter OPT family [Populus trichocarpa]
Unigene14289_TG1202R2991	899	3	899	gi|61696673|gb|AAX53097.1|	1124	448	746	0.68	0.86	0	299	441	1e-123	--	DNA mismatch repair protein [Solanum lycopersicum]
Unigene14290_TG1202R2991	344	219	10	gi|140052425|gb|ABE80120.2|	496	1	78	0.41	0.55	0.12	80	52	2e-06	--	Homeodomain-like [Medicago truncatula]
Unigene14291_TG1202R2991	377	372	196	gi|50083056|gb|AAT70180.1|	792	734	792	0.64	0.76	0	59	77.8	4e-14	--	MSH4 [Arabidopsis thaliana]
Unigene14293_TG1202R2991	364	192	344	gi|297850950|ref|XP_002893356.1|	672	1	51	0.49	0.62	0	51	52.8	1e-06	--	galactosyltransferase family protein [Arabidopsis lyrata subsp. lyrata] >gi|297339198|gb|EFH69615.1| galactosyltransferase family protein [Arabidopsis lyrata subsp. lyrata]
Unigene14294_TG1202R2991	285	2	283	gi|15240970|ref|NP_195760.1|	1467	110	193	0.58	0.75	0	94	112	2e-24	--	ESP4 (ENHANCED SILENCING PHENOTYPE 4); binding [Arabidopsis thaliana]
Unigene14295_TG1202R2991	341	276	1	gi|75183398|sp|Q9M2Y6.1|Y3972_ARATH	261	1	89	0.55	0.75	0	92	95.9	1e-19	--	RecName: Full=Uncharacterized protein At3g49720 >gi|222424727|dbj|BAH20317.1| AT3G49720 [Arabidopsis thaliana]
Unigene14297_TG1202R2991	305	2	304	gi|18420385|ref|NP_568408.1|	539	256	356	0.72	0.85	0	101	161	2e-39	--	FBX2 (F-BOX PROTEIN 2) [Arabidopsis thaliana] >gi|75332042|sp|Q94AD8.1|FBW3_ARATH RecName: Full=F-box/WD-40 repeat-containing protein At5g21040 >gi|15081723|gb|AAK82516.1| T10F18_70/T10F18_70 [Arabidopsis thaliana] >gi|27363380|gb|AAO11609.1| At5g21040/T10F18_70 [Arabidopsis thaliana]
Unigene14298_TG1202R2991	795	706	11	gi|116311056|emb|CAH67987.1|	430	1	231	0.35	0.52	0.02	237	140	2e-32	--	OSIGBa0142I02-OSIGBa0101B20.30 [Oryza sativa Indica Group]
Unigene14299_TG1202R2991	627	626	27	gi|115473095|ref|NP_001060146.1|	306	107	306	0.71	0.86	0	200	305	4e-82	--	Os07g0588800 [Oryza sativa Japonica Group] >gi|28564818|dbj|BAC57747.1| cytoplasmic protein of eukaryotic origin (38.3 kD)-like [Oryza sativa Japonica Group] >gi|113611682|dbj|BAF22060.1| Os07g0588800 [Oryza sativa Japonica Group]
Unigene14300_TG1202R2991	264	259	107	gi|15230729|ref|NP_187298.1|	278	223	273	0.66	0.76	0	51	75.5	2e-13	--	GNS1/SUR4 membrane family protein [Arabidopsis thaliana]
Unigene14301_TG1202R2991	428	338	27	gi|116310005|emb|CAH67031.1|	1016	5	102	0.48	0.62	0	104	94	5e-19	--	OSIGBa0139P06.4 [Oryza sativa Indica Group]
Unigene14302_TG1202R2991	669	1	489	gi|227206278|dbj|BAH57194.1|	428	258	420	0.77	0.86	0	163	273	1e-72	--	AT2G21860 [Arabidopsis thaliana]
Unigene14304_TG1202R2991	884	2	577	gi|297809527|ref|XP_002872647.1|	365	172	364	0.44	0.64	0.02	196	183	3e-45	--	zinc finger family protein [Arabidopsis lyrata subsp. lyrata] >gi|297318484|gb|EFH48906.1| zinc finger family protein [Arabidopsis lyrata subsp. lyrata]
Unigene14306_TG1202R2991	594	21	593	gi|297802308|ref|XP_002869038.1|	559	1	172	0.5	0.65	0	192	166	1e-40	--	FAD linked oxidase family protein [Arabidopsis lyrata subsp. lyrata] >gi|297314874|gb|EFH45297.1| FAD linked oxidase family protein [Arabidopsis lyrata subsp. lyrata]
Unigene14307_TG1202R2991	517	516	4	gi|183239026|gb|ACC60971.1|	1123	582	752	0.71	0.83	0	171	248	3e-65	--	phytochrome C [Vitis riparia]
Unigene14310_TG1202R2991	516	343	513	gi|224071573|ref|XP_002303522.1|	169	1	59	0.44	0.64	0.03	59	51.2	6e-06	--	SAUR family protein [Populus trichocarpa] >gi|222840954|gb|EEE78501.1| SAUR family protein [Populus trichocarpa]
Unigene14313_TG1202R2991	281	279	1	gi|307135872|gb|ADN33739.1|	570	124	216	0.86	0.93	0	93	168	2e-41	--	phototropic-responsive NPH3 family protein [Cucumis melo subsp. melo]
Unigene14314_TG1202R2991	936	90	908	gi|307136287|gb|ADN34114.1|	657	363	645	0.35	0.52	0.05	290	153	3e-36	--	retrotransposon protein [Cucumis melo subsp. melo]
Unigene14315_TG1202R2991	466	463	5	gi|15240177|ref|NP_196299.1|	1141	339	491	0.49	0.7	0	153	157	3e-38	--	mitochondrial transcription termination factor-related / mTERF-related [Arabidopsis thaliana]
Unigene14316_TG1202R2991	489	419	144	gi|297600730|ref|NP_001049738.2|	773	43	126	0.33	0.55	0.04	96	52.4	2e-06	--	Os03g0280700 [Oryza sativa Japonica Group] >gi|255674408|dbj|BAF11652.2| Os03g0280700 [Oryza sativa Japonica Group]
Unigene14317_TG1202R2991	309	5	292	gi|255581088|ref|XP_002531359.1|	425	313	411	0.48	0.61	0.03	99	90.1	7e-18	--	conserved hypothetical protein [Ricinus communis] >gi|223529040|gb|EEF31027.1| conserved hypothetical protein [Ricinus communis]
Unigene14319_TG1202R2991	554	346	552	gi|255573269|ref|XP_002527563.1|	128	1	69	0.47	0.65	0.04	72	50.8	9e-06	--	conserved hypothetical protein [Ricinus communis] >gi|223533055|gb|EEF34815.1| conserved hypothetical protein [Ricinus communis]
Unigene14320_TG1202R2991	360	238	2	gi|297820436|ref|XP_002878101.1|	1025	1	87	0.51	0.62	0.11	89	68.6	2e-11	--	CIP111 [Arabidopsis lyrata subsp. lyrata] >gi|297323939|gb|EFH54360.1| CIP111 [Arabidopsis lyrata subsp. lyrata]
Unigene14321_TG1202R2991	382	381	7	gi|1209631|gb|AAA91150.1|	1451	1087	1211	0.86	0.94	0	125	216	5e-56	--	GNOM [Arabidopsis thaliana]
Unigene14324_TG1202R2991	389	3	389	gi|115434056|ref|NP_001041786.1|	758	569	697	0.64	0.79	0	129	174	3e-43	--	Os01g0108000 [Oryza sativa Japonica Group] >gi|113531317|dbj|BAF03700.1| Os01g0108000 [Oryza sativa Japonica Group]
Unigene14330_TG1202R2991	778	774	1	gi|15227816|ref|NP_179917.1|	886	131	385	0.57	0.75	0.03	266	290	1e-77	--	transport protein-related [Arabidopsis thaliana] >gi|75206690|sp|Q9SLN1.1|FPP7_ARATH RecName: Full=Filament-like plant protein 7; Short=AtFPP7
Unigene14331_TG1202R2991	1003	1	528	gi|297793271|ref|XP_002864520.1|	1045	850	1023	0.75	0.86	0	176	284	1e-75	--	kinase family protein [Arabidopsis lyrata subsp. lyrata] >gi|297310355|gb|EFH40779.1| kinase family protein [Arabidopsis lyrata subsp. lyrata]
Unigene14332_TG1202R2991	202	201	76	gi|115449107|ref|NP_001048333.1|	688	647	688	0.64	0.83	0	42	70.1	8e-12	--	Os02g0786200 [Oryza sativa Japonica Group] >gi|113537864|dbj|BAF10247.1| Os02g0786200 [Oryza sativa Japonica Group]
Unigene14333_TG1202R2991	455	455	3	gi|15232946|ref|NP_186915.1|	511	138	293	0.77	0.85	0.03	156	248	2e-65	--	emb2768 (EMBRYO DEFECTIVE 2768); ATP binding / RNA binding / aminoacyl-tRNA ligase/ nucleotide binding / tyrosine-tRNA ligase [Arabidopsis thaliana] >gi|117168055|gb|ABK32110.1| At3g02660 [Arabidopsis thaliana]
Unigene14336_TG1202R2991	417	409	5	gi|193806505|sp|Q9LN69.2|PPR50_ARATH	904	209	343	0.58	0.76	0	136	159	1e-38	--	RecName: Full=Putative pentatricopeptide repeat-containing protein At1g19290
Unigene14339_TG1202R2991	230	153	230	gi|2920666|gb|AAC18566.1|	219	1	26	0.96	1	0	26	54.7	3e-07	--	2,4-D inducible glutathione S-transferase [Glycine max]
Unigene14340_TG1202R2991	771	23	673	gi|224089629|ref|XP_002308787.1|	396	143	360	0.3	0.45	0.06	232	79	6e-14	--	f-box family protein [Populus trichocarpa] >gi|222854763|gb|EEE92310.1| f-box family protein [Populus trichocarpa]
Unigene14341_TG1202R2991	320	255	4	gi|45356861|gb|AAS58469.1|	123	5	90	0.49	0.63	0.03	87	67	6e-11	--	ultraviolet-B-repressible protein [Gossypium hirsutum]
Unigene14342_TG1202R2991	402	401	3	gi|224106201|ref|XP_002314083.1|	662	522	655	0.61	0.73	0	134	172	1e-42	--	white-brown-complex ABC transporter family [Populus trichocarpa] >gi|222850491|gb|EEE88038.1| white-brown-complex ABC transporter family [Populus trichocarpa]
Unigene14343_TG1202R2991	1582	1562	282	gi|15237921|ref|NP_197812.1|	574	149	570	0.65	0.79	0	427	579	1e-164	--	phosphatidylinositol 3- and 4-kinase family protein / ubiquitin family protein [Arabidopsis thaliana] >gi|10177083|dbj|BAB10389.1| ubiquitin [Arabidopsis thaliana] >gi|110741569|dbj|BAE98733.1| ubiquitin [Arabidopsis thaliana]
Unigene14344_TG1202R2991	281	278	3	gi|42561755|ref|NP_172143.3|	599	3	104	0.53	0.64	0.09	102	97.4	4e-20	--	NOL1/NOP2/sun family protein [Arabidopsis thaliana] >gi|30102680|gb|AAP21258.1| At1g06560 [Arabidopsis thaliana]
Unigene14346_TG1202R2991	329	1	117	gi|297596789|ref|NP_001043072.2|	629	563	601	0.64	0.79	0	39	59.3	1e-08	--	Os01g0374200 [Oryza sativa Japonica Group] >gi|255673241|dbj|BAF04986.2| Os01g0374200 [Oryza sativa Japonica Group]
Unigene14347_TG1202R2991	471	1	471	gi|122236160|sp|Q0WP85.1|PP150_ARATH	509	301	456	0.67	0.84	0	157	233	5e-61	--	RecName: Full=Pentatricopeptide repeat-containing protein At2g13420, mitochondrial; Flags: Precursor
Unigene14350_TG1202R2991	464	463	2	gi|15242716|ref|NP_198864.1|	1919	579	724	0.53	0.67	0	154	156	7e-38	--	EMB3012 (embryo defective 3012) [Arabidopsis thaliana]
Unigene14352_TG1202R2991	483	451	2	gi|18408874|ref|NP_564908.1|	611	434	583	0.8	0.9	0	150	244	1e-65	--	CSK (CHLOROPLAST SENSOR KINASE); ATP binding / kinase [Arabidopsis thaliana]
Unigene14356_TG1202R2991	280	2	280	gi|2702270|gb|AAB91973.1|	577	300	392	0.58	0.72	0	93	121	2e-27	--	expressed protein [Arabidopsis thaliana]
Unigene14358_TG1202R2991	374	309	25	gi|14596187|gb|AAK68821.1|	368	118	212	0.72	0.89	0	95	150	3e-36	--	Unknown protein [Arabidopsis thaliana]
Unigene14362_TG1202R2991	299	76	297	gi|3193327|gb|AAC19309.1|	1260	201	283	0.42	0.6	0.1	83	62.4	2e-09	--	F6N15.10 gene product [Arabidopsis thaliana]
Unigene14363_TG1202R2991	912	2	628	gi|297793961|ref|XP_002864865.1|	711	503	711	0.86	0.93	0	209	384	1e-105	--	ATDGK2 [Arabidopsis lyrata subsp. lyrata] >gi|297310700|gb|EFH41124.1| ATDGK2 [Arabidopsis lyrata subsp. lyrata]
Unigene14364_TG1202R2991	468	121	285	gi|115468306|ref|NP_001057752.1|	98	44	98	0.72	0.94	0	55	102	2e-21	--	Os06g0523300 [Oryza sativa Japonica Group] >gi|113595792|dbj|BAF19666.1| Os06g0523300 [Oryza sativa Japonica Group]
Unigene14365_TG1202R2991	1316	111	1316	gi|297792001|ref|XP_002863885.1|	454	32	432	0.62	0.76	0.01	408	513	1e-144	--	regulator of chromosome condensation family protein [Arabidopsis lyrata subsp. lyrata] >gi|297309720|gb|EFH40144.1| regulator of chromosome condensation family protein [Arabidopsis lyrata subsp. lyrata]
Unigene14367_TG1202R2991	206	194	78	gi|115464975|ref|NP_001056087.1|	240	157	195	0.66	0.79	0	39	58.9	2e-08	--	Os05g0524100 [Oryza sativa Japonica Group] >gi|113579638|dbj|BAF18001.1| Os05g0524100 [Oryza sativa Japonica Group]
Unigene14368_TG1202R2991	419	417	217	gi|30683442|ref|NP_850805.1|	368	302	368	0.73	0.88	0	67	103	8e-22	--	pre-mRNA cleavage complex-related [Arabidopsis thaliana] >gi|42573337|ref|NP_974765.1| pre-mRNA cleavage complex-related [Arabidopsis thaliana]
Unigene14369_TG1202R2991	315	3	314	gi|223452430|gb|ACM89542.1|	829	173	274	0.7	0.83	0	104	157	3e-38	--	S-locus lectin protein kinase family protein [Glycine max] >gi|223452558|gb|ACM89606.1| S-locus lectin protein kinase family protein [Glycine max]
Unigene14370_TG1202R2991	462	443	3	gi|259121411|gb|ACV92025.1|	350	1	159	0.48	0.58	0.09	163	117	4e-26	--	WRKY transcription factor 23 [(Populus tomentosa x P. bolleana) x P. tomentosa]
Unigene14371_TG1202R2991	391	381	19	gi|297607630|ref|NP_001060305.2|	734	496	615	0.42	0.64	0	121	97.8	3e-20	--	Os07g0621100 [Oryza sativa Japonica Group] >gi|255677977|dbj|BAF22219.2| Os07g0621100 [Oryza sativa Japonica Group]
Unigene14374_TG1202R2991	512	509	9	gi|115455585|ref|NP_001051393.1|	667	261	428	0.41	0.6	0	168	140	7e-33	--	Os03g0769000 [Oryza sativa Japonica Group] >gi|113549864|dbj|BAF13307.1| Os03g0769000 [Oryza sativa Japonica Group]
Unigene14375_TG1202R2991	289	288	1	gi|255561524|ref|XP_002521772.1|	413	246	340	0.66	0.81	0	96	147	3e-35	--	conserved hypothetical protein [Ricinus communis] >gi|223538985|gb|EEF40582.1| conserved hypothetical protein [Ricinus communis]
Unigene14377_TG1202R2991	365	184	363	gi|116248050|gb|ABJ90340.1|	485	1	55	0.7	0.75	0	60	82	2e-15	--	steroid 22-alpha-hydroxylase [Gossypium hirsutum]
Unigene14379_TG1202R2991	637	77	613	gi|262752410|gb|ACY69610.1|	1021	815	996	0.35	0.53	0.01	182	100	1e-20	--	TIR-NBS-LRR resistance-like protein RGC151 [Helianthus annuus]
Unigene14380_TG1202R2991	291	154	291	gi|15233503|ref|NP_193195.1|	508	5	50	0.58	0.73	0	46	59.3	1e-08	--	emb2739 (embryo defective 2739) [Arabidopsis thaliana]
Unigene14381_TG1202R2991	316	243	1	gi|13446375|gb|AAK20905.1|	200	71	149	0.4	0.69	0	81	70.1	8e-12	--	plastid-targeted protein 4 [Craterostigma plantagineum]
Unigene14382_TG1202R2991	314	314	3	gi|224072879|ref|XP_002303924.1|	1333	305	408	0.78	0.9	0	104	176	7e-44	--	chromatin remodeling complex subunit [Populus trichocarpa] >gi|222841356|gb|EEE78903.1| chromatin remodeling complex subunit [Populus trichocarpa]
Unigene14383_TG1202R2991	498	496	311	gi|13605599|gb|AAK32793.1|AF361625_1	713	651	712	0.67	0.85	0	62	84	7e-16	--	AT4g32910/F26P21_30 [Arabidopsis thaliana] >gi|25090220|gb|AAN72255.1| At4g32910/F26P21_30 [Arabidopsis thaliana]
Unigene14384_TG1202R2991	699	37	696	gi|2462134|emb|CAA73798.1|	507	109	322	0.33	0.52	0	220	123	2e-27	--	reverse transcriptase [Beta vulgaris subsp. vulgaris]
Unigene14385_TG1202R2991	568	3	566	gi|186511604|ref|NP_192625.4|	1009	662	855	0.46	0.62	0.05	198	160	9e-39	--	kinase [Arabidopsis thaliana] >gi|222423559|dbj|BAH19749.1| AT4G08850 [Arabidopsis thaliana]
Unigene14388_TG1202R2991	370	369	25	gi|15221300|ref|NP_177597.1|	763	516	630	0.57	0.79	0	115	144	2e-34	--	pentatricopeptide (PPR) repeat-containing protein [Arabidopsis thaliana]
Unigene14389_TG1202R2991	655	459	10	gi|22329089|ref|NP_194962.2|	483	1	150	0.76	0.88	0	150	243	2e-63	--	NADP adrenodoxin-like ferredoxin reductase [Arabidopsis thaliana] >gi|17481351|dbj|BAB79228.1| MFDR [Arabidopsis thaliana] >gi|28192433|gb|AAL82814.1| NADP adrenodoxin-like ferredoxin reductase [Arabidopsis thaliana]
Unigene14391_TG1202R2991	411	409	2	gi|224105009|ref|XP_002313653.1|	706	305	440	0.91	0.96	0	136	266	4e-71	--	nucleobase ascorbate transporter [Populus trichocarpa] >gi|222850061|gb|EEE87608.1| nucleobase ascorbate transporter [Populus trichocarpa]
Unigene14393_TG1202R2991	222	222	1	gi|33326375|gb|AAQ08597.1|	698	355	428	0.93	0.98	0	74	141	2e-33	--	heat shock protein [Hevea brasiliensis]
Unigene14396_TG1202R2991	637	605	141	gi|195648931|gb|ACG43933.1|	155	1	155	0.64	0.77	0	155	210	9e-54	--	farnesylated protein 1 [Zea mays]
Unigene14397_TG1202R2991	671	669	295	gi|221272207|sp|A2A1A0.1|NCS1_COPJA	352	224	345	0.5	0.67	0	125	124	1e-27	--	RecName: Full=S-norcoclaurine synthase 1; Short=CjNCS1 >gi|123720767|dbj|BAF45337.1| norcoclaurine synthase [Coptis japonica var. dissecta]
Unigene14398_TG1202R2991	276	1	111	gi|284437809|gb|ADB85561.1|	377	341	377	0.91	0.94	0	37	77	6e-14	--	O-methyltransferase-like protein [Prunus mume]
Unigene14399_TG1202R2991	309	142	309	gi|115477970|ref|NP_001062580.1|	1035	6	61	0.87	0.98	0	56	112	1e-24	--	Os09g0114500 [Oryza sativa Japonica Group] >gi|113630813|dbj|BAF24494.1| Os09g0114500 [Oryza sativa Japonica Group]
Unigene14401_TG1202R2991	290	8	289	gi|145572856|gb|AAP31312.2|	672	393	485	0.41	0.63	0	94	68.2	3e-11	--	ABI3-interacting protein 2 [Callitropsis nootkatensis]
Unigene14405_TG1202R2991	330	1	318	gi|302398723|gb|ADL36656.1|	369	190	299	0.68	0.75	0.08	116	136	7e-32	--	C3HL domain class transcription factor [Malus x domestica]
Unigene14409_TG1202R2991	249	42	248	gi|225436065|ref|XP_002272197.1|	665	21	89	0.57	0.85	0	69	93.2	8e-19	--	PREDICTED: similar to pentatricopeptide (PPR) repeat-containing protein [Vitis vinifera]
Unigene14411_TG1202R2991	351	350	3	gi|2492504|sp|Q96372.1|CDC48_CAPAN	805	654	769	0.84	0.93	0	116	201	2e-51	--	RecName: Full=Cell division cycle protein 48 homolog >gi|1669660|emb|CAA70565.1| protein of AAA family [Capsicum annuum]
Unigene14413_TG1202R2991	594	459	58	gi|307136056|gb|ADN33907.1|	814	5	134	0.33	0.56	0	134	74.3	9e-13	--	cc-nbs-lrr resistance protein [Cucumis melo subsp. melo]
Unigene14414_TG1202R2991	853	356	78	gi|115467592|ref|NP_001057395.1|	763	665	757	0.46	0.66	0	93	89.7	4e-17	--	Os06g0283200 [Oryza sativa Japonica Group] >gi|55297405|dbj|BAD69258.1| 2x PHD domain containing protein-like [Oryza sativa Japonica Group] >gi|113595435|dbj|BAF19309.1| Os06g0283200 [Oryza sativa Japonica Group]
Unigene14415_TG1202R2991	352	59	352	gi|239056193|emb|CAQ58630.1|	216	27	124	0.78	0.9	0	98	163	5e-40	--	Unknown gene [Vitis vinifera]
Unigene14416_TG1202R2991	387	1	387	gi|15240905|ref|NP_195738.1|	570	43	170	0.68	0.83	0	129	190	5e-48	--	PTR5 (PEPTIDE TRANSPORTER 5); dipeptide transporter/ transporter [Arabidopsis thaliana] >gi|75311133|sp|Q9LFB8.1|PTR5_ARATH RecName: Full=Peptide transporter PTR5 >gi|6759441|emb|CAB69846.1| oligopeptide transporter-like protein [Arabidopsis thaliana]
Unigene14419_TG1202R2991	304	4	303	gi|15240833|ref|NP_196381.1|	316	91	185	0.41	0.56	0	100	87.4	5e-17	--	zinc finger (C3HC4-type RING finger) family protein [Arabidopsis thaliana]
Unigene14421_TG1202R2991	399	324	16	gi|76884939|gb|ABA59556.1|	407	2	103	0.68	0.83	0	103	152	9e-37	--	U-box protein [Capsicum annuum]
Unigene14422_TG1202R2991	585	4	585	gi|109946593|gb|ABG48475.1|	328	18	211	0.85	0.94	0	194	336	1e-91	--	At2g21120 [Arabidopsis thaliana]
Unigene14423_TG1202R2991	812	808	5	gi|223635621|sp|Q940A6.2|PP325_ARATH	838	394	662	0.49	0.75	0	269	286	2e-76	--	RecName: Full=Pentatricopeptide repeat-containing protein At4g19440, chloroplastic; Flags: Precursor
Unigene14425_TG1202R2991	457	452	141	gi|115458888|ref|NP_001053044.1|	401	297	401	0.64	0.8	0	105	150	7e-36	--	Os04g0469400 [Oryza sativa Japonica Group] >gi|113564615|dbj|BAF14958.1| Os04g0469400 [Oryza sativa Japonica Group]
Unigene14427_TG1202R2991	377	375	4	gi|238479829|ref|NP_001154629.1|	899	318	441	0.8	0.91	0	124	226	8e-59	--	alpha-amylase/ catalytic/ cation binding [Arabidopsis thaliana] >gi|283777466|gb|ADB29066.1| branching enzyme 1 [Arabidopsis thaliana]
Unigene14428_TG1202R2991	471	469	20	gi|115463921|ref|NP_001055560.1|	614	165	314	0.89	0.97	0	150	280	6e-75	--	Os05g0417100 [Oryza sativa Japonica Group] >gi|113579111|dbj|BAF17474.1| Os05g0417100 [Oryza sativa Japonica Group]
Unigene14429_TG1202R2991	610	608	15	gi|42565079|ref|NP_188767.2|	554	184	381	0.81	0.9	0	198	337	6e-92	--	RNA methyltransferase family protein [Arabidopsis thaliana] >gi|9280234|dbj|BAB01724.1| RNA methyltransferase-like protein [Arabidopsis thaliana]
Unigene14430_TG1202R2991	450	449	3	gi|13430334|gb|AAK25799.1|AF338238_1	334	32	180	0.97	0.99	0	149	300	3e-81	--	rubisco activase [Zantedeschia aethiopica]
Unigene14437_TG1202R2991	898	708	40	gi|15450868|gb|AAK96705.1|	517	17	231	0.34	0.56	0	223	120	2e-26	--	Unknown protein [Arabidopsis thaliana]
Unigene14438_TG1202R2991	664	507	331	gi|115482288|ref|NP_001064737.1|	395	96	154	0.64	0.79	0	59	73.6	2e-24	--	Os10g0452800 [Oryza sativa Japonica Group] >gi|113639346|dbj|BAF26651.1| Os10g0452800 [Oryza sativa Japonica Group]
Unigene14439_TG1202R2991	345	343	260	gi|289540918|gb|ADD09590.1|	511	484	511	1	1	0	28	58.9	2e-08	--	myo-inositol-1-phosphate synthase [Trifolium repens]
Unigene14441_TG1202R2991	260	2	238	gi|226502156|ref|NP_001147894.1|	726	314	393	0.67	0.82	0.01	80	117	5e-26	--	CSLE6 - cellulose synthase-like family E [Zea mays] >gi|195614436|gb|ACG29048.1| CSLE6 - cellulose synthase-like family E [Zea mays]
Unigene14442_TG1202R2991	438	432	136	gi|115466636|ref|NP_001056917.1|	1099	1004	1098	0.67	0.84	0	99	149	1e-35	--	Os06g0167000 [Oryza sativa Japonica Group] >gi|113594957|dbj|BAF18831.1| Os06g0167000 [Oryza sativa Japonica Group]
Unigene14443_TG1202R2991	248	243	1	gi|7705214|gb|AAB33480.2|	389	23	103	0.7	0.86	0	81	128	2e-29	--	alcohol dehydrogenase ADH [Solanum lycopersicum]
Unigene14444_TG1202R2991	525	4	525	gi|115435462|ref|NP_001042489.1|	1392	683	868	0.47	0.68	0.06	186	162	2e-39	--	Os01g0229700 [Oryza sativa Japonica Group] >gi|113532020|dbj|BAF04403.1| Os01g0229700 [Oryza sativa Japonica Group]
Unigene14446_TG1202R2991	701	47	421	gi|15235993|ref|NP_194884.1|	137	1	137	0.44	0.61	0.08	137	100	1e-20	--	HCF153 [Arabidopsis thaliana] >gi|11692862|gb|AAG40034.1|AF324683_1 AT4g31560 [Arabidopsis thaliana] >gi|13926337|gb|AAK49632.1|AF372916_1 AT4g31560/F3L17_130 [Arabidopsis thaliana] >gi|27363346|gb|AAO11592.1| At4g31560/F3L17_130 [Arabidopsis thaliana]
Unigene14450_TG1202R2991	376	219	4	gi|18415647|ref|NP_568185.1|	405	70	141	0.5	0.72	0	72	72.4	2e-12	--	mitochondrial transcription termination factor family protein / mTERF family protein [Arabidopsis thaliana]
Unigene14452_TG1202R2991	376	349	26	gi|15232310|ref|NP_188697.1|	391	94	221	0.35	0.49	0.17	131	76.3	1e-13	--	F-box family protein-related [Arabidopsis thaliana]
Unigene14453_TG1202R2991	327	6	149	gi|302828406|ref|XP_002945770.1|	647	224	272	0.55	0.55	0.02	49	52	2e-06	--	pathogenesis-related protein 1-like protein [Volvox carteri f. nagariensis] >gi|300268585|gb|EFJ52765.1| pathogenesis-related protein 1-like protein [Volvox carteri f. nagariensis]
Unigene14454_TG1202R2991	345	281	18	gi|15239985|ref|NP_199192.1|	460	6	90	0.39	0.68	0	88	76.6	8e-14	--	pentatricopeptide (PPR) repeat-containing protein [Arabidopsis thaliana] >gi|75262420|sp|Q9FG85.1|PP415_ARATH RecName: Full=Pentatricopeptide repeat-containing protein At5g43790
Unigene14456_TG1202R2991	322	321	1	gi|297808505|ref|XP_002872136.1|	498	322	428	0.79	0.9	0	107	181	2e-45	--	integral membrane transporter family protein [Arabidopsis lyrata subsp. lyrata] >gi|297317973|gb|EFH48395.1| integral membrane transporter family protein [Arabidopsis lyrata subsp. lyrata]
Unigene14457_TG1202R2991	278	125	277	gi|255550177|ref|XP_002516139.1|	221	1	51	0.68	0.78	0	51	70.5	6e-12	--	conserved hypothetical protein [Ricinus communis] >gi|223544625|gb|EEF46141.1| conserved hypothetical protein [Ricinus communis]
Unigene14458_TG1202R2991	464	97	441	gi|15233463|ref|NP_193185.1|	386	5	122	0.56	0.72	0.02	118	137	6e-32	--	forkhead-associated domain-containing protein / FHA domain-containing protein [Arabidopsis thaliana] >gi|73921130|sp|O23305.1|Y4449_ARATH RecName: Full=FHA domain-containing protein At4g14490
Unigene14459_TG1202R2991	670	650	66	gi|115443857|ref|NP_001045708.1|	253	48	242	0.71	0.86	0	195	303	1e-81	--	Os02g0120300 [Oryza sativa Japonica Group] >gi|113535239|dbj|BAF07622.1| Os02g0120300 [Oryza sativa Japonica Group]
Unigene14460_TG1202R2991	629	609	253	gi|115443857|ref|NP_001045708.1|	253	48	166	0.69	0.84	0	119	178	4e-71	--	Os02g0120300 [Oryza sativa Japonica Group] >gi|113535239|dbj|BAF07622.1| Os02g0120300 [Oryza sativa Japonica Group]
Unigene14463_TG1202R2991	280	224	3	gi|18086395|gb|AAL57656.1|	673	2	77	0.47	0.65	0.02	76	72.8	1e-12	--	AT5g13210/T31B5_30 [Arabidopsis thaliana]
Unigene14464_TG1202R2991	201	5	127	gi|297829306|ref|XP_002882535.1|	394	350	390	0.53	0.75	0	41	53.9	6e-07	--	F-box family protein [Arabidopsis lyrata subsp. lyrata] >gi|297328375|gb|EFH58794.1| F-box family protein [Arabidopsis lyrata subsp. lyrata]
Unigene14467_TG1202R2991	1032	995	102	gi|115462473|ref|NP_001054836.1|	497	136	483	0.49	0.62	0.15	354	264	1e-69	--	Os05g0187500 [Oryza sativa Japonica Group] >gi|113578387|dbj|BAF16750.1| Os05g0187500 [Oryza sativa Japonica Group]
Unigene14468_TG1202R2991	734	733	395	gi|297822521|ref|XP_002879143.1|	386	273	385	0.8	0.95	0	113	198	6e-50	--	aldo/keto reductase family protein [Arabidopsis lyrata subsp. lyrata] >gi|297324982|gb|EFH55402.1| aldo/keto reductase family protein [Arabidopsis lyrata subsp. lyrata]
Unigene14470_TG1202R2991	237	1	237	gi|255554517|ref|XP_002518297.1|	541	232	310	0.49	0.65	0	79	72.4	2e-12	--	transporter, putative [Ricinus communis] >gi|223542517|gb|EEF44057.1| transporter, putative [Ricinus communis]
Unigene14472_TG1202R2991	509	506	210	gi|115446637|ref|NP_001047098.1|	681	506	607	0.44	0.57	0.02	102	88.2	4e-17	--	Os02g0550900 [Oryza sativa Japonica Group] >gi|113536629|dbj|BAF09012.1| Os02g0550900 [Oryza sativa Japonica Group]
Unigene14473_TG1202R2991	382	73	381	gi|28558782|gb|AAO45753.1|	379	40	153	0.46	0.6	0.1	115	92.8	1e-18	--	RING/c3HC4/PHD zinc finger-like protein [Cucumis melo subsp. melo]
Unigene14474_TG1202R2991	458	456	1	gi|1449179|dbj|BAA13101.1|	739	435	585	0.73	0.84	0	152	223	6e-58	--	N-ethylmaleimide sensitive fusion protein [Nicotiana tabacum]
Unigene14475_TG1202R2991	335	184	2	gi|30688163|ref|NP_680177.2|	312	1	61	0.62	0.77	0	61	81.3	3e-15	--	emb1379 (embryo defective 1379) [Arabidopsis thaliana] >gi|45752662|gb|AAS76229.1| At5g21140 [Arabidopsis thaliana] >gi|46402448|gb|AAS92326.1| At5g21140 [Arabidopsis thaliana]
Unigene14476_TG1202R2991	496	152	493	gi|227206122|dbj|BAH57116.1|	304	43	156	0.5	0.73	0	114	132	1e-30	--	AT5G67610 [Arabidopsis thaliana]
Unigene14477_TG1202R2991	525	525	82	gi|186510963|ref|NP_190795.2|	287	141	287	0.68	0.83	0	149	213	1e-54	--	ATP binding / RNA polymerase II transcription factor [Arabidopsis thaliana]
Unigene14478_TG1202R2991	460	31	210	gi|115470957|ref|NP_001059077.1|	387	329	387	0.54	0.81	0.01	61	77.4	6e-14	--	Os07g0187700 [Oryza sativa Japonica Group] >gi|34394605|dbj|BAC83907.1| transducin / WD-40 repeat protein-like [Oryza sativa Japonica Group] >gi|113610613|dbj|BAF20991.1| Os07g0187700 [Oryza sativa Japonica Group]
Unigene14480_TG1202R2991	563	342	563	gi|115461126|ref|NP_001054163.1|	110	1	74	1	1	0	74	169	2e-41	--	Os04g0663300 [Oryza sativa Japonica Group] >gi|115463469|ref|NP_001055334.1| Os05g0367000 [Oryza sativa Japonica Group] >gi|255582664|ref|XP_002532111.1| Pre-mRNA-splicing factor ini1 [Ricinus communis] >gi|38346076|emb|CAE04844.2| OSJNBa0084K01.16 [Oryza sativa Japonica Group] >gi|113565734|dbj|BAF16077.1| Os04g0663300 [Oryza sativa Japonica Group] >gi|113578885|dbj|BAF17248.1| Os05g0367000 [Ory…
Unigene14481_TG1202R2991	744	252	689	gi|18415306|ref|NP_567584.1|	148	1	147	0.7	0.85	0	147	218	5e-56	--	actin binding [Arabidopsis thaliana] >gi|88900388|gb|ABD57506.1| At4g19400 [Arabidopsis thaliana]
Unigene14482_TG1202R2991	251	179	24	gi|289540906|gb|ADD09580.1|	353	7	58	0.44	0.63	0	52	50.8	5e-06	--	galactose oxidase [Trifolium repens]
Unigene14484_TG1202R2991	369	161	367	gi|15223970|ref|NP_177275.1|	281	1	69	0.78	0.89	0	69	119	8e-27	--	SAG18 (SENESCENCE ASSOCIATED GENE 18) [Arabidopsis thaliana] >gi|208879514|gb|ACI31302.1| At1g71190 [Arabidopsis thaliana]
Unigene14485_TG1202R2991	302	94	300	gi|15223970|ref|NP_177275.1|	281	1	69	0.78	0.89	0	69	119	8e-27	--	SAG18 (SENESCENCE ASSOCIATED GENE 18) [Arabidopsis thaliana] >gi|208879514|gb|ACI31302.1| At1g71190 [Arabidopsis thaliana]
Unigene14489_TG1202R2991	768	567	142	gi|307136056|gb|ADN33907.1|	814	1	142	0.29	0.54	0	142	77	2e-13	--	cc-nbs-lrr resistance protein [Cucumis melo subsp. melo]
Unigene14490_TG1202R2991	216	4	216	gi|38146335|gb|AAR11534.1|	295	216	286	0.9	0.97	0	71	137	3e-32	--	glutamate dehydrogenase alpha subunit [Nicotiana tabacum]
Unigene14492_TG1202R2991	495	409	2	gi|260894075|emb|CBE66556.1|	217	82	217	0.61	0.75	0	136	169	2e-41	--	verticillium resistance protein [Solanum lycopersicum]
Unigene14494_TG1202R2991	655	3	644	gi|297838283|ref|XP_002887023.1|	539	172	385	0.55	0.74	0	214	247	7e-65	--	pentatricopeptide repeat-containing protein [Arabidopsis lyrata subsp. lyrata] >gi|297332864|gb|EFH63282.1| pentatricopeptide repeat-containing protein [Arabidopsis lyrata subsp. lyrata]
Unigene14497_TG1202R2991	639	101	637	gi|88175353|gb|ABD39695.1|	279	4	182	0.57	0.74	0.02	183	209	3e-53	--	fibrillin 8 [Coffea canephora]
Unigene14498_TG1202R2991	266	93	266	gi|79497359|ref|NP_195390.2|	200	21	78	0.75	0.87	0	58	97.1	6e-20	--	HVA22K (HVA22-LIKE PROTEIN K) [Arabidopsis thaliana] >gi|57012586|sp|Q6NLY8.1|HA22K_ARATH RecName: Full=HVA22-like protein k; Short=AtHVA22k >gi|45752772|gb|AAS76284.1| At4g36720 [Arabidopsis thaliana]
Unigene14499_TG1202R2991	418	417	7	gi|297806601|ref|XP_002871184.1|	459	303	438	0.64	0.78	0	137	186	6e-47	--	UDP-glucosyl transferase 76C1 [Arabidopsis lyrata subsp. lyrata] >gi|297317021|gb|EFH47443.1| UDP-glucosyl transferase 76C1 [Arabidopsis lyrata subsp. lyrata]
Unigene14500_TG1202R2991	428	277	2	gi|102139905|gb|ABF70054.1|	648	21	116	0.35	0.48	0.04	96	57.4	5e-08	--	protein kinase family protein [Musa acuminata]
Unigene14502_TG1202R2991	620	385	2	gi|18404075|ref|NP_566745.1|	793	80	207	0.82	0.92	0	128	211	7e-64	--	ABC1 family protein [Arabidopsis thaliana] >gi|15294250|gb|AAK95302.1|AF410316_1 AT3g24190/MUJ8_17 [Arabidopsis thaliana] >gi|21360391|gb|AAM47311.1| AT3g24190/MUJ8_17 [Arabidopsis thaliana]
Unigene14505_TG1202R2991	302	1	243	gi|224100679|ref|XP_002311971.1|	516	436	516	0.7	0.86	0	81	127	3e-29	--	cytochrome P450 [Populus trichocarpa] >gi|222851791|gb|EEE89338.1| cytochrome P450 [Populus trichocarpa]
Unigene14507_TG1202R2991	463	394	20	gi|115473127|ref|NP_001060162.1|	608	12	139	0.38	0.66	0.02	128	99.4	1e-20	--	Os07g0592300 [Oryza sativa Japonica Group] >gi|113611698|dbj|BAF22076.1| Os07g0592300 [Oryza sativa Japonica Group]
Unigene14508_TG1202R2991	1153	3	992	gi|120663|sp|P12859.2|G3PB_PEA	451	122	451	0.93	0.97	0	330	625	1e-178	--	RecName: Full=Glyceraldehyde-3-phosphate dehydrogenase B, chloroplastic; AltName: Full=NADP-dependent glyceraldehydephosphate dehydrogenase subunit B; Flags: Precursor >gi|309671|gb|AAA84543.1| glyceraldehyde-3-phosphate dehydrogenase B subunit [Pisum sativum]
Unigene14509_TG1202R2991	384	363	7	gi|255581088|ref|XP_002531359.1|	425	1	131	0.47	0.56	0.09	131	90.9	4e-18	--	conserved hypothetical protein [Ricinus communis] >gi|223529040|gb|EEF31027.1| conserved hypothetical protein [Ricinus communis]
Unigene14511_TG1202R2991	788	786	274	gi|30689062|ref|NP_194881.2|	324	154	324	0.83	0.93	0	171	295	4e-79	--	binding / catalytic [Arabidopsis thaliana] >gi|30725368|gb|AAP37706.1| At4g31530 [Arabidopsis thaliana]
Unigene14512_TG1202R2991	283	3	266	gi|15242439|ref|NP_196516.1|	280	181	280	0.3	0.48	0.13	102	57	7e-08	--	DNAJ heat shock N-terminal domain-containing protein [Arabidopsis thaliana] >gi|124300980|gb|ABN04742.1| At5g09540 [Arabidopsis thaliana]
Unigene14513_TG1202R2991	376	196	375	gi|115453707|ref|NP_001050454.1|	312	52	113	0.64	0.75	0.03	62	86.7	8e-17	--	Os03g0439700 [Oryza sativa Japonica Group] >gi|108709042|gb|ABF96837.1| expressed protein [Oryza sativa Japonica Group] >gi|113548925|dbj|BAF12368.1| Os03g0439700 [Oryza sativa Japonica Group]
Unigene14518_TG1202R2991	345	60	329	gi|297602619|ref|NP_001052644.2|	817	181	273	0.48	0.58	0.07	97	77.4	5e-14	--	Os04g0391000 [Oryza sativa Japonica Group] >gi|38347210|emb|CAE02280.2| OSJNBa0055C08.4 [Oryza sativa Japonica Group] >gi|255675407|dbj|BAF14558.2| Os04g0391000 [Oryza sativa Japonica Group]
Unigene14519_TG1202R2991	911	909	28	gi|14970841|emb|CAC44501.1|	840	549	840	0.91	0.94	0	294	560	1e-158	--	beta-galactosidase [Fragaria x ananassa]
Unigene14520_TG1202R2991	625	394	2	gi|124360831|gb|ABN08803.1|	614	478	611	0.87	0.92	0.02	134	227	2e-84	--	H+-transporting two-sector ATPase, alpha/beta subunit, central region; H+-transporting two-sector ATPase, delta/epsilon subunit [Medicago truncatula]
Unigene14525_TG1202R2991	1277	1	1275	gi|297813013|ref|XP_002874390.1|	1027	598	1024	0.48	0.71	0	427	405	1e-112	--	pentatricopeptide repeat-containing protein [Arabidopsis lyrata subsp. lyrata] >gi|297320227|gb|EFH50649.1| pentatricopeptide repeat-containing protein [Arabidopsis lyrata subsp. lyrata]
Unigene14526_TG1202R2991	525	521	117	gi|15217513|ref|NP_177304.1|	216	82	216	0.72	0.85	0	135	211	3e-54	--	nuclear transport factor 2 (NTF2) family protein [Arabidopsis thaliana] >gi|37202096|gb|AAQ89663.1| At1g71480 [Arabidopsis thaliana] >gi|222423003|dbj|BAH19485.1| AT1G71480 [Arabidopsis thaliana]
Unigene14527_TG1202R2991	373	2	331	gi|297809813|ref|XP_002872790.1|	852	639	748	0.81	0.9	0	110	187	2e-47	--	S-locus lectin protein kinase family protein [Arabidopsis lyrata subsp. lyrata] >gi|297318627|gb|EFH49049.1| S-locus lectin protein kinase family protein [Arabidopsis lyrata subsp. lyrata]
Unigene14530_TG1202R2991	418	408	85	gi|297798030|ref|XP_002866899.1|	326	198	307	0.64	0.8	0.01	110	150	6e-36	--	hydrolase, alpha/beta fold family protein [Arabidopsis lyrata subsp. lyrata] >gi|297312735|gb|EFH43158.1| hydrolase, alpha/beta fold family protein [Arabidopsis lyrata subsp. lyrata]
Unigene14532_TG1202R2991	692	687	178	gi|22330732|ref|NP_683507.1|	385	216	384	0.72	0.82	0	170	246	2e-64	--	binding [Arabidopsis thaliana] >gi|30725310|gb|AAP37677.1| At1g78915 [Arabidopsis thaliana]
Unigene14533_TG1202R2991	468	463	65	gi|3834303|gb|AAC83019.1|	372	216	347	0.68	0.8	0	133	183	6e-46	--	F9K20.3 [Arabidopsis thaliana]
Unigene14535_TG1202R2991	475	383	6	gi|30102588|gb|AAP21212.1|	148	1	122	0.42	0.65	0	126	94.4	5e-19	--	At3g28370 [Arabidopsis thaliana]
Unigene14537_TG1202R2991	518	301	2	gi|30677952|ref|NP_178282.2|	613	3	104	0.73	0.89	0.01	102	169	1e-41	--	ATCPSF73-II (cleavage and polyadenylation specificity factor 73 kDa subunit-II); catalytic/ protein binding [Arabidopsis thaliana]
Unigene14539_TG1202R2991	371	371	3	gi|15146296|gb|AAK83631.1|	351	14	126	0.48	0.63	0	124	107	4e-23	--	At1g03400/F21B7_31 [Arabidopsis thaliana] >gi|22137088|gb|AAM91389.1| At1g03400/F21B7_31 [Arabidopsis thaliana]
Unigene14540_TG1202R2991	310	308	3	gi|75297894|sp|Q84MB3.1|ACCH1_ARATH	365	37	140	0.44	0.6	0.02	105	87.4	5e-17	--	RecName: Full=1-aminocyclopropane-1-carboxylate oxidase homolog 1 >gi|30102640|gb|AAP21238.1| At1g06620 [Arabidopsis thaliana] >gi|110743652|dbj|BAE99663.1| oxidoreductase like protein [Arabidopsis thaliana]
Unigene14541_TG1202R2991	888	888	190	gi|110832726|sp|Q5Z8Z7.2|2ABA_ORYSJ	581	298	527	0.6	0.73	0	233	286	2e-76	--	RecName: Full=Serine/threonine protein phosphatase 2A 55 kDa regulatory subunit B alpha isoform; Short=PP2A, subunit B, alpha isoform
Unigene14542_TG1202R2991	376	68	376	gi|295389398|dbj|BAI99731.2|	174	1	103	0.95	0.97	0	103	204	3e-52	--	flowering locus T [Pyrus pyrifolia var. culta]
Unigene14543_TG1202R2991	295	70	198	gi|225445859|ref|XP_002278464.1|	743	535	582	0.5	0.64	0.1	48	49.3	6e-06	--	PREDICTED: similar to ATCNGC5 (CYCLIC NUCLEOTIDE GATED CHANNEL 5); calmodulin binding / cyclic nucleotide binding / potassium channel [Vitis vinifera]
Unigene14544_TG1202R2991	361	15	353	gi|113700411|gb|ABI36494.1|	251	2	119	0.61	0.69	0.1	126	127	4e-29	--	AUX/IAA16 B [Malus x domestica]
Unigene14547_TG1202R2991	539	520	2	gi|28950703|gb|AAO63275.1|	239	8	193	0.5	0.7	0.07	187	175	3e-43	--	At5g43180 [Arabidopsis thaliana]
Unigene14548_TG1202R2991	483	379	2	gi|28950703|gb|AAO63275.1|	239	55	193	0.5	0.66	0.1	140	117	7e-26	--	At5g43180 [Arabidopsis thaliana]
Unigene14550_TG1202R2991	398	114	395	gi|18415415|ref|NP_567592.1|	237	11	87	0.31	0.48	0	94	51.2	4e-06	--	GCN5-related N-acetyltransferase (GNAT) family protein [Arabidopsis thaliana]
Unigene14552_TG1202R2991	655	10	606	gi|15217871|ref|NP_174142.1|	427	202	400	0.69	0.79	0	199	288	4e-77	--	ATJ1; heat shock protein binding / nucleic acid binding / unfolded protein binding / zinc ion binding [Arabidopsis thaliana]
Unigene14553_TG1202R2991	828	826	2	gi|145335021|ref|NP_171815.3|	912	328	603	0.78	0.9	0	276	434	1e-121	--	FZL (FZO-LIKE); GTP binding / GTPase/ thiamin-phosphate diphosphorylase [Arabidopsis thaliana] >gi|92911702|gb|ABE96616.1| FZL [Arabidopsis thaliana]
Unigene14554_TG1202R2991	805	745	2	gi|145335021|ref|NP_171815.3|	912	355	603	0.76	0.89	0	249	387	1e-107	--	FZL (FZO-LIKE); GTP binding / GTPase/ thiamin-phosphate diphosphorylase [Arabidopsis thaliana] >gi|92911702|gb|ABE96616.1| FZL [Arabidopsis thaliana]
Unigene14555_TG1202R2991	239	238	2	gi|46948240|gb|AAT07074.1|	171	6	84	0.69	0.82	0	79	113	8e-25	--	resistance protein [Rosa roxburghii]
Unigene14556_TG1202R2991	858	13	639	gi|124359884|gb|ABD32483.2|	329	89	313	0.23	0.43	0.09	231	63.5	3e-09	--	Transcriptional factor B3 [Medicago truncatula]
Unigene14557_TG1202R2991	913	31	912	gi|18378810|ref|NP_563620.1|	1055	118	411	0.78	0.89	0	294	478	1e-134	--	GHMP kinase-related [Arabidopsis thaliana]
Unigene14558_TG1202R2991	335	2	334	gi|15241092|ref|NP_195812.1|	495	97	207	0.65	0.82	0	112	146	6e-35	--	STN8; kinase/ protein kinase [Arabidopsis thaliana]
Unigene14559_TG1202R2991	496	2	283	gi|195619754|gb|ACG31707.1|	479	386	479	0.65	0.85	0	94	141	4e-33	--	transparent testa 12 protein [Zea mays]
Unigene14560_TG1202R2991	1911	298	1911	gi|240255299|ref|NP_187344.4|	1193	290	802	0.41	0.57	0.03	558	364	2e-99	--	nucleotide binding [Arabidopsis thaliana]
Unigene14561_TG1202R2991	394	364	2	gi|18379056|ref|NP_563675.1|	427	3	123	0.69	0.83	0	121	174	2e-43	--	transducin family protein / WD-40 repeat family protein [Arabidopsis thaliana]
Unigene14562_TG1202R2991	278	193	5	gi|15227482|ref|NP_181731.1|	115	30	88	0.58	0.69	0	63	90.5	5e-18	--	plant EC metallothionein-like family 15 protein [Arabidopsis thaliana] >gi|1871183|gb|AAB63543.1| metallothionein-like protein [Arabidopsis thaliana]
Unigene14563_TG1202R2991	852	503	48	gi|224107447|ref|XP_002314482.1|	702	1	153	0.28	0.45	0.01	154	58.5	1e-07	--	predicted protein [Populus trichocarpa] >gi|222863522|gb|EEF00653.1| predicted protein [Populus trichocarpa]
Unigene14565_TG1202R2991	303	1	303	gi|15239269|ref|NP_201414.1|	599	156	256	0.61	0.81	0	101	138	2e-32	--	ATRAD17 (ARABIDOPSIS THALIANA RADIATION SENSITIVE) [Arabidopsis thaliana] >gi|55976607|sp|Q9MBA3.1|RAD17_ARATH RecName: Full=Cell cycle checkpoint protein RAD17; Short=AtRAD17; AltName: Full=Radiation-sensitive protein 17 >gi|6855472|dbj|BAA90479.1| AtRAD17 [Arabidopsis thaliana] >gi|10177128|dbj|BAB10418.1| AtRAD17 [Arabidopsis thaliana]
Unigene14568_TG1202R2991	358	3	356	gi|148923046|gb|ABR18787.1|	392	174	285	0.31	0.46	0.04	123	53.5	7e-07	--	class S F-box protein [Nicotiana alata]
Unigene14572_TG1202R2991	540	536	3	gi|224064832|ref|XP_002301573.1|	920	47	224	0.41	0.61	0	178	154	4e-37	--	cc-nbs-lrr resistance protein [Populus trichocarpa] >gi|222843299|gb|EEE80846.1| cc-nbs-lrr resistance protein [Populus trichocarpa]
Unigene14573_TG1202R2991	595	4	348	gi|239056165|emb|CAQ58596.1|	190	73	190	0.86	0.92	0.02	118	201	4e-51	--	Unknown gene [Vitis vinifera]
Unigene14574_TG1202R2991	936	935	33	gi|307135928|gb|ADN33790.1|	305	5	303	0.59	0.71	0.01	306	350	2e-95	--	transcription factor [Cucumis melo subsp. melo] >gi|307136471|gb|ADN34275.1| transcription factor [Cucumis melo subsp. melo]
Unigene14575_TG1202R2991	426	2	418	gi|121281634|gb|ABM53274.1|	504	54	191	0.74	0.83	0	139	224	3e-58	--	GAMYB-like2 [Solanum lycopersicum]
Unigene14576_TG1202R2991	682	3	356	gi|224093616|ref|XP_002309943.1|	451	288	414	0.47	0.62	0.07	127	114	1e-24	--	predicted protein [Populus trichocarpa] >gi|222852846|gb|EEE90393.1| predicted protein [Populus trichocarpa]
Unigene14577_TG1202R2991	361	229	68	gi|6562280|emb|CAB62650.1|	430	119	172	0.87	0.94	0	54	98.6	2e-20	--	MS5-like protein [Arabidopsis thaliana] >gi|30102656|gb|AAP21246.1| At3g51280 [Arabidopsis thaliana] >gi|110735963|dbj|BAE99956.1| MS5 like protein [Arabidopsis thaliana]
Unigene14578_TG1202R2991	211	210	106	gi|6562280|emb|CAB62650.1|	430	135	169	0.88	0.94	0	35	64.7	3e-10	--	MS5-like protein [Arabidopsis thaliana] >gi|30102656|gb|AAP21246.1| At3g51280 [Arabidopsis thaliana] >gi|110735963|dbj|BAE99956.1| MS5 like protein [Arabidopsis thaliana]
Unigene14579_TG1202R2991	494	110	472	gi|7258376|emb|CAB77592.1|	703	18	137	0.57	0.72	0.03	125	143	1e-33	--	Peptidase-like protein [Arabidopsis thaliana]
Unigene14580_TG1202R2991	355	6	353	gi|51477388|gb|AAU04761.1|	1024	547	661	0.43	0.62	0	116	98.6	2e-20	--	MRGH13 [Cucumis melo]
Unigene14582_TG1202R2991	878	2	511	gi|91806656|gb|ABE66055.1|	573	401	572	0.56	0.72	0.01	173	202	6e-51	--	ARID/BRIGHT DNA-binding domain-containing protein/ELM2 domain-containing protein/Myb-like DNA-binding domain-containing protein [Arabidopsis thaliana]
Unigene14583_TG1202R2991	240	64	240	gi|260099980|pdb|3HTX|A	950	317	375	0.59	0.83	0	59	82.4	1e-15	--	Chain A, Crystal Structure Of Small Rna Methyltransferase Hen1 >gi|260099983|pdb|3HTX|D Chain D, Crystal Structure Of Small Rna Methyltransferase Hen1
Unigene14585_TG1202R2991	742	2	577	gi|223452426|gb|ACM89540.1|	594	403	594	0.77	0.89	0.01	194	299	2e-80	--	protein kinase family protein [Glycine max]
Unigene14587_TG1202R2991	460	1	396	gi|18416350|ref|NP_568233.1|	580	447	578	0.55	0.73	0	132	152	1e-36	--	pentatricopeptide (PPR) repeat-containing protein / CBS domain-containing protein [Arabidopsis thaliana] >gi|75161461|sp|Q8VYD6.1|PP374_ARATH RecName: Full=Pentatricopeptide repeat-containing protein At5g10690
Unigene14588_TG1202R2991	740	1	738	gi|79324537|ref|NP_001031499.1|	934	651	897	0.82	0.93	0	247	417	1e-116	--	kinase [Arabidopsis thaliana] >gi|224589545|gb|ACN59306.1| leucine-rich repeat receptor-like protein kinase [Arabidopsis thaliana]
Unigene14589_TG1202R2991	1185	35	1174	gi|224088414|ref|XP_002308446.1|	693	170	550	0.4	0.57	0.01	384	238	9e-62	--	predicted protein [Populus trichocarpa] >gi|222854422|gb|EEE91969.1| predicted protein [Populus trichocarpa]
Unigene14593_TG1202R2991	429	87	428	gi|30678989|ref|NP_192097.2|	453	7	106	0.57	0.68	0	114	140	6e-33	--	methyltransferase [Arabidopsis thaliana]
Unigene14594_TG1202R2991	414	413	114	gi|15241204|ref|NP_200450.1|	428	138	237	0.34	0.53	0.01	102	52	2e-06	--	F-box family protein [Arabidopsis thaliana]
Unigene14595_TG1202R2991	357	356	39	gi|30688604|ref|NP_197662.2|	437	154	263	0.31	0.52	0.05	112	56.2	1e-07	--	F-box family protein [Arabidopsis thaliana] >gi|143015960|sp|Q9FNJ1.2|FBL82_ARATH RecName: Full=F-box/LRR-repeat protein At5g22700
Unigene14596_TG1202R2991	346	345	115	gi|115474539|ref|NP_001060866.1|	372	262	346	0.44	0.61	0.09	85	67	6e-11	--	Os08g0118000 [Oryza sativa Japonica Group] >gi|113622835|dbj|BAF22780.1| Os08g0118000 [Oryza sativa Japonica Group] >gi|119657404|tpd|FAA00301.1| TPA: AT-hook motif nuclear localized protein 1 [Oryza sativa Japonica Group]
Unigene14599_TG1202R2991	333	3	332	gi|256619604|emb|CAZ66648.1|	719	327	436	0.9	0.97	0	110	208	1e-53	--	1-deoxy-D-xylulose 5-phosphate synthase 1 precursor [Solanum lycopersicum]
Unigene14601_TG1202R2991	464	5	355	gi|224082230|ref|XP_002306611.1|	458	336	452	0.7	0.81	0	117	170	5e-42	--	SET domain protein [Populus trichocarpa] >gi|222856060|gb|EEE93607.1| SET domain protein [Populus trichocarpa]
Unigene14602_TG1202R2991	967	963	1	gi|297850352|ref|XP_002893057.1|	389	5	334	0.5	0.68	0.05	338	310	2e-83	--	S-adenosyl-L-methionine:jasmonic acid carboxyl methyltransferase [Arabidopsis lyrata subsp. lyrata] >gi|297338899|gb|EFH69316.1| S-adenosyl-L-methionine:jasmonic acid carboxyl methyltransferase [Arabidopsis lyrata subsp. lyrata]
Unigene14603_TG1202R2991	855	1	729	gi|15240416|ref|NP_200300.1|	358	112	354	0.76	0.9	0	243	412	1e-114	--	RNA binding [Arabidopsis thaliana] >gi|75170294|sp|Q9FFU1.1|CAF2M_ARATH RecName: Full=CRS2-associated factor 2, mitochondrial; Flags: Precursor
Unigene14605_TG1202R2991	418	416	114	gi|20141056|sp|Q9M2D2.2|YU88_ARATH	410	310	410	0.71	0.85	0	101	153	7e-37	--	RecName: Full=UPF0187 protein At3g61320, chloroplastic; Flags: Precursor >gi|16604549|gb|AAL24280.1| AT3g61320/T20K12_220 [Arabidopsis thaliana] >gi|23296291|gb|AAN12915.1| At3g61320/T20K12_220 [Arabidopsis thaliana]
Unigene14607_TG1202R2991	479	479	3	gi|42566201|ref|NP_191968.3|	408	85	237	0.56	0.71	0	159	174	3e-43	--	asparaginase 2 family protein [Arabidopsis thaliana]
Unigene14609_TG1202R2991	692	692	342	gi|8778278|gb|AAF79287.1|AC068602_10	612	400	520	0.51	0.63	0.03	121	111	9e-24	--	F14D16.17 [Arabidopsis thaliana]
Unigene14611_TG1202R2991	599	597	226	gi|2688820|gb|AAB88874.1|	281	147	269	0.64	0.79	0	124	159	2e-38	--	enoyl-CoA hydratase [Prunus armeniaca]
Unigene14612_TG1202R2991	401	380	3	gi|61656672|emb|CAI64490.1|	2122	566	697	0.35	0.6	0.04	132	92	2e-18	--	OSJNBa0065H10.9 [Oryza sativa Japonica Group]
Unigene14614_TG1202R2991	518	517	137	gi|18404337|ref|NP_564622.1|	320	194	320	0.73	0.88	0	127	194	4e-49	--	RNA-binding S4 domain-containing protein [Arabidopsis thaliana] >gi|30984534|gb|AAP42730.1| At1g53120 [Arabidopsis thaliana]
Unigene14616_TG1202R2991	538	2	538	gi|225446948|ref|XP_002267468.1|	465	224	397	0.55	0.61	0.04	187	183	1e-45	--	PREDICTED: similar to RAP2-like protein [Vitis vinifera]
Unigene14619_TG1202R2991	364	354	1	gi|18420848|ref|NP_568460.1|	593	82	195	0.57	0.73	0	119	137	5e-32	--	pentatricopeptide (PPR) repeat-containing protein [Arabidopsis thaliana] >gi|75154065|sp|Q8L6Y3.1|PP396_ARATH RecName: Full=Pentatricopeptide repeat-containing protein At5g24830 >gi|30725398|gb|AAP37721.1| At5g24830 [Arabidopsis thaliana]
Unigene14622_TG1202R2991	443	139	2	gi|225454196|ref|XP_002273879.1|	379	3	48	0.63	0.72	0.02	47	53.5	8e-07	--	PREDICTED: similar to cytidine/deoxycytidylate deaminase family protein [Vitis vinifera]
Unigene14623_TG1202R2991	248	246	43	gi|212726058|gb|ACJ38195.1|	316	249	316	0.82	0.92	0	68	127	4e-29	--	chitinase [Malus hupehensis]
Unigene14625_TG1202R2991	380	101	379	gi|15237707|ref|NP_200666.1|	308	15	118	0.39	0.51	0.1	104	57.8	4e-08	--	ATL63 (ARABIDOPSIS TO&#769;XICOS EN LEVADURA); protein binding / zinc ion binding [Arabidopsis thaliana] >gi|68565312|sp|Q9LUZ9.1|ATL63_ARATH RecName: Full=RING-H2 finger protein ATL63; AltName: Full=Protein ARABIDOPSIS TOXICOS EN LEVADURA 63; Short=Protein ATL63 >gi|67633892|gb|AAY78870.1| zinc finger (C3HC4-type RING finger) family protein [Arabidopsis thaliana]
Unigene14626_TG1202R2991	288	2	286	gi|16797791|gb|AAL27150.1|	450	1	112	0.39	0.52	0.15	112	67	6e-11	--	bZIP transcription factor [Nicotiana tabacum]
Unigene14628_TG1202R2991	627	1	627	gi|75252690|sp|Q5YLB5.1|GYRA_NICBE	935	209	417	0.88	0.97	0	209	377	1e-104	--	RecName: Full=DNA gyrase subunit A, chloroplastic/mitochondrial; Flags: Precursor >gi|38017093|gb|AAR07942.1| DNA gyrase A subunit [Nicotiana benthamiana]
Unigene14629_TG1202R2991	844	1	843	gi|22331291|ref|NP_189009.2|	1313	1008	1287	0.6	0.8	0.01	284	328	4e-89	--	KINESIN-12B; microtubule motor/ plus-end-directed microtubule motor [Arabidopsis thaliana] >gi|21703149|gb|AAM74514.1| AT3g23670/MDB19_16 [Arabidopsis thaliana] >gi|23268687|gb|AAN16470.1| phragmoplast-associated kinesin-related protein 1-like protein [Arabidopsis thaliana] >gi|23268689|gb|AAN16471.1| phragmoplast-associated kinesin-related protein 1-like protein [Arabidopsis thaliana]
Unigene14630_TG1202R2991	330	227	328	gi|224134923|ref|XP_002327523.1|	635	13	46	0.61	0.82	0	34	50.8	5e-06	--	predicted protein [Populus trichocarpa] >gi|222836077|gb|EEE74498.1| predicted protein [Populus trichocarpa]
Unigene14631_TG1202R2991	547	3	314	gi|74273635|gb|ABA01485.1|	177	72	176	0.89	0.94	0	105	192	2e-48	--	nitrilase-like protein NIT [Gossypium hirsutum]
Unigene14632_TG1202R2991	354	173	3	gi|22326592|ref|NP_195997.2|	447	4	60	0.63	0.8	0	57	90.5	5e-18	--	3-deoxy-D-manno-octulosonic acid transferase-related [Arabidopsis thaliana] >gi|17473669|gb|AAL38291.1| 3-deoxy-D-manno-octulosonic acid transferase-like protein [Arabidopsis thaliana] >gi|22136160|gb|AAM91158.1| 3-deoxy-D-manno-octulosonic acid transferase-like protein [Arabidopsis thaliana]
Unigene14633_TG1202R2991	385	347	228	gi|297808589|ref|XP_002872178.1|	568	527	565	0.67	0.77	0	40	56.6	9e-08	--	pentatricopeptide repeat-containing protein [Arabidopsis lyrata subsp. lyrata] >gi|297318015|gb|EFH48437.1| pentatricopeptide repeat-containing protein [Arabidopsis lyrata subsp. lyrata]
Unigene14636_TG1202R2991	598	572	180	gi|47232550|dbj|BAD18985.1|	549	52	175	0.26	0.48	0.04	137	57.8	9e-08	--	GAG-POL precursor [Vitis vinifera]
Unigene14637_TG1202R2991	302	301	2	gi|223635749|sp|Q9FI49.2|PP428_ARATH	534	145	245	0.51	0.75	0	101	110	7e-24	--	RecName: Full=Pentatricopeptide repeat-containing protein At5g50990
Unigene14638_TG1202R2991	807	517	80	gi|296085596|emb|CBI29371.3|	180	17	156	0.25	0.43	0.07	157	53.1	4e-06	--	unnamed protein product [Vitis vinifera]
Unigene14639_TG1202R2991	210	204	58	gi|108862470|gb|ABA97422.2|	985	864	912	0.59	0.79	0	49	70.5	6e-12	--	Leucine Rich Repeat family protein, expressed [Oryza sativa Japonica Group]
Unigene14640_TG1202R2991	424	322	2	gi|21595571|gb|AAM66113.1|	216	1	110	0.41	0.58	0.07	116	71.6	3e-12	--	thylakoid lumenal 16.5 kDa protein, chloroplast precursor [Arabidopsis thaliana]
Unigene14641_TG1202R2991	546	379	2	gi|119935820|gb|ABM06003.1|	428	34	160	0.61	0.74	0	127	166	2e-40	--	At4g13330 [Arabidopsis thaliana]
Unigene14642_TG1202R2991	300	54	299	gi|15239629|ref|NP_200248.1|	337	4	84	0.5	0.67	0	82	97.1	6e-20	--	late embryogenesis abundant protein-related / LEA protein-related [Arabidopsis thaliana] >gi|10257484|dbj|BAB10109.1| root cap protein 2-like protein [Arabidopsis thaliana] >gi|71143048|gb|AAZ23915.1| At5g54370 [Arabidopsis thaliana]
Unigene14643_TG1202R2991	1025	466	957	gi|116309412|emb|CAH66488.1|	1455	1212	1378	0.53	0.69	0.01	167	168	1e-47	--	OSIGBa0076I14.9 [Oryza sativa Indica Group]
Unigene14644_TG1202R2991	914	913	2	gi|297601656|ref|NP_001051208.2|	3476	1828	2132	0.7	0.83	0.01	308	417	1e-115	--	Os03g0738100 [Oryza sativa Japonica Group] >gi|255674880|dbj|BAF13122.2| Os03g0738100 [Oryza sativa Japonica Group]
Unigene14645_TG1202R2991	717	717	1	gi|224120186|ref|XP_002318267.1|	949	413	653	0.75	0.88	0	241	382	1e-105	--	leucine-rich repeat protein kinase [Populus trichocarpa] >gi|222858940|gb|EEE96487.1| leucine-rich repeat protein kinase [Populus trichocarpa]
Unigene14648_TG1202R2991	409	2	367	gi|28200786|emb|CAD45374.1|	508	149	270	0.54	0.76	0	122	132	9e-31	--	potyviral helper component protease-interacting protein 1 [Solanum tuberosum subsp. andigenum]
Unigene14649_TG1202R2991	804	2	325	gi|15982925|gb|AAL09809.1|	353	244	351	0.75	0.92	0	108	191	1e-47	--	AT4g33140/F4I10_70 [Arabidopsis thaliana] >gi|22137262|gb|AAM91476.1| AT4g33140/F4I10_70 [Arabidopsis thaliana]
Unigene14650_TG1202R2991	356	2	355	gi|115484523|ref|NP_001067405.1|	1105	363	480	0.83	0.9	0	118	207	4e-53	--	Os11g0186400 [Oryza sativa Japonica Group] >gi|13124219|sp|Q9LRE6.1|DPOD1_ORYSJ RecName: Full=DNA polymerase delta catalytic subunit >gi|9188570|dbj|BAA99573.1| OsPol delta large subunit [Oryza sativa Japonica Group] >gi|62734232|gb|AAX96341.1| dna polymerase delta catalytic subunit (ec 2.7.7.7) [Oryza sativa Japonica Group] >gi|113644627|dbj|BAF27768.1| Os11g0186400 [Oryza sativa Japonica Group]
Unigene14652_TG1202R2991	232	2	232	gi|97180275|sp|Q2PCF1.1|PDR2_NICPL	1461	1126	1202	0.76	0.92	0	77	134	4e-31	--	RecName: Full=Pleiotropic drug resistance protein 2; AltName: Full=NpPDR2 >gi|84871800|emb|CAH40786.1| PDR-like ABC transporter [Nicotiana plumbaginifolia]
Unigene14653_TG1202R2991	438	436	269	gi|15220638|ref|NP_174294.1|	711	648	701	0.62	0.82	0	56	77	6e-14	--	intron maturase, type II family protein [Arabidopsis thaliana]
Unigene14654_TG1202R2991	456	206	448	gi|121556870|gb|ABM60751.1|	527	10	97	0.64	0.7	0.07	88	106	1e-22	--	ACC synthase-like [Picea glauca]
Unigene14655_TG1202R2991	666	664	236	gi|223452486|gb|ACM89570.1|	377	209	351	0.87	0.95	0	143	263	2e-69	--	protein kinase family protein [Glycine max]
Unigene14657_TG1202R2991	272	81	272	gi|255556276|ref|XP_002519172.1|	416	1	71	0.54	0.68	0.11	72	65.9	1e-10	--	conserved hypothetical protein [Ricinus communis] >gi|223541487|gb|EEF43036.1| conserved hypothetical protein [Ricinus communis]
Unigene14658_TG1202R2991	840	1	702	gi|115463187|ref|NP_001055193.1|	462	224	462	0.72	0.82	0.02	239	371	1e-102	--	Os05g0323100 [Oryza sativa Japonica Group] >gi|113578744|dbj|BAF17107.1| Os05g0323100 [Oryza sativa Japonica Group]
Unigene14659_TG1202R2991	717	379	59	gi|225434925|ref|XP_002280898.1|	626	431	541	0.36	0.53	0.03	111	53.5	2e-06	--	PREDICTED: hypothetical protein [Vitis vinifera] >gi|297746065|emb|CBI16121.3| unnamed protein product [Vitis vinifera]
Unigene14660_TG1202R2991	501	5	499	gi|297851626|ref|XP_002893694.1|	607	395	559	0.64	0.82	0	165	229	1e-59	--	pentatricopeptide repeat-containing protein [Arabidopsis lyrata subsp. lyrata] >gi|297339536|gb|EFH69953.1| pentatricopeptide repeat-containing protein [Arabidopsis lyrata subsp. lyrata]
Unigene14661_TG1202R2991	349	348	16	gi|211906504|gb|ACJ11745.1|	648	83	193	0.77	0.9	0	111	179	9e-45	--	heat shock protein 70 [Gossypium hirsutum]
Unigene14667_TG1202R2991	330	199	330	gi|296086728|emb|CBI32363.3|	339	11	59	0.59	0.65	0.1	49	51.6	3e-06	--	unnamed protein product [Vitis vinifera]
Unigene14669_TG1202R2991	324	322	77	gi|224133490|ref|XP_002328055.1|	843	643	724	0.81	0.9	0	82	142	2e-33	--	chromatin remodeling complex subunit [Populus trichocarpa] >gi|222837464|gb|EEE75843.1| chromatin remodeling complex subunit [Populus trichocarpa]
Unigene14670_TG1202R2991	590	567	25	gi|297823913|ref|XP_002879839.1|	1947	1270	1494	0.3	0.47	0.2	227	81.6	6e-15	--	NRPD1b [Arabidopsis lyrata subsp. lyrata] >gi|297325678|gb|EFH56098.1| NRPD1b [Arabidopsis lyrata subsp. lyrata]
Unigene14672_TG1202R2991	289	289	2	gi|224064996|ref|XP_002301626.1|	861	733	827	0.62	0.77	0	96	124	4e-28	--	glutamate-gated kainate-type ion channel receptor subunit GluR5 [Populus trichocarpa] >gi|222843352|gb|EEE80899.1| glutamate-gated kainate-type ion channel receptor subunit GluR5 [Populus trichocarpa]
Unigene14673_TG1202R2991	757	754	2	gi|292630923|sp|A5JTQ3.1|XYL2_MEDVA	774	242	492	0.76	0.85	0	251	399	1e-110	--	RecName: Full=Beta-xylosidase/alpha-L-arabinofuranosidase 2; AltName: Full=Xylan 1,4-beta-xylosidase/Alpha-N-arabinofuranosidase 2; Short=MsXyl2; Includes: RecName: Full=Beta-xylosidase; AltName: Full=1,4-beta-D-xylan xylohydrolase; AltName: Full=Xylan 1,4-beta-xylosidase; Includes: RecName: Full=Alpha-N-arabinofuranosidase; AltName: Full=Alpha-L-arabinofuranosidase; Short=Arabinosidase; Flags: P…
Unigene14674_TG1202R2991	562	561	1	gi|145329208|ref|NP_001077933.1|	340	120	318	0.55	0.7	0.06	200	209	2e-53	--	ubiquitin fusion degradation UFD1 family protein [Arabidopsis thaliana] >gi|222424176|dbj|BAH20047.1| AT2G21270 [Arabidopsis thaliana]
Unigene14675_TG1202R2991	698	291	698	gi|224141853|ref|XP_002324276.1|	512	1	133	0.76	0.86	0	136	212	3e-54	--	beta-ketoacyl-coa synthase family protein [Populus trichocarpa] >gi|222865710|gb|EEF02841.1| beta-ketoacyl-coa synthase family protein [Populus trichocarpa]
Unigene14676_TG1202R2991	392	126	392	gi|302398697|gb|ADL36643.1|	601	1	86	0.69	0.78	0	89	115	2e-25	--	C2H2L domain class transcription factor [Malus x domestica]
Unigene14677_TG1202R2991	280	270	1	gi|223452288|gb|ACM89472.1|	844	475	560	0.44	0.61	0	90	65.5	2e-10	--	FERONIA receptor-like kinase [Glycine max]
Unigene14679_TG1202R2991	712	437	99	gi|224116906|ref|XP_002331843.1|	478	365	477	0.62	0.78	0	113	142	1e-60	--	folylpolyglutamate synthase [Populus trichocarpa] >gi|222875081|gb|EEF12212.1| folylpolyglutamate synthase [Populus trichocarpa]
Unigene14680_TG1202R2991	698	698	99	gi|224116906|ref|XP_002331843.1|	478	278	477	0.65	0.78	0	200	250	1e-65	--	folylpolyglutamate synthase [Populus trichocarpa] >gi|222875081|gb|EEF12212.1| folylpolyglutamate synthase [Populus trichocarpa]
Unigene14682_TG1202R2991	547	135	545	gi|42562941|ref|NP_176645.3|	191	33	166	0.62	0.72	0	137	177	6e-44	--	plastocyanin-like domain-containing protein [Arabidopsis thaliana] >gi|45773786|gb|AAS76697.1| At1g64640 [Arabidopsis thaliana] >gi|46359847|gb|AAS88787.1| At1g64640 [Arabidopsis thaliana]
Unigene14683_TG1202R2991	286	284	18	gi|115463329|ref|NP_001055264.1|	200	58	146	0.67	0.74	0	89	116	9e-26	--	Os05g0346800 [Oryza sativa Japonica Group] >gi|113578815|dbj|BAF17178.1| Os05g0346800 [Oryza sativa Japonica Group]
Unigene14684_TG1202R2991	735	263	733	gi|20196847|gb|AAB80674.2|	496	7	171	0.58	0.71	0.05	166	203	2e-51	--	expressed protein [Arabidopsis thaliana] >gi|22655220|gb|AAM98200.1| expressed protein [Arabidopsis thaliana] >gi|31711902|gb|AAP68307.1| At2g33570 [Arabidopsis thaliana]
Unigene14688_TG1202R2991	497	497	3	gi|256538311|gb|ACU82515.1|	1451	409	573	0.69	0.84	0	165	246	1e-64	--	pleiotropic drug resistance protein [Cucumis sativus]
Unigene14689_TG1202R2991	555	264	554	gi|297746445|emb|CBI16501.3|	466	54	150	0.5	0.62	0.03	101	77.4	9e-14	--	unnamed protein product [Vitis vinifera]
Unigene14691_TG1202R2991	557	2	268	gi|21553536|gb|AAM62629.1|	680	592	680	0.73	0.85	0	89	135	2e-31	--	receptor-like protein kinase [Arabidopsis thaliana]
Unigene14692_TG1202R2991	803	1	687	gi|297834848|ref|XP_002885306.1|	663	445	662	0.69	0.78	0	230	305	6e-82	--	kinase family protein [Arabidopsis lyrata subsp. lyrata] >gi|297331146|gb|EFH61565.1| kinase family protein [Arabidopsis lyrata subsp. lyrata]
Unigene14696_TG1202R2991	503	502	2	gi|87162615|gb|ABD28410.1|	486	287	454	0.78	0.88	0	168	281	3e-75	--	Exostosin-like [Medicago truncatula] >gi|116831751|gb|ABK28848.1| exostosin-like protein [Medicago truncatula]
Unigene14697_TG1202R2991	279	4	279	gi|2191182|gb|AAB61067.1|	597	134	225	0.61	0.82	0	92	126	7e-29	--	similar to N. tabacum membrane-associated salt-inducible protein (PID:g473874) [Arabidopsis thaliana]
Unigene14698_TG1202R2991	271	270	97	gi|158828229|gb|ABW81107.1|	155	98	155	0.75	0.91	0	58	93.6	6e-19	--	AcylCoa-1 [Cleome spinosa]
Unigene14700_TG1202R2991	620	1	615	gi|115443755|ref|NP_001045657.1|	927	161	365	0.64	0.83	0	205	285	3e-76	--	Os02g0111900 [Oryza sativa Japonica Group] >gi|113535188|dbj|BAF07571.1| Os02g0111900 [Oryza sativa Japonica Group]
Unigene14701_TG1202R2991	434	432	1	gi|30695589|ref|NP_199712.2|	220	84	215	0.54	0.66	0	144	143	5e-34	--	SLD5 (SYNTHETIC LETHALITY WITH DPB11-1 5) [Arabidopsis thaliana] >gi|34146798|gb|AAQ62407.1| At5g49010 [Arabidopsis thaliana]
Unigene14702_TG1202R2991	356	2	355	gi|30680846|ref|NP_849994.1|	744	137	248	0.57	0.66	0.01	120	124	3e-28	--	HBT (HOBBIT); binding [Arabidopsis thaliana] >gi|75330104|sp|Q8LGU6.1|CD27B_ARATH RecName: Full=Cell division cycle protein 27 homolog B; Short=CDC27 homolog B; AltName: Full=Protein HOBBIT >gi|21304447|emb|CAD31951.1| HOBBIT protein [Arabidopsis thaliana]
Unigene14703_TG1202R2991	619	344	3	gi|15217871|ref|NP_174142.1|	427	19	137	0.49	0.66	0.04	119	111	6e-24	--	ATJ1; heat shock protein binding / nucleic acid binding / unfolded protein binding / zinc ion binding [Arabidopsis thaliana]
Unigene14704_TG1202R2991	259	259	137	gi|5902708|sp|O81360.1|ABA2_PRUAR	661	622	661	0.75	0.82	0	41	60.5	6e-09	--	RecName: Full=Zeaxanthin epoxidase, chloroplastic; AltName: Full=PA-ZE; Flags: Precursor >gi|5360186|gb|AAD42899.1|AF159948_1 zeaxanthin epoxidase [Prunus armeniaca] >gi|3264757|gb|AAC24582.1| zeaxanthin epoxidase [Prunus armeniaca]
Unigene14705_TG1202R2991	252	251	3	gi|297242517|gb|ADI24922.1|	303	208	291	0.75	0.88	0.01	84	132	2e-30	--	pirin [Carica papaya]
Unigene14706_TG1202R2991	392	391	47	gi|225464872|ref|XP_002272987.1|	652	494	622	0.39	0.56	0.1	129	86.3	1e-16	--	PREDICTED: hypothetical protein [Vitis vinifera]
Unigene14707_TG1202R2991	673	20	577	gi|15230527|ref|NP_187861.1|	635	395	598	0.28	0.48	0.11	210	60.8	1e-08	--	XH/XS domain-containing protein / XS zinc finger domain-containing protein [Arabidopsis thaliana]
Unigene14708_TG1202R2991	667	618	139	gi|28372890|gb|AAO39927.1|	173	1	173	0.41	0.6	0.11	180	112	5e-24	--	At3g10120 [Arabidopsis thaliana]
Unigene14709_TG1202R2991	337	337	227	gi|259563723|gb|ACW83060.1|	362	326	362	0.91	0.97	0	37	82.8	1e-15	--	glycosyltransferase family GT8 protein [Populus deltoides]
Unigene14710_TG1202R2991	307	17	280	gi|297817942|ref|XP_002876854.1|	553	410	497	0.46	0.73	0	88	100	7e-21	--	nucleoside phosphatase family protein [Arabidopsis lyrata subsp. lyrata] >gi|297322692|gb|EFH53113.1| nucleoside phosphatase family protein [Arabidopsis lyrata subsp. lyrata]
Unigene14711_TG1202R2991	832	830	6	gi|297822713|ref|XP_002879239.1|	399	122	380	0.64	0.77	0.01	279	333	1e-90	--	presenilin family protein [Arabidopsis lyrata subsp. lyrata] >gi|297325078|gb|EFH55498.1| presenilin family protein [Arabidopsis lyrata subsp. lyrata]
Unigene14715_TG1202R2991	447	1	447	gi|145334819|ref|NP_001078755.1|	1220	386	535	0.66	0.78	0	150	192	1e-48	--	ATM2 (ARABIDOPSIS THALIANA MYOSIN 2); motor [Arabidopsis thaliana]
Unigene14717_TG1202R2991	221	220	2	gi|242199344|gb|ACS87993.1|	468	51	126	0.59	0.76	0.03	76	92.4	1e-18	--	UDP-glucosyltransferase family 1 protein [Citrus sinensis]
Unigene14718_TG1202R2991	394	384	1	gi|302398863|gb|ADL36726.1|	909	382	504	0.57	0.71	0	128	139	8e-33	--	HD domain class transcription factor [Malus x domestica]
Unigene14719_TG1202R2991	615	4	585	gi|297796031|ref|XP_002865900.1|	208	9	208	0.7	0.85	0.03	200	280	7e-75	--	sugar isomerase domain-containing protein [Arabidopsis lyrata subsp. lyrata] >gi|297311735|gb|EFH42159.1| sugar isomerase domain-containing protein [Arabidopsis lyrata subsp. lyrata]
Unigene14720_TG1202R2991	523	2	514	gi|15220512|ref|NP_174259.1|	364	62	231	0.61	0.83	0	171	226	8e-59	--	GDSL-motif lipase/hydrolase family protein [Arabidopsis thaliana] >gi|75169353|sp|Q9C7N5.1|GDL14_ARATH RecName: Full=GDSL esterase/lipase At1g29660; AltName: Full=Extracellular lipase At1g29660; Flags: Precursor >gi|15215768|gb|AAK91429.1| At1g29660/F15D2_21 [Arabidopsis thaliana] >gi|22137090|gb|AAM91390.1| At1g29660/F15D2_21 [Arabidopsis thaliana]
Unigene14721_TG1202R2991	463	3	131	gi|224116438|ref|XP_002317301.1|	428	385	427	0.79	0.88	0	43	74.7	4e-13	--	outward rectifying potassium channel [Populus trichocarpa] >gi|222860366|gb|EEE97913.1| outward rectifying potassium channel [Populus trichocarpa]
Unigene14722_TG1202R2991	414	414	1	gi|11994591|dbj|BAB02646.1|	662	151	288	0.51	0.75	0	138	164	4e-40	--	Ac transposase-like protein [Arabidopsis thaliana]
Unigene14723_TG1202R2991	282	282	1	gi|196122479|gb|ACG69839.1|	430	110	203	0.69	0.78	0	94	134	4e-31	--	vernalization 2-2 protein [Malus x domestica]
Unigene14724_TG1202R2991	573	3	308	gi|30696099|ref|NP_199987.2|	442	342	442	0.78	0.9	0	103	154	5e-37	--	peptidase M48 family protein [Arabidopsis thaliana]
Unigene14726_TG1202R2991	506	3	506	gi|186701236|gb|ACC91262.1|	777	446	613	0.7	0.85	0	168	258	2e-68	--	tiny root hair 1 protein [Capsella rubella]
Unigene14733_TG1202R2991	784	1	720	gi|115452129|ref|NP_001049665.1|	441	195	436	0.68	0.83	0	242	341	7e-93	--	Os03g0267500 [Oryza sativa Japonica Group] >gi|113548136|dbj|BAF11579.1| Os03g0267500 [Oryza sativa Japonica Group]
Unigene14734_TG1202R2991	687	2	685	gi|115345278|dbj|BAF33315.1|	337	48	273	0.72	0.81	0	229	330	1e-89	--	peroxidase [Populus alba]
Unigene14738_TG1202R2991	314	310	32	gi|297817264|ref|XP_002876515.1|	246	126	226	0.55	0.74	0.07	101	118	2e-26	--	glycine-rich protein [Arabidopsis lyrata subsp. lyrata] >gi|297322353|gb|EFH52774.1| glycine-rich protein [Arabidopsis lyrata subsp. lyrata]
Unigene14740_TG1202R2991	1926	9	1466	gi|115453435|ref|NP_001050318.1|	748	253	747	0.39	0.57	0.05	514	358	1e-97	--	Os03g0401200 [Oryza sativa Japonica Group] >gi|108708671|gb|ABF96466.1| DnaJ domain containing protein, expressed [Oryza sativa Japonica Group] >gi|113548789|dbj|BAF12232.1| Os03g0401200 [Oryza sativa Japonica Group]
Unigene14742_TG1202R2991	337	31	324	gi|297802534|ref|XP_002869151.1|	859	1	100	0.4	0.58	0.03	102	65.9	1e-10	--	extra-large GTP-binding protein 2 [Arabidopsis lyrata subsp. lyrata] >gi|297314987|gb|EFH45410.1| extra-large GTP-binding protein 2 [Arabidopsis lyrata subsp. lyrata]
Unigene14744_TG1202R2991	327	3	326	gi|4204261|gb|AAD10642.1|	1804	824	931	0.6	0.8	0	108	140	6e-33	--	Hypothetical protein [Arabidopsis thaliana]
Unigene14745_TG1202R2991	426	417	1	gi|223452508|gb|ACM89581.1|	1094	733	869	0.53	0.69	0	139	153	5e-37	--	disease resistance protein [Glycine max]
Unigene14746_TG1202R2991	657	557	234	gi|19401700|gb|AAL87667.1|	150	39	146	0.84	0.9	0	108	186	3e-46	--	transcription factor RAU1 [Oryza sativa]
Unigene14747_TG1202R2991	405	189	1	gi|297797832|ref|XP_002866800.1|	565	1	64	0.46	0.67	0.01	64	64.7	3e-10	--	kinase family protein [Arabidopsis lyrata subsp. lyrata] >gi|297312636|gb|EFH43059.1| kinase family protein [Arabidopsis lyrata subsp. lyrata]
Unigene14748_TG1202R2991	469	179	469	gi|147886290|gb|ABQ52378.1|	569	1	91	0.76	0.83	0	97	137	5e-32	--	3-hydroxy-3-methylglutaryl-CoA reductase [Malus x domestica]
Unigene14749_TG1202R2991	329	3	329	gi|8777305|dbj|BAA96895.1|	926	678	788	0.58	0.71	0.01	111	135	1e-31	--	DNA topoisomerase III [Arabidopsis thaliana] >gi|169218912|gb|ACA50279.1| topoisomerase 3 alpha [Arabidopsis thaliana]
Unigene14750_TG1202R2991	289	289	2	gi|22326821|ref|NP_197021.2|	605	254	350	0.74	0.81	0.01	97	159	9e-39	--	tyrosyl-DNA phosphodiesterase-related [Arabidopsis thaliana] >gi|226511716|gb|ACO60340.1| tyrosyl-DNA phosphodiesterase I [Arabidopsis thaliana]
Unigene14753_TG1202R2991	495	1	489	gi|14495543|gb|AAG52992.2|	647	468	630	0.68	0.8	0	163	228	2e-59	--	receptor-like protein kinase INRPK1a [Ipomoea nil]
Unigene14754_TG1202R2991	718	314	3	gi|10178109|dbj|BAB11402.1|	567	8	114	0.57	0.74	0.02	107	117	1e-25	--	ABC transporter-like protein [Arabidopsis thaliana]
Unigene14755_TG1202R2991	691	509	3	gi|79327143|ref|NP_001031843.1|	691	79	238	0.42	0.6	0.01	172	119	3e-26	--	ABC transporter family protein [Arabidopsis thaliana]
Unigene14756_TG1202R2991	243	1	201	gi|115485047|ref|NP_001067667.1|	900	305	371	0.47	0.71	0	67	66.2	1e-10	--	Os11g0266800 [Oryza sativa Japonica Group] >gi|108864222|gb|ABA92586.2| TPR Domain containing protein, expressed [Oryza sativa Japonica Group] >gi|113644889|dbj|BAF28030.1| Os11g0266800 [Oryza sativa Japonica Group]
Unigene14757_TG1202R2991	557	445	2	gi|15219020|ref|NP_175661.1|	703	75	217	0.75	0.87	0	148	235	2e-61	--	FRS6 (FAR1-related sequence 6); zinc ion binding [Arabidopsis thaliana] >gi|75207551|sp|Q9SSQ4.1|FRS6_ARATH RecName: Full=Protein FAR1-RELATED SEQUENCE 6 >gi|5903066|gb|AAD55625.1|AC008016_35 F6D8.26 [Arabidopsis thaliana]
Unigene14758_TG1202R2991	519	141	353	gi|297838233|ref|XP_002886998.1|	63	1	63	0.38	0.73	0	71	60.1	1e-08	--	expressed protein [Arabidopsis lyrata subsp. lyrata] >gi|297332839|gb|EFH63257.1| expressed protein [Arabidopsis lyrata subsp. lyrata]
Unigene14759_TG1202R2991	268	268	5	gi|5545339|dbj|BAA82556.1|	676	286	372	0.68	0.87	0.01	89	127	3e-29	--	lectin-like protein kinase [Populus nigra]
Unigene14764_TG1202R2991	617	612	268	gi|297599210|ref|NP_001046823.2|	506	389	503	0.55	0.7	0	115	132	3e-30	--	Os02g0468500 [Oryza sativa Japonica Group] >gi|47497324|dbj|BAD19365.1| fertility restorer homologue A-like [Oryza sativa Japonica Group] >gi|255670892|dbj|BAF08737.2| Os02g0468500 [Oryza sativa Japonica Group]
Unigene14765_TG1202R2991	1215	157	1134	gi|195536980|dbj|BAG68210.1|	717	337	675	0.34	0.52	0.07	353	189	8e-47	--	lectin receptor kinase-like protein [Nicotiana benthamiana]
Unigene14767_TG1202R2991	238	237	4	gi|226498022|ref|NP_001144684.1|	181	106	181	0.64	0.74	0	78	113	8e-25	--	cell number regulator 2 [Zea mays] >gi|297614156|gb|ADI48416.1| cell number regulator 2 [Zea mays]
Unigene14768_TG1202R2991	742	741	1	gi|224121336|ref|XP_002318557.1|	1183	259	506	0.78	0.86	0	248	392	1e-108	--	aminophospholipid ATPase [Populus trichocarpa] >gi|222859230|gb|EEE96777.1| aminophospholipid ATPase [Populus trichocarpa]
Unigene14770_TG1202R2991	320	320	87	gi|297843150|ref|XP_002889456.1|	1872	1785	1862	0.69	0.88	0	78	124	4e-28	--	C2 domain-containing protein [Arabidopsis lyrata subsp. lyrata] >gi|297335298|gb|EFH65715.1| C2 domain-containing protein [Arabidopsis lyrata subsp. lyrata]
Unigene14771_TG1202R2991	1147	1	1140	gi|224127888|ref|XP_002329202.1|	1320	695	1094	0.67	0.77	0.05	400	510	1e-143	--	chromatin remodeling complex subunit [Populus trichocarpa] >gi|222870983|gb|EEF08114.1| chromatin remodeling complex subunit [Populus trichocarpa]
Unigene14773_TG1202R2991	390	390	214	gi|30689234|ref|NP_850382.1|	704	646	704	0.84	0.94	0	59	109	1e-23	--	NPG1 (no pollen germination 1); calmodulin binding [Arabidopsis thaliana] >gi|27450574|gb|AAO14644.1|AF474176_1 pollen-specific calmodulin-binding protein [Arabidopsis thaliana] >gi|209529807|gb|ACI49798.1| At2g43040 [Arabidopsis thaliana]
Unigene14775_TG1202R2991	370	48	368	gi|9759426|dbj|BAB09913.1|	1576	5	109	0.46	0.67	0	107	104	3e-22	--	WD-40 repeat protein-like [Arabidopsis thaliana]
Unigene14776_TG1202R2991	490	421	293	gi|30686115|ref|NP_850618.1|	295	217	259	0.83	0.9	0	43	85.9	2e-16	--	ZML1 (ZIM-LIKE 1); sequence-specific DNA binding / transcription factor/ zinc ion binding [Arabidopsis thaliana]
Unigene14777_TG1202R2991	403	390	37	gi|225437575|ref|XP_002270640.1|	604	40	155	0.35	0.51	0.01	120	54.3	4e-07	--	PREDICTED: hypothetical protein [Vitis vinifera]
Unigene14780_TG1202R2991	948	947	222	gi|223452476|gb|ACM89565.1|	1065	824	1065	0.81	0.92	0	242	422	1e-117	--	leucine-rich repeat receptor-like kinase [Glycine max]
Unigene14781_TG1202R2991	787	786	91	gi|223452476|gb|ACM89565.1|	1065	824	1055	0.83	0.93	0	232	414	1e-115	--	leucine-rich repeat receptor-like kinase [Glycine max]
Unigene14787_TG1202R2991	485	93	485	gi|3201682|gb|AAC19353.1|	888	152	277	0.51	0.61	0	131	116	1e-25	--	extra-large G-protein [Arabidopsis thaliana]
Unigene14790_TG1202R2991	443	413	3	gi|75161694|sp|Q8VZS8.1|PYL1_ARATH	221	1	142	0.68	0.76	0.03	142	196	7e-50	--	RecName: Full=Abscisic acid receptor PYL1; AltName: Full=ABI1-binding protein 6; AltName: Full=PYR1-like protein 1; AltName: Full=Regulatory components of ABA receptor 9
Unigene14791_TG1202R2991	1034	930	1	gi|5545339|dbj|BAA82556.1|	676	2	291	0.55	0.7	0.01	314	331	8e-90	--	lectin-like protein kinase [Populus nigra]
Unigene14792_TG1202R2991	312	311	3	gi|15230976|ref|NP_188621.1|	1117	382	477	0.62	0.73	0	103	115	1e-25	--	binding [Arabidopsis thaliana]
Unigene14793_TG1202R2991	236	6	236	gi|297845276|ref|XP_002890519.1|	561	46	122	0.88	0.93	0	77	136	9e-32	--	proton-dependent oligopeptide transport family protein [Arabidopsis lyrata subsp. lyrata] >gi|297336361|gb|EFH66778.1| proton-dependent oligopeptide transport family protein [Arabidopsis lyrata subsp. lyrata]
Unigene14795_TG1202R2991	627	275	610	gi|30690453|ref|NP_182185.2|	491	1	117	0.53	0.7	0.05	118	115	3e-25	--	AAA-type ATPase family protein [Arabidopsis thaliana]
Unigene14797_TG1202R2991	534	343	534	gi|224101241|ref|XP_002312197.1|	1468	1	65	0.67	0.83	0.01	65	85.1	4e-16	--	dicer-like protein [Populus trichocarpa] >gi|222852017|gb|EEE89564.1| dicer-like protein [Populus trichocarpa]
Unigene14798_TG1202R2991	354	353	3	gi|310772435|dbj|BAJ23914.1|	742	288	404	0.51	0.72	0	118	123	6e-28	--	transposase [Saintpaulia hybrid cultivar]
Unigene14800_TG1202R2991	682	562	11	gi|115434594|ref|NP_001042055.1|	243	5	156	0.35	0.48	0.01	186	95.1	7e-19	--	Os01g0153500 [Oryza sativa Japonica Group] >gi|113531586|dbj|BAF03969.1| Os01g0153500 [Oryza sativa Japonica Group]
Unigene14801_TG1202R2991	334	53	331	gi|89000925|gb|ABD59052.1|	297	1	99	0.63	0.77	0.06	99	118	2e-26	--	At2g41990 [Arabidopsis thaliana]
Unigene14803_TG1202R2991	620	106	564	gi|8778413|gb|AAF79421.1|AC025808_3	403	2	159	0.46	0.58	0.03	158	122	2e-27	--	F18O14.6 [Arabidopsis thaliana]
Unigene14804_TG1202R2991	242	162	1	gi|224109958|ref|XP_002315369.1|	406	270	310	0.51	0.59	0	54	52.8	1e-06	--	f-box family protein [Populus trichocarpa] >gi|222864409|gb|EEF01540.1| f-box family protein [Populus trichocarpa]
Unigene14805_TG1202R2991	532	4	528	gi|301119901|ref|XP_002907678.1|	358	61	235	0.66	0.81	0	175	254	5e-67	--	fructose-bisphosphate aldolase [Phytophthora infestans T30-4] >gi|262106190|gb|EEY64242.1| fructose-bisphosphate aldolase [Phytophthora infestans T30-4]
Unigene14806_TG1202R2991	393	2	205	gi|312231911|gb|ADL59374.2|	376	309	376	1	1	0	68	139	1e-32	--	actin 4 [Ipomoea nil]
Unigene14807_TG1202R2991	294	81	293	gi|297735395|emb|CBI17835.3|	583	8	87	0.37	0.61	0.11	80	61.6	3e-09	--	unnamed protein product [Vitis vinifera]
Unigene14808_TG1202R2991	607	585	13	gi|297813917|ref|XP_002874842.1|	308	17	191	0.48	0.61	0	192	165	4e-40	--	F-box family protein [Arabidopsis lyrata subsp. lyrata] >gi|297320679|gb|EFH51101.1| F-box family protein [Arabidopsis lyrata subsp. lyrata]
Unigene14809_TG1202R2991	482	481	2	gi|30680846|ref|NP_849994.1|	744	243	398	0.58	0.73	0.01	162	169	9e-42	--	HBT (HOBBIT); binding [Arabidopsis thaliana] >gi|75330104|sp|Q8LGU6.1|CD27B_ARATH RecName: Full=Cell division cycle protein 27 homolog B; Short=CDC27 homolog B; AltName: Full=Protein HOBBIT >gi|21304447|emb|CAD31951.1| HOBBIT protein [Arabidopsis thaliana]
Unigene14810_TG1202R2991	379	355	2	gi|30680846|ref|NP_849994.1|	744	286	398	0.51	0.68	0	119	110	5e-24	--	HBT (HOBBIT); binding [Arabidopsis thaliana] >gi|75330104|sp|Q8LGU6.1|CD27B_ARATH RecName: Full=Cell division cycle protein 27 homolog B; Short=CDC27 homolog B; AltName: Full=Protein HOBBIT >gi|21304447|emb|CAD31951.1| HOBBIT protein [Arabidopsis thaliana]
Unigene14811_TG1202R2991	226	3	221	gi|5281040|emb|CAB45976.1|	756	55	131	0.51	0.71	0.05	77	82.4	1e-15	--	copper amine oxidase-like protein [Arabidopsis thaliana] >gi|7267930|emb|CAB78272.1| copper amine oxidase-like protein [Arabidopsis thaliana]
Unigene14812_TG1202R2991	321	317	6	gi|3776579|gb|AAC64896.1|	1556	967	1077	0.42	0.63	0.06	111	77	6e-14	--	Strong similarity to F22O13.22 gi|3063460 myosin homolog from A. thaliana BAC gb|AC003981 [Arabidopsis thaliana]
Unigene14813_TG1202R2991	804	802	2	gi|297849508|ref|XP_002892635.1|	809	270	536	0.68	0.85	0	267	385	1e-106	--	pentatricopeptide repeat-containing protein [Arabidopsis lyrata subsp. lyrata] >gi|297338477|gb|EFH68894.1| pentatricopeptide repeat-containing protein [Arabidopsis lyrata subsp. lyrata]
Unigene14814_TG1202R2991	527	525	1	gi|15242124|ref|NP_197599.1|	670	23	197	0.74	0.83	0	175	257	4e-68	--	B73; molybdenum ion binding [Arabidopsis thaliana] >gi|26454618|sp|Q39054.2|CNX1_ARATH RecName: Full=Molybdopterin biosynthesis protein CNX1; AltName: Full=Molybdenum cofactor biosynthesis enzyme CNX1; Includes: RecName: Full=Molybdopterin molybdenumtransferase; Short=MPT Mo-transferase; AltName: Full=Domain E; Includes: RecName: Full=Molybdopterin adenylyltransferase; Short=MPT adenylyltransfera…
Unigene14815_TG1202R2991	360	145	2	gi|30689066|ref|NP_194882.2|	687	2	50	0.61	0.77	0.02	49	56.2	1e-07	--	ATEXO70G1 (exocyst subunit EXO70 family protein G1); protein binding [Arabidopsis thaliana] >gi|32347268|gb|AAP31853.1| EXO70-G1 protein [Arabidopsis thaliana]
Unigene14816_TG1202R2991	317	62	313	gi|42565672|ref|NP_566886.2|	510	4	75	0.46	0.61	0	84	61.6	3e-09	--	PTAC16 (PLASTID TRANSCRIPTIONALLY ACTIVE 16); binding / catalytic [Arabidopsis thaliana]
Unigene14818_TG1202R2991	328	328	26	gi|297798270|ref|XP_002867019.1|	525	416	516	0.69	0.83	0	101	160	5e-39	--	cytochrome P450 [Arabidopsis lyrata subsp. lyrata] >gi|297312855|gb|EFH43278.1| cytochrome P450 [Arabidopsis lyrata subsp. lyrata]
Unigene14819_TG1202R2991	819	43	819	gi|302398539|gb|ADL36564.1|	439	3	308	0.53	0.63	0.16	309	288	4e-77	--	ABI3L domain class transcription factor [Malus x domestica]
Unigene14822_TG1202R2991	889	847	143	gi|260594177|gb|ACX46383.1|	572	3	237	0.61	0.74	0.02	242	268	9e-71	--	isochorismate synthase [Populus trichocarpa] >gi|269851435|gb|ACZ50509.1| isochorismate synthase [Populus fremontii x Populus angustifolia] >gi|269851437|gb|ACZ50510.1| isochorismate synthase [Populus fremontii x Populus angustifolia]
Unigene14823_TG1202R2991	875	833	9	gi|260594177|gb|ACX46383.1|	572	3	277	0.62	0.76	0.02	282	326	3e-88	--	isochorismate synthase [Populus trichocarpa] >gi|269851435|gb|ACZ50509.1| isochorismate synthase [Populus fremontii x Populus angustifolia] >gi|269851437|gb|ACZ50510.1| isochorismate synthase [Populus fremontii x Populus angustifolia]
Unigene14824_TG1202R2991	418	413	3	gi|225441351|ref|XP_002274714.1|	490	90	245	0.43	0.59	0.12	156	118	2e-26	--	PREDICTED: similar to apurinic endonuclease-redox protein [Vitis vinifera]
Unigene14828_TG1202R2991	232	230	114	gi|17979446|gb|AAL50061.1|	561	505	542	0.82	0.92	0	39	65.9	1e-10	--	At1g72790/F28P22_2 [Arabidopsis thaliana] >gi|19548027|gb|AAL87377.1| At1g72790/F28P22_2 [Arabidopsis thaliana]
Unigene14831_TG1202R2991	666	666	1	gi|297832060|ref|XP_002883912.1|	623	349	570	0.62	0.77	0	222	283	1e-75	--	pentatricopeptide repeat-containing protein [Arabidopsis lyrata subsp. lyrata] >gi|297329752|gb|EFH60171.1| pentatricopeptide repeat-containing protein [Arabidopsis lyrata subsp. lyrata]
Unigene14832_TG1202R2991	849	520	29	gi|297844642|ref|XP_002890202.1|	849	178	343	0.38	0.55	0.02	168	95.9	6e-19	--	D111/G-patch domain-containing protein [Arabidopsis lyrata subsp. lyrata] >gi|297336044|gb|EFH66461.1| D111/G-patch domain-containing protein [Arabidopsis lyrata subsp. lyrata]
Unigene14833_TG1202R2991	392	391	2	gi|145360874|ref|NP_181679.3|	341	127	256	0.83	0.92	0	130	229	8e-60	--	electron carrier/ heme binding / peroxidase [Arabidopsis thaliana]
Unigene14834_TG1202R2991	592	2	541	gi|170388|gb|AAA34140.1|	246	67	246	0.91	0.95	0	180	353	1e-96	--	chlorophyll a/b-binding protein [Solanum lycopersicum] >gi|225895|prf||1402358A photosystem I protein CAB
Unigene14835_TG1202R2991	322	1	291	gi|114794388|pdb|2HJ3|A	125	29	125	0.79	0.89	0	97	174	2e-43	--	Chain A, Structure Of The Arabidopsis Thaliana Erv1 Thiol Oxidase >gi|114794389|pdb|2HJ3|B Chain B, Structure Of The Arabidopsis Thaliana Erv1 Thiol Oxidase
Unigene14836_TG1202R2991	447	11	403	gi|225437527|ref|XP_002270203.1|	1502	401	550	0.34	0.51	0.13	151	70.1	8e-12	--	PREDICTED: hypothetical protein [Vitis vinifera]
Unigene14837_TG1202R2991	337	3	335	gi|297848994|ref|XP_002892378.1|	251	128	223	0.37	0.57	0	112	66.6	8e-11	--	F10K1.23 [Arabidopsis lyrata subsp. lyrata] >gi|297338220|gb|EFH68637.1| F10K1.23 [Arabidopsis lyrata subsp. lyrata]
Unigene14839_TG1202R2991	442	442	14	gi|240256309|ref|NP_974804.4|	1639	495	638	0.55	0.69	0	144	155	2e-37	--	ATP binding / protein kinase/ protein serine/threonine kinase/ protein tyrosine kinase [Arabidopsis thaliana]
Unigene14840_TG1202R2991	243	2	172	gi|18418600|ref|NP_567980.1|	512	456	512	0.89	0.94	0	57	106	7e-23	--	BSK1 (BR-SIGNALING KINASE 1); ATP binding / binding / kinase/ protein kinase/ protein tyrosine kinase [Arabidopsis thaliana] >gi|75331881|sp|Q944A7.1|Y4523_ARATH RecName: Full=Probable serine/threonine-protein kinase At4g35230 >gi|16612249|gb|AAL27496.1|AF439824_1 AT4g35230/F23E12_210 [Arabidopsis thaliana] >gi|22655470|gb|AAM98327.1| At4g35230/F23E12_210 [Arabidopsis thaliana]
Unigene14841_TG1202R2991	496	2	496	gi|57233444|gb|AAW48295.1|	492	192	354	0.32	0.52	0	166	90.1	1e-17	--	pore-forming toxin-like protein Hfr-2 [Triticum aestivum]
Unigene14842_TG1202R2991	756	18	749	gi|15242716|ref|NP_198864.1|	1919	171	414	0.65	0.77	0	244	324	8e-88	--	EMB3012 (embryo defective 3012) [Arabidopsis thaliana]
Unigene14843_TG1202R2991	280	10	279	gi|226504536|ref|NP_001151612.1|	152	8	97	0.72	0.9	0	90	145	1e-34	--	40S ribosomal protein S18 [Zea mays] >gi|195605976|gb|ACG24818.1| 40S ribosomal protein S18 [Zea mays] >gi|195618188|gb|ACG30924.1| 40S ribosomal protein S18 [Zea mays] >gi|195620216|gb|ACG31938.1| 40S ribosomal protein S18 [Zea mays] >gi|195648096|gb|ACG43516.1| 40S ribosomal protein S18 [Zea mays]
Unigene14844_TG1202R2991	804	16	801	gi|186511742|ref|NP_193111.2|	2729	317	550	0.32	0.5	0.02	270	123	2e-27	--	ATP binding [Arabidopsis thaliana]
Unigene14845_TG1202R2991	416	16	405	gi|186511742|ref|NP_193111.2|	2729	317	448	0.39	0.57	0.05	138	84.7	3e-16	--	ATP binding [Arabidopsis thaliana]
Unigene14846_TG1202R2991	309	4	309	gi|225442190|ref|XP_002274489.1|	5316	2855	2955	0.39	0.62	0	103	76.6	8e-14	--	PREDICTED: similar to midasin-related [Vitis vinifera]
Unigene14847_TG1202R2991	305	303	13	gi|21592783|gb|AAM64732.1|	382	287	380	0.61	0.81	0	97	127	4e-29	--	contains similarity to regulatory protein RecX [Arabidopsis thaliana]
Unigene14848_TG1202R2991	1023	1022	336	gi|30697704|ref|NP_201063.2|	487	290	483	0.3	0.45	0.05	242	79	1e-13	--	calmodulin-binding protein [Arabidopsis thaliana]
Unigene14849_TG1202R2991	229	3	227	gi|255585241|ref|XP_002533322.1|	434	180	238	0.4	0.53	0	75	50.1	8e-06	--	triacylglycerol lipase, putative [Ricinus communis] >gi|223526844|gb|EEF29058.1| triacylglycerol lipase, putative [Ricinus communis]
Unigene14850_TG1202R2991	546	545	312	gi|297796423|ref|XP_002866096.1|	535	457	535	0.63	0.72	0.01	79	102	2e-21	--	ATNHX3 [Arabidopsis lyrata subsp. lyrata] >gi|297311931|gb|EFH42355.1| ATNHX3 [Arabidopsis lyrata subsp. lyrata]
Unigene14853_TG1202R2991	1457	434	1456	gi|227202562|dbj|BAH56754.1|	534	1	375	0.47	0.62	0.09	375	306	6e-82	--	AT5G22820 [Arabidopsis thaliana]
Unigene14854_TG1202R2991	762	102	761	gi|227202562|dbj|BAH56754.1|	534	156	375	0.55	0.71	0	220	230	2e-59	--	AT5G22820 [Arabidopsis thaliana]
Unigene14859_TG1202R2991	705	342	1	gi|116265922|gb|ABJ91209.1|	474	2	115	0.73	0.86	0	114	171	1e-41	--	CBL-interacting protein kinase 1 [Populus trichocarpa]
Unigene14861_TG1202R2991	409	408	163	gi|195613622|gb|ACG28641.1|	225	143	224	0.7	0.79	0	82	127	3e-29	--	mpv17 protein [Zea mays]
Unigene14863_TG1202R2991	475	2	475	gi|297599291|ref|NP_001046939.2|	2175	1913	2067	0.64	0.75	0	158	209	1e-53	--	Os02g0511900 [Oryza sativa Japonica Group] >gi|255670933|dbj|BAF08853.2| Os02g0511900 [Oryza sativa Japonica Group]
Unigene14864_TG1202R2991	631	630	55	gi|11762212|gb|AAG40384.1|AF325032_1	261	68	259	0.68	0.83	0.01	194	280	9e-75	--	AT4g33900 [Arabidopsis thaliana]
Unigene14865_TG1202R2991	727	727	98	gi|224142249|ref|XP_002324471.1|	355	101	319	0.33	0.51	0.07	228	100	2e-20	--	predicted protein [Populus trichocarpa] >gi|222865905|gb|EEF03036.1| predicted protein [Populus trichocarpa]
Unigene14866_TG1202R2991	374	374	30	gi|302142991|emb|CBI20286.3|	402	259	381	0.37	0.55	0.09	127	59.7	1e-08	--	unnamed protein product [Vitis vinifera]
Unigene14867_TG1202R2991	244	244	59	gi|302142991|emb|CBI20286.3|	402	259	324	0.44	0.61	0.08	68	52	2e-06	--	unnamed protein product [Vitis vinifera]
Unigene14868_TG1202R2991	832	2	808	gi|297821058|ref|XP_002878412.1|	1134	336	616	0.26	0.44	0.07	290	65.1	1e-09	--	EMB1703 [Arabidopsis lyrata subsp. lyrata] >gi|297324250|gb|EFH54671.1| EMB1703 [Arabidopsis lyrata subsp. lyrata]
Unigene14871_TG1202R2991	356	356	69	gi|108707128|gb|ABF94923.1|	348	114	209	0.65	0.77	0	96	130	6e-30	--	expressed protein [Oryza sativa Japonica Group]
Unigene14877_TG1202R2991	900	607	215	gi|297720585|ref|NP_001172654.1|	247	124	245	0.44	0.57	0	131	127	1e-28	--	Os01g0850200 [Oryza sativa Japonica Group] >gi|20160570|dbj|BAB89518.1| zinc finger protein-like [Oryza sativa Japonica Group] >gi|20805170|dbj|BAB92839.1| zinc finger protein-like [Oryza sativa Japonica Group] >gi|255673877|dbj|BAH91384.1| Os01g0850200 [Oryza sativa Japonica Group]
Unigene14878_TG1202R2991	690	430	215	gi|297720585|ref|NP_001172654.1|	247	174	245	0.45	0.61	0	72	77.4	1e-13	--	Os01g0850200 [Oryza sativa Japonica Group] >gi|20160570|dbj|BAB89518.1| zinc finger protein-like [Oryza sativa Japonica Group] >gi|20805170|dbj|BAB92839.1| zinc finger protein-like [Oryza sativa Japonica Group] >gi|255673877|dbj|BAH91384.1| Os01g0850200 [Oryza sativa Japonica Group]
Unigene14882_TG1202R2991	415	3	413	gi|297830654|ref|XP_002883209.1|	1118	474	610	0.59	0.74	0	137	166	8e-41	--	binding protein [Arabidopsis lyrata subsp. lyrata] >gi|297329049|gb|EFH59468.1| binding protein [Arabidopsis lyrata subsp. lyrata]
Unigene14883_TG1202R2991	454	263	454	gi|115438518|ref|NP_001043559.1|	115	14	77	0.45	0.7	0	64	68.6	3e-11	--	Os01g0612800 [Oryza sativa Japonica Group] >gi|113533090|dbj|BAF05473.1| Os01g0612800 [Oryza sativa Japonica Group]
Unigene14884_TG1202R2991	457	455	18	gi|18395562|ref|NP_027544.1|	432	221	368	0.69	0.76	0.05	155	207	3e-53	--	myb family transcription factor [Arabidopsis thaliana] >gi|16974544|gb|AAL31188.1| At2g03500/T4M8.7 [Arabidopsis thaliana] >gi|20197737|gb|AAD17450.2| expressed protein [Arabidopsis thaliana] >gi|22137230|gb|AAM91460.1| At2g03500/T4M8.7 [Arabidopsis thaliana]
Unigene14885_TG1202R2991	998	5	997	gi|30679379|ref|NP_568094.2|	665	299	629	0.66	0.8	0	331	436	1e-121	--	F-box family protein (FBL3) [Arabidopsis thaliana] >gi|75330715|sp|Q8RWU5.1|FBL3_ARATH RecName: Full=F-box/LRR-repeat protein 3
Unigene14886_TG1202R2991	669	4	669	gi|15218807|ref|NP_176757.1|	1050	530	747	0.63	0.8	0	222	277	7e-74	--	tRNA-splicing endonuclease positive effector-related [Arabidopsis thaliana]
Unigene14888_TG1202R2991	849	758	6	gi|51477398|gb|AAU04771.1|	584	1	245	0.54	0.65	0.01	255	236	3e-61	--	membrane protein-like [Cucumis melo]
Unigene14889_TG1202R2991	444	443	3	gi|158426688|gb|ABW38009.1|	371	22	167	0.53	0.71	0.02	150	161	2e-39	--	loganic acid methyltransferase [Catharanthus roseus]
Unigene14890_TG1202R2991	395	64	393	gi|255550243|ref|XP_002516172.1|	410	3	111	0.41	0.55	0.05	117	65.5	2e-10	--	conserved hypothetical protein [Ricinus communis] >gi|223544658|gb|EEF46174.1| conserved hypothetical protein [Ricinus communis]
Unigene14891_TG1202R2991	267	8	265	gi|224083434|ref|XP_002307025.1|	1144	115	202	0.43	0.57	0.02	88	66.2	1e-10	--	cc-nbs-lrr resistance protein [Populus trichocarpa] >gi|222856474|gb|EEE94021.1| cc-nbs-lrr resistance protein [Populus trichocarpa]
Unigene14892_TG1202R2991	1011	295	1011	gi|7444442|pir||T02087	1439	1089	1317	0.46	0.64	0	239	214	2e-88	--	gag/pol polyprotein - maize retrotransposon Hopscotch >gi|531389|gb|AAA57005.1| copia-like retrotransposon Hopscotch polyprotein [Zea mays]
Unigene14898_TG1202R2991	606	606	1	gi|32815831|gb|AAP88300.1|	1149	819	1022	0.53	0.73	0	204	221	6e-57	--	At3g17740 [Arabidopsis thaliana]
Unigene14900_TG1202R2991	589	589	125	gi|227206266|dbj|BAH57188.1|	273	123	271	0.51	0.64	0	156	145	4e-34	--	AT4G38180 [Arabidopsis thaliana]
Unigene14906_TG1202R2991	949	787	2	gi|225455487|ref|XP_002280303.1|	520	1	262	0.86	0.94	0	262	463	1e-129	--	PREDICTED: similar to CDPK-like protein [Vitis vinifera]
Unigene14909_TG1202R2991	263	262	137	gi|42571181|ref|NP_973664.1|	440	395	436	0.8	0.92	0	42	79	2e-14	--	POLD2 (DNA POLYMERASE DELTA SMALL SUBUNIT); DNA binding / DNA-directed DNA polymerase [Arabidopsis thaliana] >gi|31376377|gb|AAP49515.1| At2g42120 [Arabidopsis thaliana] >gi|62320658|dbj|BAD95325.1| DNA polymerase delta small subunit like protein [Arabidopsis thaliana]
Unigene14910_TG1202R2991	313	313	2	gi|15218170|ref|NP_173546.1|	733	194	301	0.52	0.66	0.04	109	118	2e-26	--	WAK5 (WALL ASSOCIATED KINASE 5); kinase/ protein serine/threonine kinase [Arabidopsis thaliana] >gi|75174802|sp|Q9LMN7.1|WAK5_ARATH RecName: Full=Wall-associated receptor kinase 5; Flags: Precursor >gi|8920637|gb|AAF81359.1|AC036104_8 Strong similarity to wall-associated kinase 1 from Arabidopsis thaliana gb|AJ009696 and contains Eukaryotic protein kinase PF|00069 and EGF-like PF|00008 domains
Unigene14913_TG1202R2991	527	525	10	gi|122236365|sp|Q0WVK7.1|PPR12_ARATH	741	542	713	0.66	0.8	0	172	246	8e-65	--	RecName: Full=Pentatricopeptide repeat-containing protein At1g05670, mitochondrial; Flags: Precursor
Unigene14914_TG1202R2991	644	3	392	gi|30689150|ref|NP_173900.2|	343	198	334	0.62	0.77	0.05	137	176	2e-43	--	ATRBL10 (ARABIDOPSIS RHOMBOID-LIKE PROTEIN 10) [Arabidopsis thaliana]
Unigene14917_TG1202R2991	1068	1066	2	gi|145334295|ref|NP_001078529.1|	466	43	414	0.65	0.78	0.04	372	483	1e-135	--	endonuclease/exonuclease/phosphatase family protein [Arabidopsis thaliana]
Unigene14918_TG1202R2991	519	517	2	gi|186478359|ref|NP_172582.2|	1021	52	223	0.84	0.92	0	172	311	2e-84	--	nucleotide binding [Arabidopsis thaliana]
Unigene14919_TG1202R2991	400	2	400	gi|22326592|ref|NP_195997.2|	447	74	206	0.72	0.84	0	133	200	5e-51	--	3-deoxy-D-manno-octulosonic acid transferase-related [Arabidopsis thaliana] >gi|17473669|gb|AAL38291.1| 3-deoxy-D-manno-octulosonic acid transferase-like protein [Arabidopsis thaliana] >gi|22136160|gb|AAM91158.1| 3-deoxy-D-manno-octulosonic acid transferase-like protein [Arabidopsis thaliana]
Unigene14920_TG1202R2991	898	893	201	gi|115476458|ref|NP_001061825.1|	614	381	611	0.75	0.87	0	231	366	1e-100	--	Os08g0422000 [Oryza sativa Japonica Group] >gi|37573089|dbj|BAC98659.1| Glycine/D-amino acid oxidases-like [Oryza sativa Japonica Group] >gi|113623794|dbj|BAF23739.1| Os08g0422000 [Oryza sativa Japonica Group]
Unigene14921_TG1202R2991	450	257	3	gi|108705962|gb|ABF93757.1|	335	56	142	0.54	0.72	0.02	87	96.3	1e-19	--	expressed protein [Oryza sativa Japonica Group]
Unigene14925_TG1202R2991	313	1	309	gi|186701236|gb|ACC91262.1|	777	30	132	0.65	0.78	0	103	145	2e-34	--	tiny root hair 1 protein [Capsella rubella]
Unigene14926_TG1202R2991	263	262	2	gi|88604930|gb|ABC55454.2|	287	200	286	0.91	0.96	0	87	184	2e-46	--	xyloglucan endotransglucosylase/hydrolase 2 [Rosa x borboniana]
Unigene14927_TG1202R2991	240	1	222	gi|297741295|emb|CBI32426.3|	2003	53	126	0.64	0.83	0	74	102	2e-21	--	unnamed protein product [Vitis vinifera]
Unigene14928_TG1202R2991	667	4	441	gi|82547866|gb|ABB82547.1|	291	136	281	0.81	0.93	0	146	251	7e-66	--	SF21D1 splice variant protein [Helianthus annuus]
Unigene14929_TG1202R2991	520	326	520	gi|42569350|ref|NP_180223.2|	354	60	124	0.55	0.72	0	65	77.8	6e-14	--	HO2 (HEME OXYGENASE 2); heme oxygenase (decyclizing) [Arabidopsis thaliana]
Unigene14932_TG1202R2991	690	690	106	gi|54695180|dbj|BAD67155.1|	986	712	905	0.49	0.7	0	195	206	3e-52	--	PpPPR_98 [Physcomitrella patens]
Unigene14933_TG1202R2991	630	630	106	gi|54695180|dbj|BAD67155.1|	986	732	905	0.49	0.7	0	175	187	6e-47	--	PpPPR_98 [Physcomitrella patens]
Unigene14935_TG1202R2991	600	598	323	gi|195648362|gb|ACG43649.1|	275	182	273	0.7	0.88	0	92	146	1e-34	--	STIP1 homology and U box-containing protein 1 [Zea mays]
Unigene14937_TG1202R2991	638	638	24	gi|297805276|ref|XP_002870522.1|	419	68	268	0.4	0.58	0	206	157	1e-37	--	DNAJ heat shock N-terminal domain-containing protein [Arabidopsis lyrata subsp. lyrata] >gi|297316358|gb|EFH46781.1| DNAJ heat shock N-terminal domain-containing protein [Arabidopsis lyrata subsp. lyrata]
Unigene14938_TG1202R2991	381	253	2	gi|30682101|ref|NP_850569.1|	155	3	86	0.72	0.88	0	84	135	1e-31	--	sequence-specific DNA binding [Arabidopsis thaliana]
Unigene14939_TG1202R2991	567	567	1	gi|224072881|ref|XP_002303925.1|	924	235	423	0.78	0.88	0	189	301	3e-81	--	RNA polymerase IV subunit [Populus trichocarpa] >gi|222841357|gb|EEE78904.1| RNA polymerase IV subunit [Populus trichocarpa]
Unigene14940_TG1202R2991	216	2	214	gi|5732078|gb|AAD48977.1|AF162444_9	686	26	97	0.7	0.81	0.01	72	98.6	2e-20	--	contains similarity to Pfam families PF00069 (Eukaryotic protein kinase domain; score=179.4, E=5.8e-50, N=1), PF00139 (Legume lectins beta domain; score=45.6. E=9.3e-11, n=1) and PF00138 (Legume lectins alpha domain; score=179, E=5.7e-06, N=1) [Arabidopsis thaliana] >gi|7267255|emb|CAB81038.1| AT4g04960 [Arabidopsis thaliana]
Unigene14941_TG1202R2991	796	774	514	gi|45477063|sp|P92544.1|M1130_ARATH	106	1	88	0.6	0.65	0.08	95	86.3	4e-16	--	RecName: Full=Uncharacterized mitochondrial protein AtMg01130; AltName: Full=ORF106f
Unigene14942_TG1202R2991	242	4	240	gi|224057042|ref|XP_002299116.1|	469	390	468	0.64	0.83	0	79	119	1e-26	--	neutral amino acid transport protein [Populus trichocarpa] >gi|222846374|gb|EEE83921.1| neutral amino acid transport protein [Populus trichocarpa]
Unigene14943_TG1202R2991	218	2	100	gi|312160|emb|CAA51679.1|	534	502	534	0.93	0.96	0	33	65.5	2e-10	--	ubiquitin [Solanum lycopersicum]
Unigene14944_TG1202R2991	359	358	2	gi|9802744|gb|AAF99813.1|AC034257_5	699	439	557	0.65	0.82	0	119	164	3e-40	--	Hypothetical protein [Arabidopsis thaliana]
Unigene14945_TG1202R2991	474	3	473	gi|50083056|gb|AAT70180.1|	792	398	554	0.77	0.89	0	157	261	2e-69	--	MSH4 [Arabidopsis thaliana]
Unigene14948_TG1202R2991	230	126	1	gi|147856409|emb|CAN80331.1|	681	4	45	0.61	0.78	0	42	58.2	3e-08	--	hypothetical protein VITISV_018275 [Vitis vinifera]
Unigene14950_TG1202R2991	328	3	323	gi|30694644|ref|NP_191302.2|	890	570	671	0.63	0.84	0	107	150	4e-36	--	pentatricopeptide (PPR) repeat-containing protein [Arabidopsis thaliana] >gi|218525905|sp|Q7Y211.2|PP285_ARATH RecName: Full=Pentatricopeptide repeat-containing protein At3g57430, chloroplastic; Flags: Precursor
Unigene14951_TG1202R2991	897	845	282	gi|224081248|ref|XP_002306351.1|	202	6	200	0.63	0.75	0.04	197	221	1e-56	--	stress enhanced protein 2 [Populus trichocarpa] >gi|222855800|gb|EEE93347.1| stress enhanced protein 2 [Populus trichocarpa]
Unigene14952_TG1202R2991	227	1	195	gi|28564782|dbj|BAC57713.1|	687	623	687	0.51	0.63	0.01	66	57	6e-08	--	receptor-like protein kinase-like protein [Oryza sativa Japonica Group] >gi|50508768|dbj|BAD31527.1| receptor-like protein kinase-like protein [Oryza sativa Japonica Group]
Unigene14954_TG1202R2991	417	296	415	gi|225469610|ref|XP_002263338.1|	681	6	45	0.57	0.75	0	40	51.6	3e-06	--	PREDICTED: hypothetical protein [Vitis vinifera]
Unigene14955_TG1202R2991	489	1	453	gi|15223367|ref|NP_171636.1|	270	119	269	0.84	0.89	0	151	253	7e-67	--	CNX3 (COFACTOR OF NITRATE REDUCTASE AND XANTHINE DEHYDROGENASE 3); catalytic [Arabidopsis thaliana] >gi|238478311|ref|NP_001154299.1| CNX3 (COFACTOR OF NITRATE REDUCTASE AND XANTHINE DEHYDROGENASE 3); catalytic [Arabidopsis thaliana] >gi|2497964|sp|Q39056.1|CNX3_ARATH RecName: Full=Molybdopterin biosynthesis protein CNX3; AltName: Full=Molybdenum cofactor biosynthesis enzyme CNX3 >gi|9665143|gb|A…
Unigene14956_TG1202R2991	624	528	1	gi|10505183|gb|AAG18376.1|AF283894_1	816	3	177	0.67	0.81	0	177	256	2e-67	--	lipoxygenase [Zantedeschia aethiopica]
Unigene14957_TG1202R2991	282	159	281	gi|18399496|ref|NP_566412.1|	248	1	42	0.73	0.9	0.02	42	66.6	8e-11	--	KH domain-containing protein / zinc finger (CCCH type) family protein [Arabidopsis thaliana] >gi|75268236|sp|Q9C7C3.1|C3H36_ARATH RecName: Full=Zinc finger CCCH domain-containing protein 36; Short=AtC3H36 >gi|90962966|gb|ABE02407.1| At3g12130 [Arabidopsis thaliana]
Unigene14958_TG1202R2991	333	330	1	gi|75273443|sp|Q9LIQ7.1|PP252_ARATH	633	10	105	0.39	0.54	0	111	60.1	8e-09	--	RecName: Full=Pentatricopeptide repeat-containing protein At3g24000, mitochondrial; Flags: Precursor
Unigene14960_TG1202R2991	414	79	411	gi|269927197|gb|ACZ52964.1|	227	11	119	0.67	0.78	0	111	152	2e-36	--	chitinase [Dimocarpus longan]
Unigene14961_TG1202R2991	892	892	2	gi|291464071|gb|ADE05573.1|	1159	257	542	0.78	0.87	0	297	472	1e-132	--	increased size exclusion limit 2 [Nicotiana benthamiana]
Unigene14964_TG1202R2991	459	4	453	gi|12006360|gb|AAG44842.1|AF281154_1	809	111	261	0.31	0.46	0.05	158	60.5	7e-09	--	cohesion family protein SYN2 [Arabidopsis thaliana]
Unigene14965_TG1202R2991	391	2	391	gi|300680026|gb|ADK27717.1|	598	115	244	0.9	0.96	0	130	246	8e-65	--	GH3 [Dimocarpus longan]
Unigene14967_TG1202R2991	392	1	381	gi|60657600|gb|AAX33321.1|	509	383	509	0.72	0.9	0	127	202	1e-51	--	secondary cell wall-related glycosyltransferase family 47 [Populus tremula x Populus tremuloides]
Unigene14968_TG1202R2991	341	310	59	gi|10444366|gb|AAG17877.1|AF293404_1	90	1	77	0.48	0.66	0	84	80.5	6e-15	--	suspensor-specific protein [Phaseolus coccineus] >gi|13173147|gb|AAK14318.1|AF325187_2 suspensor-specific protein [Phaseolus coccineus]
Unigene14969_TG1202R2991	579	132	572	gi|224105299|ref|XP_002313759.1|	1042	651	809	0.49	0.55	0.15	173	115	3e-25	--	global transcription factor group [Populus trichocarpa] >gi|222850167|gb|EEE87714.1| global transcription factor group [Populus trichocarpa]
Unigene14970_TG1202R2991	252	236	3	gi|224077204|ref|XP_002305177.1|	699	316	402	0.43	0.57	0.1	87	65.1	2e-10	--	predicted protein [Populus trichocarpa] >gi|222848141|gb|EEE85688.1| predicted protein [Populus trichocarpa]
Unigene14971_TG1202R2991	551	551	93	gi|297829346|ref|XP_002882555.1|	241	86	238	0.81	0.93	0	153	274	4e-73	--	rho GDP-dissociation inhibitor family protein [Arabidopsis lyrata subsp. lyrata] >gi|297328395|gb|EFH58814.1| rho GDP-dissociation inhibitor family protein [Arabidopsis lyrata subsp. lyrata]
Unigene14973_TG1202R2991	635	635	3	gi|146674816|gb|ABQ42347.1|	291	58	265	0.47	0.63	0.07	229	161	5e-39	--	Dof6 transcription factor [Glycine max]
Unigene14974_TG1202R2991	544	542	207	gi|297811881|ref|XP_002873824.1|	473	368	470	0.55	0.69	0	113	122	2e-27	--	WD-40 repeat family protein [Arabidopsis lyrata subsp. lyrata] >gi|297319661|gb|EFH50083.1| WD-40 repeat family protein [Arabidopsis lyrata subsp. lyrata]
Unigene14975_TG1202R2991	229	91	228	gi|297843872|ref|XP_002889817.1|	697	8	53	0.56	0.78	0	46	55.5	2e-07	--	armadillo/beta-catenin repeat family protein [Arabidopsis lyrata subsp. lyrata] >gi|297335659|gb|EFH66076.1| armadillo/beta-catenin repeat family protein [Arabidopsis lyrata subsp. lyrata]
Unigene14976_TG1202R2991	450	450	46	gi|240254425|ref|NP_178255.4|	962	542	675	0.79	0.88	0	135	208	2e-53	--	ATP binding / kinase [Arabidopsis thaliana]
Unigene14977_TG1202R2991	406	406	182	gi|240254425|ref|NP_178255.4|	962	542	616	0.86	0.93	0	75	127	4e-29	--	ATP binding / kinase [Arabidopsis thaliana]
Unigene14978_TG1202R2991	528	4	255	gi|18419973|ref|NP_568378.1|	732	649	732	0.83	0.9	0	84	152	3e-36	--	OEP80 (OUTER ENVELOPE PROTEIN OF 80 KDA) [Arabidopsis thaliana] >gi|75168961|sp|Q9C5J8.1|OEP80_ARATH RecName: Full=Outer envelope protein of 80 kDa, chloroplastic; Short=AtOEP80; AltName: Full=Protein TOC75-V; Short=AtToc75-V
Unigene14979_TG1202R2991	374	373	101	gi|15238599|ref|NP_200813.1|	499	406	498	0.74	0.89	0.02	93	147	5e-35	--	PRLI-interacting factor-related [Arabidopsis thaliana]
Unigene14980_TG1202R2991	924	801	1	gi|30697060|ref|NP_176641.2|	537	4	269	0.7	0.85	0	268	384	1e-106	--	copper ion binding / methyltransferase [Arabidopsis thaliana] >gi|29028950|gb|AAO64854.1| At1g64600 [Arabidopsis thaliana]
Unigene14982_TG1202R2991	412	2	412	gi|308220266|gb|ADO22709.1|	505	61	197	0.91	0.94	0	137	252	8e-67	--	TT12-1 MATE transporter [Malus x domestica] >gi|308220268|gb|ADO22710.1| TT12-1 MATE transporter [Malus x domestica]
Unigene14983_TG1202R2991	509	209	6	gi|3810594|gb|AAC69376.1|	158	1	68	0.79	0.86	0	68	122	3e-27	--	expressed protein [Arabidopsis thaliana] >gi|149944293|gb|ABR46189.1| At2g14660 [Arabidopsis thaliana]
Unigene14984_TG1202R2991	568	488	3	gi|15224649|ref|NP_180687.1|	415	20	181	0.77	0.9	0	162	272	2e-72	--	ubiquitin thiolesterase [Arabidopsis thaliana] >gi|79323710|ref|NP_001031455.1| ubiquitin thiolesterase [Arabidopsis thaliana]
Unigene14985_TG1202R2991	628	627	1	gi|224589547|gb|ACN59307.1|	890	409	618	0.72	0.82	0	210	304	5e-82	--	leucine-rich repeat receptor-like protein kinase [Arabidopsis thaliana]
Unigene14986_TG1202R2991	281	280	17	gi|297597320|ref|NP_001043789.2|	474	381	468	0.84	0.92	0	88	157	5e-38	--	Os01g0664000 [Oryza sativa Japonica Group] >gi|255673525|dbj|BAF05703.2| Os01g0664000 [Oryza sativa Japonica Group]
Unigene14987_TG1202R2991	298	250	2	gi|66270183|gb|AAY43421.1|	117	4	86	0.51	0.68	0	83	95.9	1e-19	--	ribosomal protein L34 [Phytophthora infestans]
Unigene14988_TG1202R2991	474	10	327	gi|34850945|dbj|BAC87845.1|	856	683	790	0.45	0.54	0.02	109	81.6	3e-20	--	leucine-rich repeat receptor-like protein kinase 1 [Populus nigra]
Unigene14989_TG1202R2991	395	63	248	gi|34850945|dbj|BAC87845.1|	856	727	790	0.52	0.64	0.04	65	58.2	2e-13	--	leucine-rich repeat receptor-like protein kinase 1 [Populus nigra]
Unigene14990_TG1202R2991	947	945	1	gi|5263327|gb|AAD41429.1|AC007727_18	953	184	516	0.4	0.55	0.1	350	188	1e-46	--	EST gb|T20649 comes from this gene [Arabidopsis thaliana]
Unigene14991_TG1202R2991	397	353	3	gi|1742965|emb|CAA70756.1|	421	152	272	0.51	0.68	0.04	122	114	4e-25	--	HAPp48,5 protein [Arabidopsis thaliana] >gi|9294659|dbj|BAB03008.1| HAPp48,5 protein [Arabidopsis thaliana]
Unigene14992_TG1202R2991	595	7	441	gi|42567909|ref|NP_197226.2|	491	1	148	0.59	0.75	0.02	148	176	7e-60	--	SDG40 (SET DOMAIN GROUP 40) [Arabidopsis thaliana] >gi|75271674|sp|Q6NQJ8.1|SDG40_ARATH RecName: Full=Protein SET DOMAIN GROUP 40 >gi|34222078|gb|AAQ62875.1| At5g17240 [Arabidopsis thaliana]
Unigene14993_TG1202R2991	581	7	579	gi|297807745|ref|XP_002871756.1|	493	4	197	0.61	0.78	0.01	194	246	2e-64	--	SET domain-containing protein [Arabidopsis lyrata subsp. lyrata] >gi|297317593|gb|EFH48015.1| SET domain-containing protein [Arabidopsis lyrata subsp. lyrata]
Unigene14994_TG1202R2991	548	523	2	gi|297792977|ref|XP_002864373.1|	463	60	225	0.63	0.73	0.01	176	206	1e-52	--	2-oxoglutarate dehydrogenase E2 subunit [Arabidopsis lyrata subsp. lyrata] >gi|297310208|gb|EFH40632.1| 2-oxoglutarate dehydrogenase E2 subunit [Arabidopsis lyrata subsp. lyrata]
Unigene14996_TG1202R2991	896	871	509	gi|297839331|ref|XP_002887547.1|	763	635	755	0.66	0.83	0	121	178	7e-44	--	pentatricopeptide repeat-containing protein [Arabidopsis lyrata subsp. lyrata] >gi|297333388|gb|EFH63806.1| pentatricopeptide repeat-containing protein [Arabidopsis lyrata subsp. lyrata]
Unigene14999_TG1202R2991	969	948	31	gi|254971801|gb|ACT98136.1|	755	437	737	0.21	0.4	0.04	321	68.9	9e-11	--	TNP1 [Glycine max]
Unigene15001_TG1202R2991	338	48	338	gi|87162909|gb|ABD28704.1|	1123	184	280	0.64	0.75	0	97	126	9e-29	--	WD40-like [Medicago truncatula]
Unigene15002_TG1202R2991	484	483	16	gi|15233732|ref|NP_195531.1|	788	302	456	0.51	0.72	0	156	190	7e-48	--	FRS5 (FAR1-related sequence 5); zinc ion binding [Arabidopsis thaliana] >gi|75213627|sp|Q9SZL8.1|FRS5_ARATH RecName: Full=Protein FAR1-RELATED SEQUENCE 5
Unigene15004_TG1202R2991	898	676	80	gi|226724697|sp|Q0E0Y3.2|PUS7_ORYSJ	393	184	387	0.58	0.73	0.02	205	250	2e-65	--	RecName: Full=RNA pseudourine synthase 7; AltName: Full=RNA pseudouridylate synthase 7; AltName: Full=RNA-uridine isomerase 7
Unigene15005_TG1202R2991	458	1	450	gi|223452621|gb|ACM89637.1|	934	59	204	0.33	0.52	0.03	155	81.3	4e-15	--	NBS-LRR type disease resistance protein [Glycine max]
Unigene15006_TG1202R2991	765	760	23	gi|79596176|ref|NP_850474.3|	1520	133	378	0.79	0.87	0	246	400	1e-111	--	nucleotide binding [Arabidopsis thaliana]
Unigene15008_TG1202R2991	415	3	173	gi|75319077|sp|P93008.1|RH21_ARATH	733	69	126	0.55	0.7	0.01	58	64.7	3e-10	--	RecName: Full=DEAD-box ATP-dependent RNA helicase 21
Unigene15010_TG1202R2991	536	533	393	gi|224112289|ref|XP_002316143.1|	669	626	669	0.61	0.76	0	47	55.1	4e-07	--	integral membrane single C2 domain protein [Populus trichocarpa] >gi|222865183|gb|EEF02314.1| integral membrane single C2 domain protein [Populus trichocarpa]
Unigene15011_TG1202R2991	432	429	289	gi|224112289|ref|XP_002316143.1|	669	626	669	0.61	0.76	0	47	55.1	2e-07	--	integral membrane single C2 domain protein [Populus trichocarpa] >gi|222865183|gb|EEF02314.1| integral membrane single C2 domain protein [Populus trichocarpa]
Unigene15012_TG1202R2991	498	498	1	gi|224127426|ref|XP_002320071.1|	511	209	375	0.7	0.81	0	167	234	3e-61	--	cytochrome P450 [Populus trichocarpa] >gi|222860844|gb|EEE98386.1| cytochrome P450 [Populus trichocarpa]
Unigene15013_TG1202R2991	364	358	5	gi|15221483|ref|NP_176439.1|	297	187	296	0.78	0.81	0	118	187	3e-47	--	protease inhibitor/seed storage/lipid transfer protein (LTP) family protein [Arabidopsis thaliana] >gi|5454192|gb|AAD43607.1|AC005698_6 T3P18.6 [Arabidopsis thaliana]
Unigene15014_TG1202R2991	376	306	160	gi|50250376|emb|CAF28642.1|	101	49	99	0.88	0.88	0.03	51	89	3e-26	--	ycf68 [Nymphaea alba] >gi|50250389|emb|CAF28655.1| ycf68 [Nymphaea alba]
Unigene15015_TG1202R2991	264	264	25	gi|83777070|gb|ABC46892.1|	101	3	82	0.78	0.95	0	80	137	5e-32	--	ATP synthase gamma subunit [Lens culinaris]
Unigene15018_TG1202R2991	286	286	65	gi|224131952|ref|XP_002328148.1|	246	172	246	0.73	0.86	0.01	75	114	3e-25	--	predicted protein [Populus trichocarpa] >gi|222837663|gb|EEE76028.1| predicted protein [Populus trichocarpa]
Unigene15022_TG1202R2991	927	5	925	gi|71480741|gb|AAK85402.2|	495	18	324	0.82	0.92	0	307	519	1e-146	--	beta-1,3-glucanase [Camellia sinensis]
Unigene15023_TG1202R2991	1222	359	1222	gi|224112635|ref|XP_002332743.1|	656	151	437	0.46	0.68	0.01	291	270	4e-71	--	cc-nbs-lrr resistance protein [Populus trichocarpa] >gi|222833055|gb|EEE71532.1| cc-nbs-lrr resistance protein [Populus trichocarpa]
Unigene15026_TG1202R2991	471	1	456	gi|3894383|gb|AAC78591.1|	968	279	430	0.52	0.68	0	152	149	2e-35	--	disease resistance protein [Solanum lycopersicum var. cerasiforme]
Unigene15027_TG1202R2991	578	93	578	gi|257050978|sp|Q9C585.2|UBP8_ARATH	871	1	163	0.59	0.73	0	163	191	5e-48	--	RecName: Full=Ubiquitin carboxyl-terminal hydrolase 8; AltName: Full=Deubiquitinating enzyme 8; Short=AtUBP8; AltName: Full=Ubiquitin thiolesterase 8; AltName: Full=Ubiquitin-specific-processing protease 8
Unigene15028_TG1202R2991	442	230	442	gi|30684004|ref|NP_193466.2|	405	25	103	0.53	0.63	0.1	79	71.2	4e-12	--	phosphoinositide binding [Arabidopsis thaliana] >gi|54606846|gb|AAV34771.1| At4g17350 [Arabidopsis thaliana] >gi|98960971|gb|ABF58969.1| At4g17350 [Arabidopsis thaliana]
Unigene15029_TG1202R2991	408	407	33	gi|302399127|gb|ADL36858.1|	341	221	341	0.92	0.93	0	125	242	8e-64	--	WRKY domain class transcription factor [Malus x domestica]
Unigene15030_TG1202R2991	397	361	2	gi|295322422|gb|ADG01684.1|	432	36	160	0.41	0.58	0.04	125	94	5e-19	--	ARK3 [Arabidopsis thaliana] >gi|295322430|gb|ADG01688.1| ARK3 [Arabidopsis thaliana] >gi|295322432|gb|ADG01689.1| ARK3 [Arabidopsis thaliana] >gi|295322478|gb|ADG01712.1| ARK3 [Arabidopsis thaliana] >gi|295322480|gb|ADG01713.1| ARK3 [Arabidopsis thaliana]
Unigene15031_TG1202R2991	615	614	15	gi|115462483|ref|NP_001054841.1|	1116	811	1012	0.41	0.64	0.01	204	154	1e-36	--	Os05g0188500 [Oryza sativa Japonica Group] >gi|113578392|dbj|BAF16755.1| Os05g0188500 [Oryza sativa Japonica Group]
Unigene15032_TG1202R2991	381	4	381	gi|42569859|ref|NP_181746.2|	488	59	184	0.62	0.8	0	126	174	4e-43	--	zinc finger (ubiquitin-hydrolase) domain-containing protein [Arabidopsis thaliana]
Unigene15033_TG1202R2991	220	219	19	gi|297836010|ref|XP_002885887.1|	332	215	281	0.83	0.94	0	67	118	2e-26	--	GONST1 [Arabidopsis lyrata subsp. lyrata] >gi|297331727|gb|EFH62146.1| GONST1 [Arabidopsis lyrata subsp. lyrata]
Unigene15034_TG1202R2991	412	412	35	gi|115477308|ref|NP_001062250.1|	636	336	461	0.31	0.56	0	126	79.3	1e-14	--	Os08g0518200 [Oryza sativa Japonica Group] >gi|113624219|dbj|BAF24164.1| Os08g0518200 [Oryza sativa Japonica Group]
Unigene15038_TG1202R2991	717	258	674	gi|30696750|ref|NP_176463.2|	312	27	164	0.38	0.48	0.05	147	59.7	3e-08	--	invertase/pectin methylesterase inhibitor family protein [Arabidopsis thaliana] >gi|6630459|gb|AAF19547.1|AC007190_15 F23N19.12 [Arabidopsis thaliana]
Unigene15040_TG1202R2991	370	368	63	gi|242041869|ref|XP_002468329.1|	381	273	373	0.35	0.53	0.02	105	51.2	4e-06	--	hypothetical protein SORBIDRAFT_01g043880 [Sorghum bicolor] >gi|241922183|gb|EER95327.1| hypothetical protein SORBIDRAFT_01g043880 [Sorghum bicolor]
Unigene15041_TG1202R2991	852	848	3	gi|297840811|ref|XP_002888287.1|	2540	783	1061	0.7	0.83	0	282	407	1e-113	--	translational activator family protein [Arabidopsis lyrata subsp. lyrata] >gi|297334128|gb|EFH64546.1| translational activator family protein [Arabidopsis lyrata subsp. lyrata]
Unigene15043_TG1202R2991	270	2	148	gi|116310947|emb|CAH67884.1|	399	351	399	0.83	0.93	0	49	90.9	4e-18	--	OSIGBa0153E02-OSIGBa0093I20.13 [Oryza sativa Indica Group]
Unigene15044_TG1202R2991	813	812	3	gi|124359647|gb|ABN06020.1|	1826	539	808	0.86	0.93	0	270	512	1e-144	--	Cytochrome cd1-nitrite reductase-like, C-terminal haem d1 [Medicago truncatula]
Unigene15045_TG1202R2991	711	642	1	gi|4678277|emb|CAB41185.1|	340	1	210	0.43	0.61	0	216	163	2e-39	--	protein kinase-like protein [Arabidopsis thaliana]
Unigene15046_TG1202R2991	674	569	3	gi|297820570|ref|XP_002878168.1|	353	20	208	0.37	0.6	0.01	191	137	9e-32	--	kinase family protein [Arabidopsis lyrata subsp. lyrata] >gi|297324006|gb|EFH54427.1| kinase family protein [Arabidopsis lyrata subsp. lyrata]
Unigene15047_TG1202R2991	577	215	574	gi|297839631|ref|XP_002887697.1|	786	12	133	0.39	0.61	0.04	125	72	4e-12	--	kinase family protein [Arabidopsis lyrata subsp. lyrata] >gi|297333538|gb|EFH63956.1| kinase family protein [Arabidopsis lyrata subsp. lyrata]
Unigene15050_TG1202R2991	695	627	1	gi|186511249|ref|NP_191633.3|	1254	12	220	0.74	0.86	0	209	310	8e-84	--	TTN1 (TITAN 1); tubulin binding [Arabidopsis thaliana] >gi|20514263|gb|AAM22960.1|AF486851_1 tubulin folding cofactor D [Arabidopsis thaliana]
Unigene15051_TG1202R2991	773	773	3	gi|2190557|gb|AAB60921.1|	993	250	512	0.64	0.77	0.02	263	344	8e-94	--	F5I14.11 [Arabidopsis thaliana]
Unigene15052_TG1202R2991	389	6	389	gi|3522948|gb|AAC34230.1|	627	217	344	0.62	0.84	0	128	181	2e-45	--	expressed protein [Arabidopsis thaliana]
Unigene15053_TG1202R2991	566	7	564	gi|18397984|ref|NP_566312.1|	395	169	354	0.65	0.8	0	186	258	4e-68	--	F-box family protein (FBL12) [Arabidopsis thaliana] >gi|30680350|ref|NP_850534.1| F-box family protein (FBL12) [Arabidopsis thaliana] >gi|75207381|sp|Q9SRR1.1|FBL12_ARATH RecName: Full=F-box/LRR-repeat protein 12
Unigene15054_TG1202R2991	349	214	2	gi|22091481|emb|CAC81072.1|	246	1	71	0.7	0.81	0	71	102	1e-21	--	MADS box transcription factor [Daucus carota subsp. sativus]
Unigene15055_TG1202R2991	628	428	628	gi|108864703|gb|ABA95488.2|	398	8	74	0.4	0.55	0	67	54.3	1e-06	--	expressed protein [Oryza sativa Japonica Group]
Unigene15056_TG1202R2991	619	583	50	gi|226507814|ref|NP_001152354.1|	297	103	280	0.8	0.89	0	178	288	3e-77	--	hemolysin A [Zea mays] >gi|195655423|gb|ACG47179.1| hemolysin A [Zea mays]
Unigene15058_TG1202R2991	704	143	667	gi|224134242|ref|XP_002321771.1|	620	456	620	0.52	0.67	0	175	160	1e-38	--	predicted protein [Populus trichocarpa] >gi|222868767|gb|EEF05898.1| predicted protein [Populus trichocarpa]
Unigene15059_TG1202R2991	596	589	2	gi|297846012|ref|XP_002890887.1|	774	459	654	0.73	0.86	0	196	318	4e-86	--	toprim domain-containing protein [Arabidopsis lyrata subsp. lyrata] >gi|297336729|gb|EFH67146.1| toprim domain-containing protein [Arabidopsis lyrata subsp. lyrata]
Unigene15060_TG1202R2991	464	462	46	gi|115432146|gb|ABI97350.1|	453	309	442	0.53	0.71	0	139	139	9e-33	--	cold-induced wall associated kinase [Ammopiptanthus mongolicus]
Unigene15061_TG1202R2991	793	509	3	gi|38346427|emb|CAD40214.2|	1817	1423	1592	0.43	0.6	0.02	173	142	5e-33	--	OSJNBa0019J05.12 [Oryza sativa Japonica Group]
Unigene15062_TG1202R2991	428	177	425	gi|15225129|ref|NP_178690.1|	640	1	88	0.68	0.81	0.05	88	118	2e-26	--	RPA1A (REPLICATION PROTEIN A 1A); DNA binding / nucleic acid binding [Arabidopsis thaliana] >gi|29029004|gb|AAO64881.1| At2g06510 [Arabidopsis thaliana]
Unigene15063_TG1202R2991	356	355	2	gi|18397936|ref|NP_565381.1|	361	193	310	0.8	0.9	0	118	203	4e-52	--	SQN (SQUINT); peptidyl-prolyl cis-trans isomerase [Arabidopsis thaliana] >gi|75333353|sp|Q9C566.1|CYP40_ARATH RecName: Full=Peptidyl-prolyl cis-trans isomerase CYP40; Short=PPIase CYP40; AltName: Full=Cyclophilin of 40 kDa; Short=Cyclophilin-40; AltName: Full=Protein SQUINT; AltName: Full=Rotamase CYP40 >gi|13442983|gb|AAK02067.1| cyclophilin-40 [Arabidopsis thaliana] >gi|20197802|gb|AAD41985.2| …
Unigene15066_TG1202R2991	285	284	3	gi|297835280|ref|XP_002885522.1|	347	99	192	0.8	0.88	0	94	155	1e-37	--	homocysteine S-methyltransferase 3 [Arabidopsis lyrata subsp. lyrata] >gi|297331362|gb|EFH61781.1| homocysteine S-methyltransferase 3 [Arabidopsis lyrata subsp. lyrata]
Unigene15069_TG1202R2991	520	517	2	gi|42567593|ref|NP_195845.2|	803	344	515	0.79	0.86	0	172	266	9e-71	--	EMB2730 (EMBRYO DEFECTIVE 2730); 3'-5'-exoribonuclease/ RNA binding / ribonuclease [Arabidopsis thaliana] >gi|34222082|gb|AAQ62877.1| At5g02250 [Arabidopsis thaliana] >gi|51970908|dbj|BAD44146.1| ribonuclease II-like protein [Arabidopsis thaliana]
Unigene15070_TG1202R2991	211	3	206	gi|15218638|ref|NP_171790.1|	453	56	125	0.71	0.78	0.02	70	98.2	3e-20	--	LPA1 (LOW PSII ACCUMULATION1); binding [Arabidopsis thaliana]
Unigene15071_TG1202R2991	369	115	2	gi|240256273|ref|NP_196708.4|	696	1	38	0.63	0.76	0	38	58.2	3e-08	--	DNA binding / nucleic acid binding [Arabidopsis thaliana]
Unigene15074_TG1202R2991	415	415	242	gi|195658519|gb|ACG48727.1|	300	224	280	0.43	0.68	0	58	54.3	4e-07	--	cysteine-type peptidase [Zea mays]
Unigene15075_TG1202R2991	359	359	180	gi|195658519|gb|ACG48727.1|	300	224	282	0.43	0.68	0	60	54.7	3e-07	--	cysteine-type peptidase [Zea mays]
Unigene15076_TG1202R2991	457	431	3	gi|6175165|gb|AAF04891.1|AC011437_6	757	166	308	0.81	0.9	0	144	245	2e-64	--	Mutator-like transposase [Arabidopsis thaliana]
Unigene15077_TG1202R2991	641	211	639	gi|195621262|gb|ACG32461.1|	233	39	181	0.77	0.86	0	143	229	2e-59	--	cytochrome c oxidase assembly protein ctaG [Zea mays]
Unigene15079_TG1202R2991	292	239	3	gi|224133454|ref|XP_002328046.1|	418	3	81	0.59	0.73	0	79	106	7e-23	--	aminotransferase family protein [Populus trichocarpa] >gi|222837455|gb|EEE75834.1| aminotransferase family protein [Populus trichocarpa]
Unigene15081_TG1202R2991	1400	1398	64	gi|18394525|ref|NP_564034.1|	624	179	624	0.85	0.93	0	446	742	0	--	PGDH (3-PHOSPHOGLYCERATE DEHYDROGENASE); phosphoglycerate dehydrogenase [Arabidopsis thaliana] >gi|3122858|sp|O04130.2|SERA_ARATH RecName: Full=D-3-phosphoglycerate dehydrogenase, chloroplastic; Short=3-PGDH; Flags: Precursor >gi|9802747|gb|AAF99816.1|AC034257_8 D-3-phosphoglycerate dehydrogenase [Arabidopsis thaliana] >gi|2189964|dbj|BAA20405.1| Phosphoglycerate dehydrogenase [Arabidopsis thalia…
Unigene15082_TG1202R2991	621	5	619	gi|147797425|emb|CAN64681.1|	1600	672	880	0.62	0.79	0.01	209	265	2e-70	--	hypothetical protein VITISV_016602 [Vitis vinifera]
Unigene15083_TG1202R2991	713	505	206	gi|194306587|ref|NP_001123600.1|	1176	435	536	0.34	0.62	0.03	104	55.5	6e-07	--	LOC100170247 [Zea mays] >gi|189514249|gb|ACE07054.1| methylcytosine binding domain protein [Zea mays]
Unigene15084_TG1202R2991	969	2	967	gi|15225548|ref|NP_182094.1|	723	280	596	0.62	0.75	0	323	392	1e-108	--	sterile alpha motif (SAM) domain-containing protein [Arabidopsis thaliana]
Unigene15086_TG1202R2991	468	47	457	gi|240255538|ref|NP_190402.6|	3845	2687	2824	0.65	0.82	0	138	191	2e-48	--	ATM (ATAXIA-TELANGIECTASIA MUTATED); 1-phosphatidylinositol-3-phosphate 5-kinase [Arabidopsis thaliana]
Unigene15087_TG1202R2991	407	406	281	gi|115438526|ref|NP_001043561.1|	208	167	208	0.8	0.92	0	42	77.4	5e-14	--	Os01g0613300 [Oryza sativa Japonica Group] >gi|113533092|dbj|BAF05475.1| Os01g0613300 [Oryza sativa Japonica Group]
Unigene15088_TG1202R2991	620	2	493	gi|92109218|dbj|BAE93352.1|	539	373	537	0.85	0.9	0	165	287	6e-77	--	phosphate transporter [Lotus japonicus] >gi|92109224|dbj|BAE93355.1| phosphate transporter [Lotus japonicus]
Unigene15089_TG1202R2991	319	277	2	gi|50252871|dbj|BAD29102.1|	706	375	474	0.39	0.56	0.08	100	63.9	4e-12	--	leucine-rich repeat family protein /protein kinase family protein-like [Oryza sativa Japonica Group]
Unigene15090_TG1202R2991	487	153	485	gi|15225431|ref|NP_182045.1|	239	1	111	0.9	0.95	0	111	203	8e-52	--	GOS12 (GOLGI SNARE 12); SNARE binding [Arabidopsis thaliana] >gi|11132048|sp|O22151.1|GOS12_ARATH RecName: Full=Golgi SNARE 12 protein; Short=AtGOS12; AltName: Full=Golgi SNAP receptor complex member 1-2 >gi|13898895|gb|AAK48905.1|AF357529_1 Golgi SNARE 12 protein [Arabidopsis thaliana] >gi|88196757|gb|ABD43021.1| At2g45200 [Arabidopsis thaliana]
Unigene15092_TG1202R2991	573	557	189	gi|193211493|gb|ACF16166.1|	310	176	301	0.45	0.6	0.03	128	88.6	4e-17	--	At4g17060 [Arabidopsis thaliana]
Unigene15093_TG1202R2991	326	1	147	gi|297742644|emb|CBI34793.3|	829	781	829	0.55	0.69	0	49	53.9	6e-07	--	unnamed protein product [Vitis vinifera]
Unigene15096_TG1202R2991	301	300	46	gi|224072218|ref|XP_002303658.1|	301	205	288	0.81	0.89	0	85	151	2e-36	--	f-box family protein [Populus trichocarpa] >gi|222841090|gb|EEE78637.1| f-box family protein [Populus trichocarpa]
Unigene15097_TG1202R2991	1320	2	967	gi|187611219|gb|ACD13789.1|	682	360	682	0.63	0.78	0	323	433	1e-120	--	starch synthase V precursor [Vitis vinifera]
Unigene15098_TG1202R2991	329	6	329	gi|21554060|gb|AAM63141.1|	202	63	174	0.53	0.67	0.04	113	114	3e-25	--	phytocyanin [Arabidopsis thaliana]
Unigene15099_TG1202R2991	383	383	30	gi|32250969|gb|AAP74222.1|	1841	1183	1300	0.63	0.8	0	118	162	8e-40	--	RST1 [Arabidopsis thaliana]
Unigene15100_TG1202R2991	730	728	141	gi|115450161|ref|NP_001048681.1|	749	541	749	0.47	0.61	0.06	209	181	6e-45	--	Os03g0105800 [Oryza sativa Japonica Group] >gi|113547152|dbj|BAF10595.1| Os03g0105800 [Oryza sativa Japonica Group]
Unigene15102_TG1202R2991	299	18	299	gi|297832372|ref|XP_002884068.1|	296	25	118	0.68	0.9	0	94	146	8e-35	--	undecaprenyl pyrophosphate synthetase family protein [Arabidopsis lyrata subsp. lyrata] >gi|297329908|gb|EFH60327.1| undecaprenyl pyrophosphate synthetase family protein [Arabidopsis lyrata subsp. lyrata]
Unigene15104_TG1202R2991	891	1	885	gi|298111984|gb|ADI58371.1|	805	276	550	0.56	0.68	0	295	309	3e-83	--	pentatricopeptide repeat-containing protein [Capsicum annuum]
Unigene15107_TG1202R2991	394	393	292	gi|4538902|emb|CAB39639.1|	208	174	208	0.8	0.91	0.02	35	60.8	5e-09	--	rab7-like protein [Arabidopsis thaliana] >gi|7267667|emb|CAB78095.1| rab7-like protein [Arabidopsis thaliana]
Unigene15108_TG1202R2991	463	455	21	gi|15217772|ref|NP_174112.1|	768	269	414	0.8	0.89	0	146	246	7e-65	--	PUB45 (PLANT U-BOX 45); ubiquitin-protein ligase [Arabidopsis thaliana] >gi|75169304|sp|Q9C7G1.1|PUB45_ARATH RecName: Full=U-box domain-containing protein 45; AltName: Full=Plant U-box protein 45 >gi|20453195|gb|AAM19837.1| At1g27910/F13K9_2 [Arabidopsis thaliana] >gi|27363436|gb|AAO11637.1| At1g27910/F13K9_2 [Arabidopsis thaliana]
Unigene15109_TG1202R2991	498	229	477	gi|229002017|dbj|BAH57855.1|	283	2	86	0.38	0.46	0.05	88	53.9	8e-07	--	tracheary element differentiation-related 7B [Zinnia violacea]
Unigene15110_TG1202R2991	451	451	218	gi|18400517|ref|NP_566493.1|	236	158	236	0.68	0.83	0.01	79	109	1e-23	--	nodulin MtN3 family protein [Arabidopsis thaliana] >gi|11994587|dbj|BAB02642.1| MtN3-like protein [Arabidopsis thaliana] >gi|15809923|gb|AAL06889.1| AT3g14770/T21E2_2 [Arabidopsis thaliana] >gi|17978879|gb|AAL47411.1| AT3g14770/T21E2_2 [Arabidopsis thaliana]
Unigene15112_TG1202R2991	345	305	3	gi|115466676|ref|NP_001056937.1|	964	1	101	0.41	0.56	0	102	72.4	2e-12	--	Os06g0171800 [Oryza sativa Japonica Group] >gi|75108875|sp|Q5SNL7.1|FAN1_ORYSJ RecName: Full=Fanconi-associated nuclease 1 homolog >gi|113594977|dbj|BAF18851.1| Os06g0171800 [Oryza sativa Japonica Group]
Unigene15113_TG1202R2991	269	269	54	gi|296089928|emb|CBI39747.3|	878	320	393	0.44	0.62	0.02	74	56.2	1e-07	--	unnamed protein product [Vitis vinifera]
Unigene15115_TG1202R2991	522	415	2	gi|9837528|gb|AAG00586.1|	158	1	139	0.55	0.74	0.02	141	148	3e-35	--	cytokinin-specific binding protein 1 [Lupinus luteus]
Unigene15116_TG1202R2991	700	699	1	gi|15238280|ref|NP_196644.1|	261	25	257	0.52	0.71	0	235	258	4e-68	--	embryo-abundant protein-related [Arabidopsis thaliana] >gi|8979717|emb|CAB96838.1| embryonic abundant protein-like [Arabidopsis thaliana] >gi|27808552|gb|AAO24556.1| At5g10830 [Arabidopsis thaliana] >gi|110736346|dbj|BAF00142.1| embryonic abundant protein -like [Arabidopsis thaliana]
Unigene15118_TG1202R2991	505	352	44	gi|224365632|ref|YP_002608359.1|	103	1	103	0.93	0.94	0	103	205	2e-52	--	orf104 [Vitis vinifera] >gi|209954156|emb|CAQ77593.1| orf104 [Vitis vinifera] >gi|239764779|gb|ACS15247.1| ORF104 [Vitis vinifera]
Unigene15121_TG1202R2991	661	661	341	gi|224110600|ref|XP_002315572.1|	772	666	772	0.82	0.86	0	107	185	3e-46	--	pho1-like protein [Populus trichocarpa] >gi|222864612|gb|EEF01743.1| pho1-like protein [Populus trichocarpa]
Unigene15122_TG1202R2991	443	3	305	gi|16612314|gb|AAL27516.1|AF439848_1	496	387	487	0.41	0.68	0	101	86.3	1e-16	--	AT5g40470/K21I16_20 [Arabidopsis thaliana]
Unigene15124_TG1202R2991	390	389	3	gi|165994490|dbj|BAF99695.1|	469	243	367	0.34	0.53	0	130	80.5	6e-15	--	1-O-acylglucose:anthocyanin-O-acyltransferase [Clitoria ternatea]
Unigene15125_TG1202R2991	351	3	350	gi|15983410|gb|AAL11573.1|AF424579_1	457	38	154	0.58	0.69	0	117	148	2e-35	--	AT4g16570/dl4310w [Arabidopsis thaliana] >gi|23308405|gb|AAN18172.1| At4g16570/dl4310w [Arabidopsis thaliana]
Unigene15126_TG1202R2991	764	758	474	gi|297828353|ref|XP_002882059.1|	1028	933	1028	0.72	0.88	0.01	96	150	2e-35	--	suppressor of phya-105 1 [Arabidopsis lyrata subsp. lyrata] >gi|297327898|gb|EFH58318.1| suppressor of phya-105 1 [Arabidopsis lyrata subsp. lyrata]
Unigene15128_TG1202R2991	415	413	3	gi|170792412|emb|CAP08386.1|	422	192	322	0.59	0.74	0	138	140	4e-33	--	Ppx-GppA phosphatase protein [Eutrema salsugineum]
Unigene15129_TG1202R2991	411	407	3	gi|255081672|ref|XP_002508058.1|	208	32	162	0.69	0.76	0	135	187	3e-47	--	peptidylprolyl isomerase, precursor [Micromonas sp. RCC299] >gi|226523334|gb|ACO69316.1| peptidylprolyl isomerase, precursor [Micromonas sp. RCC299]
Unigene15130_TG1202R2991	494	448	68	gi|30680726|ref|NP_192575.2|	1029	5	127	0.31	0.47	0.05	135	61.6	4e-09	--	GTA2 (GLOBAL TRANSCRIPTION FACTOR GROUP A2); structural constituent of ribosome / transcription elongation regulator/ transcription factor [Arabidopsis thaliana]
Unigene15131_TG1202R2991	756	42	755	gi|297811553|ref|XP_002873660.1|	674	76	278	0.45	0.63	0	238	203	2e-51	--	pentatricopeptide repeat-containing protein [Arabidopsis lyrata subsp. lyrata] >gi|297319497|gb|EFH49919.1| pentatricopeptide repeat-containing protein [Arabidopsis lyrata subsp. lyrata]
Unigene15132_TG1202R2991	348	196	348	gi|297799326|ref|XP_002867547.1|	61	4	54	0.76	0.88	0	51	86.7	8e-17	--	hypothetical protein ARALYDRAFT_913883 [Arabidopsis lyrata subsp. lyrata] >gi|297313383|gb|EFH43806.1| hypothetical protein ARALYDRAFT_913883 [Arabidopsis lyrata subsp. lyrata]
Unigene15133_TG1202R2991	334	182	334	gi|297799326|ref|XP_002867547.1|	61	4	54	0.76	0.88	0	51	86.7	8e-17	--	hypothetical protein ARALYDRAFT_913883 [Arabidopsis lyrata subsp. lyrata] >gi|297313383|gb|EFH43806.1| hypothetical protein ARALYDRAFT_913883 [Arabidopsis lyrata subsp. lyrata]
Unigene15137_TG1202R2991	424	423	64	gi|30678943|ref|NP_171956.2|	462	342	462	0.8	0.9	0	121	204	3e-52	--	coenzyme F420 hydrogenase family / dehydrogenase, beta subunit family [Arabidopsis thaliana] >gi|30387563|gb|AAP31947.1| At1g04620 [Arabidopsis thaliana]
Unigene15140_TG1202R2991	204	204	1	gi|260600662|gb|ACX47058.1|	159	5	72	0.88	0.98	0	68	125	1e-28	--	Fra a 3 allergen [Fragaria x ananassa]
Unigene15141_TG1202R2991	1140	1139	231	gi|297848780|ref|XP_002892271.1|	407	105	407	0.83	0.93	0	303	553	1e-156	--	galactosyltransferase family protein [Arabidopsis lyrata subsp. lyrata] >gi|297338113|gb|EFH68530.1| galactosyltransferase family protein [Arabidopsis lyrata subsp. lyrata]
Unigene15145_TG1202R2991	540	540	82	gi|115471975|ref|NP_001059586.1|	690	538	690	0.86	0.95	0	153	262	1e-69	--	Os07g0464600 [Oryza sativa Japonica Group] >gi|113611122|dbj|BAF21500.1| Os07g0464600 [Oryza sativa Japonica Group]
Unigene15146_TG1202R2991	497	2	496	gi|27311827|gb|AAO00879.1|	681	219	383	0.78	0.89	0	165	265	2e-70	--	F5A9.22 [Arabidopsis thaliana]
Unigene15147_TG1202R2991	692	453	274	gi|227184175|gb|ACP20181.1|	158	48	117	0.54	0.65	0.14	70	68.6	3e-15	--	SKP1-like protein [Citrus maxima]
Unigene15148_TG1202R2991	638	552	274	gi|227184175|gb|ACP20181.1|	158	15	117	0.53	0.66	0.09	103	101	8e-21	--	SKP1-like protein [Citrus maxima]
Unigene15150_TG1202R2991	893	892	11	gi|18416291|ref|NP_567695.1|	1004	177	479	0.61	0.74	0.06	313	332	5e-90	--	kinesin motor family protein [Arabidopsis thaliana]
Unigene15153_TG1202R2991	244	242	3	gi|224053298|ref|XP_002297751.1|	1093	536	613	0.48	0.63	0	80	73.9	5e-13	--	cc-nbs-lrr resistance protein [Populus trichocarpa] >gi|222845009|gb|EEE82556.1| cc-nbs-lrr resistance protein [Populus trichocarpa]
Unigene15156_TG1202R2991	231	1	231	gi|115482640|ref|NP_001064913.1|	950	525	601	0.72	0.84	0	77	116	7e-26	--	Os10g0488800 [Oryza sativa Japonica Group] >gi|113639522|dbj|BAF26827.1| Os10g0488800 [Oryza sativa Japonica Group]
Unigene15159_TG1202R2991	548	547	227	gi|115475886|ref|NP_001061539.1|	418	312	418	0.79	0.85	0	107	182	2e-45	--	Os08g0322600 [Oryza sativa Japonica Group] >gi|109627622|dbj|BAE96574.1| p-hydroxybenzoate polyprenyltransferase [Oryza sativa Japonica Group] >gi|113623508|dbj|BAF23453.1| Os08g0322600 [Oryza sativa Japonica Group]
Unigene15160_TG1202R2991	459	445	2	gi|226501984|ref|NP_001152161.1|	387	115	260	0.64	0.81	0	149	206	1e-52	--	cat eye syndrome critical region protein 5 [Zea mays] >gi|195653355|gb|ACG46145.1| cat eye syndrome critical region protein 5 precursor [Zea mays]
Unigene15161_TG1202R2991	257	255	1	gi|297805090|ref|XP_002870429.1|	737	598	682	0.77	0.9	0	85	144	4e-34	--	kinase family protein [Arabidopsis lyrata subsp. lyrata] >gi|297316265|gb|EFH46688.1| kinase family protein [Arabidopsis lyrata subsp. lyrata]
Unigene15163_TG1202R2991	439	1	108	gi|115438661|ref|NP_001043610.1|	402	356	391	0.77	0.83	0	36	62.8	1e-09	--	Os01g0622300 [Oryza sativa Japonica Group] >gi|75333178|sp|Q9AXB0.1|DCUP1_ORYSJ RecName: Full=Uroporphyrinogen decarboxylase 1, chloroplastic; Short=UPD1; Short=URO-D1; Flags: Precursor >gi|113533141|dbj|BAF05524.1| Os01g0622300 [Oryza sativa Japonica Group]
Unigene15169_TG1202R2991	243	16	237	gi|223452274|gb|ACM89465.1|	1186	348	416	0.39	0.55	0	74	56.6	9e-08	--	receptor-like kinase [Glycine max]
Unigene15170_TG1202R2991	821	23	745	gi|240256302|ref|NP_197227.4|	925	687	924	0.58	0.73	0	242	277	1e-73	--	catalytic/ transferase [Arabidopsis thaliana]
Unigene15171_TG1202R2991	351	350	6	gi|15233137|ref|NP_191711.1|	766	542	656	0.5	0.75	0	115	135	1e-31	--	pentatricopeptide (PPR) repeat-containing protein [Arabidopsis thaliana] >gi|75183498|sp|Q9M316.1|PP292_ARATH RecName: Full=Pentatricopeptide repeat-containing protein At3g61520, mitochondrial; Flags: Precursor
Unigene15172_TG1202R2991	740	2	535	gi|20197844|gb|AAM15276.1|	326	149	326	0.85	0.94	0	178	326	2e-88	--	molybdopterin synthase (CNX2) [Arabidopsis thaliana]
Unigene15173_TG1202R2991	231	81	230	gi|15240948|ref|NP_195751.1|	912	201	259	0.47	0.62	0.15	59	59.3	1e-08	--	basic helix-loop-helix (bHLH) family protein [Arabidopsis thaliana] >gi|75335734|sp|Q9M041.1|BH140_ARATH RecName: Full=Transcription factor bHLH140; AltName: Full=Basic helix-loop-helix protein 140; Short=AtbHLH140; Short=bHLH 140; AltName: Full=Transcription factor EN 122; AltName: Full=bHLH transcription factor bHLH140
Unigene15174_TG1202R2991	271	271	2	gi|297825637|ref|XP_002880701.1|	2435	1708	1797	0.8	0.91	0	90	148	2e-35	--	binding protein [Arabidopsis lyrata subsp. lyrata] >gi|297326540|gb|EFH56960.1| binding protein [Arabidopsis lyrata subsp. lyrata]
Unigene15176_TG1202R2991	276	2	271	gi|297830482|ref|XP_002883123.1|	1254	212	301	0.52	0.69	0.02	92	93.6	6e-19	--	EMB2454 [Arabidopsis lyrata subsp. lyrata] >gi|297328963|gb|EFH59382.1| EMB2454 [Arabidopsis lyrata subsp. lyrata]
Unigene15178_TG1202R2991	283	151	2	gi|115453915|ref|NP_001050558.1|	318	9	58	0.5	0.74	0	50	54.7	3e-07	--	Os03g0582000 [Oryza sativa Japonica Group] >gi|41469312|gb|AAS07168.1| expressed protein [Oryza sativa Japonica Group] >gi|113549029|dbj|BAF12472.1| Os03g0582000 [Oryza sativa Japonica Group]
Unigene15180_TG1202R2991	413	371	132	gi|15220630|ref|NP_176970.1|	314	229	308	0.32	0.61	0	80	65.1	2e-10	--	PHD finger protein-related [Arabidopsis thaliana]
Unigene15181_TG1202R2991	646	3	638	gi|51536472|gb|AAU05474.1|	560	353	560	0.66	0.8	0.01	215	278	3e-74	--	At1g78010 [Arabidopsis thaliana] >gi|52421301|gb|AAU45220.1| At1g78010 [Arabidopsis thaliana]
Unigene15183_TG1202R2991	610	3	602	gi|21592518|gb|AAM64468.1|	384	70	273	0.65	0.77	0.02	206	262	2e-69	--	transmembrane transport protein-like protein [Arabidopsis thaliana]
Unigene15184_TG1202R2991	989	2	988	gi|225427898|ref|XP_002276690.1|	2129	1004	1331	0.46	0.64	0.02	337	268	1e-70	--	PREDICTED: hypothetical protein [Vitis vinifera]
Unigene15185_TG1202R2991	542	428	3	gi|224101241|ref|XP_002312197.1|	1468	1	143	0.81	0.9	0	143	234	3e-61	--	dicer-like protein [Populus trichocarpa] >gi|222852017|gb|EEE89564.1| dicer-like protein [Populus trichocarpa]
Unigene15186_TG1202R2991	1144	963	1	gi|297725255|ref|NP_001174991.1|	492	43	362	0.55	0.7	0	321	354	1e-96	--	Os06g0710800 [Oryza sativa Japonica Group] >gi|255677390|dbj|BAH93719.1| Os06g0710800 [Oryza sativa Japonica Group]
Unigene15188_TG1202R2991	709	682	5	gi|224096418|ref|XP_002310617.1|	920	342	567	0.56	0.73	0	226	258	5e-68	--	predicted protein [Populus trichocarpa] >gi|222853520|gb|EEE91067.1| predicted protein [Populus trichocarpa]
Unigene15189_TG1202R2991	482	2	478	gi|297791869|ref|XP_002863819.1|	689	501	661	0.68	0.83	0.01	161	233	5e-61	--	lectin protein kinase family protein [Arabidopsis lyrata subsp. lyrata] >gi|297309654|gb|EFH40078.1| lectin protein kinase family protein [Arabidopsis lyrata subsp. lyrata]
Unigene15192_TG1202R2991	818	495	7	gi|115485047|ref|NP_001067667.1|	900	25	179	0.35	0.56	0.02	168	95.9	5e-19	--	Os11g0266800 [Oryza sativa Japonica Group] >gi|108864222|gb|ABA92586.2| TPR Domain containing protein, expressed [Oryza sativa Japonica Group] >gi|113644889|dbj|BAF28030.1| Os11g0266800 [Oryza sativa Japonica Group]
Unigene15193_TG1202R2991	214	114	209	gi|225464561|ref|XP_002273113.1|	454	230	261	0.71	0.84	0	32	50.1	9e-09	--	PREDICTED: hypothetical protein [Vitis vinifera]
Unigene15196_TG1202R2991	744	722	39	gi|222423563|dbj|BAH19751.1|	872	117	363	0.25	0.43	0.09	251	94.7	1e-18	--	AT3G11560 [Arabidopsis thaliana]
Unigene15197_TG1202R2991	352	329	3	gi|38347160|emb|CAE05150.2|	478	184	302	0.31	0.46	0.09	120	51.6	3e-06	--	OSJNBa0039C07.6 [Oryza sativa Japonica Group]
Unigene15198_TG1202R2991	522	49	516	gi|27764548|gb|AAO23078.1|	1552	179	340	0.36	0.54	0.06	166	100	9e-21	--	polyprotein [Glycine max]
Unigene15200_TG1202R2991	526	11	526	gi|302398863|gb|ADL36726.1|	909	293	464	0.55	0.7	0	172	189	2e-47	--	HD domain class transcription factor [Malus x domestica]
Unigene15202_TG1202R2991	369	308	87	gi|297827927|ref|XP_002881846.1|	549	462	541	0.62	0.76	0.07	80	108	3e-23	--	lipase class 3 family protein [Arabidopsis lyrata subsp. lyrata] >gi|297327685|gb|EFH58105.1| lipase class 3 family protein [Arabidopsis lyrata subsp. lyrata]
Unigene15203_TG1202R2991	458	76	456	gi|15217514|ref|NP_177305.1|	681	4	130	0.52	0.73	0	127	141	3e-33	--	pentatricopeptide (PPR) repeat-containing protein [Arabidopsis thaliana] >gi|75169720|sp|Q9C9I6.1|PP116_ARATH RecName: Full=Pentatricopeptide repeat-containing protein At1g71490 >gi|56381899|gb|AAV85668.1| At1g71490 [Arabidopsis thaliana] >gi|56790238|gb|AAW30036.1| At1g71490 [Arabidopsis thaliana]
Unigene15204_TG1202R2991	513	505	38	gi|225439663|ref|XP_002266913.1|	587	257	415	0.5	0.7	0.03	161	145	2e-34	--	PREDICTED: similar to WNK1 [Vitis vinifera]
Unigene15205_TG1202R2991	484	418	188	gi|225453664|ref|XP_002268438.1|	248	11	90	0.71	0.81	0.03	80	115	2e-25	--	PREDICTED: similar to ARV1 [Vitis vinifera]
Unigene15207_TG1202R2991	388	386	3	gi|3913525|sp|O48901.1|DPOD1_SOYBN	1088	194	322	0.87	0.95	0	129	239	7e-63	--	RecName: Full=DNA polymerase delta catalytic subunit >gi|2895198|gb|AAC18443.1| DNA polymerase delta [Glycine max]
Unigene15208_TG1202R2991	499	498	286	gi|115472245|ref|NP_001059721.1|	638	513	585	0.41	0.6	0.05	75	60.1	1e-08	--	Os07g0501800 [Oryza sativa Japonica Group] >gi|34393327|dbj|BAC83274.1| receptor-like protein kinase-like protein [Oryza sativa Japonica Group] >gi|113611257|dbj|BAF21635.1| Os07g0501800 [Oryza sativa Japonica Group]
Unigene15209_TG1202R2991	370	151	2	gi|15228724|ref|NP_188871.1|	205	2	51	0.6	0.8	0	50	65.1	2e-10	--	NRPB5; DNA binding / DNA-directed RNA polymerase [Arabidopsis thaliana] >gi|13899113|gb|AAK48978.1|AF370551_1 RNA polymerase I, II and III 24.3 kDa subunit [Arabidopsis thaliana] >gi|15724322|gb|AAL06554.1|AF412101_1 AT3g22320/MCB17_5 [Arabidopsis thaliana] >gi|3372233|gb|AAC28253.1| RNA polymerase I, II and III 24.3 kDa subunit [Arabidopsis thaliana] >gi|9293866|dbj|BAB01769.1| RNA polymerase I,…
Unigene15210_TG1202R2991	365	151	2	gi|15228724|ref|NP_188871.1|	205	2	51	0.6	0.8	0	50	65.1	2e-10	--	NRPB5; DNA binding / DNA-directed RNA polymerase [Arabidopsis thaliana] >gi|13899113|gb|AAK48978.1|AF370551_1 RNA polymerase I, II and III 24.3 kDa subunit [Arabidopsis thaliana] >gi|15724322|gb|AAL06554.1|AF412101_1 AT3g22320/MCB17_5 [Arabidopsis thaliana] >gi|3372233|gb|AAC28253.1| RNA polymerase I, II and III 24.3 kDa subunit [Arabidopsis thaliana] >gi|9293866|dbj|BAB01769.1| RNA polymerase I,…
Unigene15212_TG1202R2991	532	532	8	gi|111074344|gb|ABH04545.1|	404	109	283	0.72	0.84	0	175	265	2e-70	--	At5g06180 [Arabidopsis thaliana] >gi|222423470|dbj|BAH19705.1| AT5G06180 [Arabidopsis thaliana]
Unigene15213_TG1202R2991	1325	757	2	gi|297796531|ref|XP_002866150.1|	329	3	259	0.72	0.83	0.03	260	362	5e-99	--	mitochondrial substrate carrier family protein [Arabidopsis lyrata subsp. lyrata] >gi|297311985|gb|EFH42409.1| mitochondrial substrate carrier family protein [Arabidopsis lyrata subsp. lyrata]
Unigene15215_TG1202R2991	1013	907	2	gi|224057465|ref|XP_002299234.1|	974	9	317	0.63	0.8	0.02	309	404	1e-111	--	heavy metal ATPase [Populus trichocarpa] >gi|222846492|gb|EEE84039.1| heavy metal ATPase [Populus trichocarpa]
Unigene15219_TG1202R2991	294	292	2	gi|15220448|ref|NP_172015.1|	721	524	620	0.94	0.98	0	97	192	1e-48	--	HDG2 (HOMEODOMAIN GLABROUS 2); DNA binding / transcription factor [Arabidopsis thaliana] >gi|30679181|ref|NP_849596.1| HDG2 (HOMEODOMAIN GLABROUS 2); DNA binding / transcription factor [Arabidopsis thaliana] >gi|75332091|sp|Q94C37.1|HDG2_ARATH RecName: Full=Homeobox-leucine zipper protein HDG2; AltName: Full=HD-ZIP protein HDG2; AltName: Full=Homeodomain GLABRA 2-like protein 2; AltName: Full=Hom…
Unigene15220_TG1202R2991	508	507	388	gi|22329202|ref|NP_195329.2|	408	368	407	0.8	0.9	0	40	75.9	2e-13	--	endonuclease/exonuclease/phosphatase family protein [Arabidopsis thaliana]
Unigene15221_TG1202R2991	369	356	3	gi|225457550|ref|XP_002272383.1|	1018	226	342	0.82	0.89	0	118	193	6e-49	--	PREDICTED: similar to patched family protein [Vitis vinifera]
Unigene15223_TG1202R2991	568	566	3	gi|116310281|emb|CAH67300.1|	1154	912	1085	0.48	0.64	0.02	193	149	2e-35	--	OSIGBa0102D10.3 [Oryza sativa Indica Group]
Unigene15224_TG1202R2991	806	2	793	gi|115444213|ref|NP_001045886.1|	342	28	321	0.44	0.61	0.12	301	226	3e-58	--	Os02g0147700 [Oryza sativa Japonica Group] >gi|113535417|dbj|BAF07800.1| Os02g0147700 [Oryza sativa Japonica Group]
Unigene15225_TG1202R2991	315	315	7	gi|145335895|ref|NP_173359.3|	530	422	524	0.62	0.82	0	103	144	3e-34	--	FMO1 (FLAVIN-DEPENDENT MONOOXYGENASE 1); FAD binding / NADP or NADPH binding / electron carrier/ flavin-containing monooxygenase/ monooxygenase/ oxidoreductase [Arabidopsis thaliana] >gi|75174733|sp|Q9LMA1.1|FMO1_ARATH RecName: Full=Probable flavin-containing monooxygenase 1 >gi|8954062|gb|AAF82235.1|AC069143_11 Contains similarity to a dimethylaniline monooxygenase (N-oxide forming) 2 (pulmonary…
Unigene15226_TG1202R2991	586	7	396	gi|18420848|ref|NP_568460.1|	593	451	580	0.53	0.69	0	130	145	2e-34	--	pentatricopeptide (PPR) repeat-containing protein [Arabidopsis thaliana] >gi|75154065|sp|Q8L6Y3.1|PP396_ARATH RecName: Full=Pentatricopeptide repeat-containing protein At5g24830 >gi|30725398|gb|AAP37721.1| At5g24830 [Arabidopsis thaliana]
Unigene15227_TG1202R2991	902	2	901	gi|115481094|ref|NP_001064140.1|	1004	495	796	0.66	0.8	0	302	419	1e-116	--	Os10g0140200 [Oryza sativa Japonica Group] >gi|113638749|dbj|BAF26054.1| Os10g0140200 [Oryza sativa Japonica Group]
Unigene15228_TG1202R2991	413	1	150	gi|186478435|ref|NP_001117278.1|	222	172	221	0.82	0.9	0	50	90.1	7e-18	--	zinc finger (C3HC4-type RING finger) family protein [Arabidopsis thaliana]
Unigene15230_TG1202R2991	381	372	28	gi|223452371|gb|ACM89513.1|	860	743	859	0.5	0.63	0.03	119	99.4	1e-20	--	wall-associated kinase [Glycine max]
Unigene15231_TG1202R2991	345	278	12	gi|296088190|emb|CBI35702.3|	586	30	110	0.33	0.57	0	89	55.5	2e-07	--	unnamed protein product [Vitis vinifera]
Unigene15233_TG1202R2991	408	152	406	gi|297808809|ref|XP_002872288.1|	690	1	85	0.48	0.75	0	85	89.7	9e-18	--	pentatricopeptide repeat-containing protein [Arabidopsis lyrata subsp. lyrata] >gi|297318125|gb|EFH48547.1| pentatricopeptide repeat-containing protein [Arabidopsis lyrata subsp. lyrata]
Unigene15234_TG1202R2991	428	3	428	gi|110432095|gb|ABG73621.1|	622	164	303	0.72	0.82	0	142	213	4e-55	--	leucine-rich repeat receptor-like kinase [Populus tomentosa]
Unigene15235_TG1202R2991	940	720	25	gi|297844838|ref|XP_002890300.1|	383	1	236	0.58	0.76	0.01	236	282	4e-75	--	AGL102 [Arabidopsis lyrata subsp. lyrata] >gi|297336142|gb|EFH66559.1| AGL102 [Arabidopsis lyrata subsp. lyrata]
Unigene15240_TG1202R2991	270	2	133	gi|21425637|emb|CAC82574.2|	1002	779	822	0.75	0.81	0	44	70.5	1e-13	--	phage-type RNA polymerase [Nicotiana tabacum]
Unigene15241_TG1202R2991	455	310	453	gi|105923235|gb|ABF81465.1|	1139	196	243	0.77	0.87	0	48	79.7	1e-14	--	TIR-NBS-LRR type disease resistance protein [Populus trichocarpa]
Unigene15242_TG1202R2991	410	147	404	gi|32489310|emb|CAE03706.1|	3200	2	62	0.46	0.52	0	86	64.7	3e-10	--	OSJNBa0060B20.14 [Oryza sativa Japonica Group]
Unigene15243_TG1202R2991	297	1	159	gi|297607563|ref|NP_001060175.2|	93	41	93	0.64	0.84	0	53	77	6e-14	--	Os07g0597100 [Oryza sativa Japonica Group] >gi|255677942|dbj|BAF22089.2| Os07g0597100 [Oryza sativa Japonica Group]
Unigene15244_TG1202R2991	702	700	44	gi|61614851|gb|AAQ21371.2|	818	526	742	0.5	0.69	0	220	237	1e-61	--	beta-galactosidase [Sandersonia aurantiaca]
Unigene15245_TG1202R2991	766	49	765	gi|147855983|emb|CAN82817.1|	1513	367	580	0.41	0.57	0	241	169	3e-41	--	hypothetical protein VITISV_044165 [Vitis vinifera]
Unigene15246_TG1202R2991	637	49	636	gi|225437130|ref|XP_002274009.1|	715	265	470	0.47	0.65	0.05	208	182	2e-45	--	PREDICTED: hypothetical protein [Vitis vinifera]
Unigene15247_TG1202R2991	471	49	471	gi|225437130|ref|XP_002274009.1|	715	265	408	0.36	0.54	0.02	144	96.3	1e-19	--	PREDICTED: hypothetical protein [Vitis vinifera]
Unigene15248_TG1202R2991	780	3	599	gi|75318577|sp|O65530.1|PEK14_ARATH	731	44	252	0.29	0.37	0.08	217	56.6	3e-07	--	RecName: Full=Proline-rich receptor-like protein kinase PERK14; AltName: Full=Proline-rich extensin-like receptor kinase 14; Short=AtPERK14
Unigene15253_TG1202R2991	810	807	154	gi|209171162|gb|ACI42847.1|	392	145	381	0.56	0.68	0.08	238	242	5e-63	--	RING finger protein [Glycine max]
Unigene15257_TG1202R2991	525	302	3	gi|297819296|ref|XP_002877531.1|	1168	26	121	0.51	0.68	0	101	91.7	4e-18	--	kinase family protein [Arabidopsis lyrata subsp. lyrata] >gi|297323369|gb|EFH53790.1| kinase family protein [Arabidopsis lyrata subsp. lyrata]
Unigene15259_TG1202R2991	670	108	638	gi|79536755|ref|NP_200127.2|	726	1	175	0.52	0.65	0	178	180	1e-44	--	heat shock protein binding / unfolded protein binding [Arabidopsis thaliana] >gi|44917469|gb|AAS49059.1| At5g53150 [Arabidopsis thaliana] >gi|56381941|gb|AAV85689.1| At5g53150 [Arabidopsis thaliana]
Unigene15260_TG1202R2991	481	385	2	gi|30695063|ref|NP_199498.2|	295	6	137	0.31	0.51	0.05	135	55.8	2e-07	--	RNA recognition motif (RRM)-containing protein [Arabidopsis thaliana] >gi|38564314|gb|AAR23736.1| At5g46870 [Arabidopsis thaliana] >gi|45592926|gb|AAS68117.1| At5g46870 [Arabidopsis thaliana]
Unigene15262_TG1202R2991	756	1	756	gi|119935833|gb|ABM06007.1|	432	156	406	0.79	0.87	0	254	412	1e-114	--	At5g17640 [Arabidopsis thaliana]
Unigene15263_TG1202R2991	367	367	2	gi|42569818|ref|NP_181616.3|	955	148	269	0.53	0.73	0	122	153	7e-37	--	DPE2 (DISPROPORTIONATING ENZYME 2); 4-alpha-glucanotransferase/ heteroglycan binding [Arabidopsis thaliana] >gi|19698937|gb|AAL91204.1| 4-alpha-glucanotransferase [Arabidopsis thaliana] >gi|34098849|gb|AAQ56807.1| At2g40840 [Arabidopsis thaliana]
Unigene15270_TG1202R2991	323	1	321	gi|297795827|ref|XP_002865798.1|	701	286	392	0.69	0.83	0	107	160	5e-39	--	pentatricopeptide repeat-containing protein [Arabidopsis lyrata subsp. lyrata] >gi|297311633|gb|EFH42057.1| pentatricopeptide repeat-containing protein [Arabidopsis lyrata subsp. lyrata]
Unigene15271_TG1202R2991	203	38	202	gi|124359565|gb|ABD28693.2|	439	112	164	0.49	0.65	0	55	54.7	3e-07	--	Glycosyltransferase sugar-binding region containing DXD motif; Alpha 1,4-glycosyltransferase conserved region [Medicago truncatula]
Unigene15273_TG1202R2991	216	87	215	gi|224144041|ref|XP_002336104.1|	526	20	61	0.6	0.81	0	43	61.2	3e-09	--	cytochrome P450 [Populus trichocarpa] >gi|222872554|gb|EEF09685.1| cytochrome P450 [Populus trichocarpa]
Unigene15275_TG1202R2991	331	4	318	gi|297601656|ref|NP_001051208.2|	3476	2947	3049	0.37	0.64	0	105	83.2	9e-16	--	Os03g0738100 [Oryza sativa Japonica Group] >gi|255674880|dbj|BAF13122.2| Os03g0738100 [Oryza sativa Japonica Group]
Unigene15278_TG1202R2991	1104	1054	422	gi|225424099|ref|XP_002283125.1|	218	1	218	0.63	0.77	0.03	218	259	6e-68	--	PREDICTED: similar to ubiquitin-related [Vitis vinifera]
Unigene15279_TG1202R2991	769	513	1	gi|18400266|ref|NP_566474.1|	643	1	157	0.41	0.55	0	172	135	7e-31	--	CAX9 (CATION EXCHANGER 9); cation transmembrane transporter/ cation:cation antiporter/ manganese ion transmembrane transporter/ potassium ion transmembrane transporter/ sodium ion transmembrane transporter [Arabidopsis thaliana] >gi|75273570|sp|Q9LJI2.1|CCX3_ARATH RecName: Full=Cation/calcium exchanger 3; Short=AtCCX3; AltName: Full=Protein CATION CALCIUM EXCHANGER 3; AltName: Full=Protein CATION…
Unigene15281_TG1202R2991	320	318	1	gi|2462732|gb|AAB71951.1|	653	154	259	0.85	0.94	0	106	197	3e-50	--	Hypothetical Protein [Arabidopsis thaliana]
Unigene15284_TG1202R2991	558	556	236	gi|224096812|ref|XP_002310746.1|	837	701	808	0.49	0.67	0.01	109	90.9	8e-18	--	nbs-lrr resistance protein [Populus trichocarpa] >gi|222853649|gb|EEE91196.1| nbs-lrr resistance protein [Populus trichocarpa]
Unigene15285_TG1202R2991	254	2	202	gi|9802525|gb|AAF99727.1|AC004557_6	1534	1467	1534	0.5	0.69	0.01	68	69.3	1e-11	--	F17L21.7 [Arabidopsis thaliana]
Unigene15286_TG1202R2991	231	23	229	gi|115473127|ref|NP_001060162.1|	608	320	388	0.4	0.69	0	69	62	2e-09	--	Os07g0592300 [Oryza sativa Japonica Group] >gi|113611698|dbj|BAF22076.1| Os07g0592300 [Oryza sativa Japonica Group]
Unigene15287_TG1202R2991	449	2	448	gi|124359647|gb|ABN06020.1|	1826	132	281	0.76	0.83	0	150	231	2e-60	--	Cytochrome cd1-nitrite reductase-like, C-terminal haem d1 [Medicago truncatula]
Unigene15289_TG1202R2991	414	61	414	gi|15808946|gb|AAL08561.1|	433	5	114	0.67	0.76	0	118	162	1e-39	--	auxin-regulated protein [Solanum lycopersicum]
Unigene15292_TG1202R2991	644	624	136	gi|87162753|gb|ABD28548.1|	756	349	510	0.57	0.77	0	163	191	5e-48	--	Protein kinase; Type I EGF [Medicago truncatula]
Unigene15296_TG1202R2991	452	1	102	gi|115444827|ref|NP_001046193.1|	978	936	969	0.85	0.91	0	34	60.1	9e-09	--	Os02g0196600 [Oryza sativa Japonica Group] >gi|113535724|dbj|BAF08107.1| Os02g0196600 [Oryza sativa Japonica Group]
Unigene15297_TG1202R2991	502	1	501	gi|75099767|sp|O80488.1|PPR23_ARATH	484	67	233	0.65	0.81	0	167	227	6e-59	--	RecName: Full=Pentatricopeptide repeat-containing protein At1g09190 >gi|3249103|gb|AAC24086.1| Contains similarity to membrane-associated salt-inducible protein homolog TM021B04.10 gb|2191192 from A. thaliana BAC gb|AF007271 [Arabidopsis thaliana]
Unigene15298_TG1202R2991	882	401	880	gi|124360576|gb|ABN08575.1|	1124	5	169	0.67	0.79	0.04	168	230	2e-59	--	Esterase/lipase/thioesterase; Lipase, active site [Medicago truncatula]
Unigene15299_TG1202R2991	363	1	354	gi|147782372|emb|CAN61798.1|	563	344	457	0.33	0.5	0.04	124	52	2e-06	--	hypothetical protein VITISV_044291 [Vitis vinifera]
Unigene15301_TG1202R2991	446	85	297	gi|255632876|gb|ACU16791.1|	167	56	166	0.36	0.43	0.36	111	52	2e-06	--	unknown [Glycine max]
Unigene15302_TG1202R2991	552	549	1	gi|15237421|ref|NP_197188.1|	850	146	325	0.59	0.71	0	183	213	8e-55	--	pentatricopeptide (PPR) repeat-containing protein [Arabidopsis thaliana] >gi|75174141|sp|Q9LFL5.1|PP390_ARATH RecName: Full=Pentatricopeptide repeat-containing protein At5g16860
Unigene15304_TG1202R2991	624	624	256	gi|115435218|ref|NP_001042367.1|	499	385	497	0.65	0.78	0	123	156	2e-37	--	Os01g0210400 [Oryza sativa Japonica Group] >gi|113531898|dbj|BAF04281.1| Os01g0210400 [Oryza sativa Japonica Group]
Unigene15306_TG1202R2991	262	262	80	gi|296081277|emb|CBI17721.3|	774	714	774	0.5	0.83	0	61	66.6	8e-11	--	unnamed protein product [Vitis vinifera]
Unigene15307_TG1202R2991	455	180	1	gi|115187508|gb|ABI84257.1|	113	1	60	0.7	0.91	0	60	99	2e-20	--	triacylglycerol lipase [Arachis hypogaea]
Unigene15308_TG1202R2991	567	1	567	gi|297839631|ref|XP_002887697.1|	786	384	572	0.84	0.92	0	189	327	5e-89	--	kinase family protein [Arabidopsis lyrata subsp. lyrata] >gi|297333538|gb|EFH63956.1| kinase family protein [Arabidopsis lyrata subsp. lyrata]
Unigene15309_TG1202R2991	450	448	5	gi|224099067|ref|XP_002311364.1|	712	333	480	0.88	0.95	0	148	263	4e-70	--	anion exchanger family protein [Populus trichocarpa] >gi|222851184|gb|EEE88731.1| anion exchanger family protein [Populus trichocarpa]
Unigene15310_TG1202R2991	703	2	691	gi|115476924|ref|NP_001062058.1|	337	90	318	0.4	0.64	0	231	192	2e-48	--	Os08g0480200 [Oryza sativa Japonica Group] >gi|113624027|dbj|BAF23972.1| Os08g0480200 [Oryza sativa Japonica Group]
Unigene15311_TG1202R2991	843	63	836	gi|297800612|ref|XP_002868190.1|	1032	769	1028	0.48	0.66	0	260	231	6e-60	--	zinc ion binding protein [Arabidopsis lyrata subsp. lyrata] >gi|297314026|gb|EFH44449.1| zinc ion binding protein [Arabidopsis lyrata subsp. lyrata]
Unigene15312_TG1202R2991	768	495	244	gi|67633714|gb|AAY78781.1|	124	6	101	0.37	0.55	0.13	97	60.5	2e-08	--	senescence-associated protein-related [Arabidopsis thaliana]
Unigene15314_TG1202R2991	225	8	223	gi|15220632|ref|NP_176971.1|	363	151	225	0.54	0.66	0.04	75	80.9	4e-15	--	S-adenosyl-L-methionine:carboxyl methyltransferase family protein [Arabidopsis thaliana]
Unigene15315_TG1202R2991	526	520	5	gi|15215606|gb|AAK91348.1|	230	20	191	0.78	0.86	0	173	268	3e-71	--	At1g67700/F12A21_30 [Arabidopsis thaliana] >gi|21435985|gb|AAM51570.1| At1g67700/F12A21_30 [Arabidopsis thaliana]
Unigene15319_TG1202R2991	348	1	348	gi|22330951|ref|NP_187625.2|	389	129	244	0.76	0.87	0	116	180	5e-45	--	RECA3 (recA homolog 3); ATP binding / DNA binding / DNA-dependent ATPase/ nucleoside-triphosphatase/ nucleotide binding [Arabidopsis thaliana] >gi|75158993|sp|Q8RY99.1|RECAM_ARATH RecName: Full=DNA repair protein recA homolog 2, mitochondrial; AltName: Full=Recombinase A homolog 2; Flags: Precursor >gi|18996122|gb|AAL79768.1| RecA protein [Arabidopsis thaliana]
Unigene15322_TG1202R2991	419	373	2	gi|14030723|gb|AAK53036.1|AF375452_1	250	1	124	0.61	0.76	0	125	158	2e-38	--	AT4g27450/F27G19_50 [Arabidopsis thaliana]
Unigene15323_TG1202R2991	981	85	516	gi|225444249|ref|XP_002272778.1|	241	93	236	0.34	0.52	0.05	153	70.1	4e-11	--	PREDICTED: similar to wound-responsive protein-related [Vitis vinifera]
Unigene15328_TG1202R2991	610	3	596	gi|30682540|ref|NP_680156.2|	434	84	282	0.72	0.83	0	199	293	8e-79	--	regulator of chromosome condensation (RCC1) family protein / UVB-resistance protein-related [Arabidopsis thaliana]
Unigene15329_TG1202R2991	704	2	703	gi|297849570|ref|XP_002892666.1|	867	635	857	0.65	0.8	0.01	237	325	4e-88	--	transcription factor jumonji domain-containing protein [Arabidopsis lyrata subsp. lyrata] >gi|297338508|gb|EFH68925.1| transcription factor jumonji domain-containing protein [Arabidopsis lyrata subsp. lyrata]
Unigene15330_TG1202R2991	246	3	239	gi|255577783|ref|XP_002529766.1|	633	152	231	0.52	0.71	0.01	80	76.6	8e-14	--	conserved hypothetical protein [Ricinus communis] >gi|223530764|gb|EEF32632.1| conserved hypothetical protein [Ricinus communis]
Unigene15332_TG1202R2991	287	285	118	gi|115470365|ref|NP_001058781.1|	684	552	607	0.5	0.66	0	56	62	2e-09	--	Os07g0120700 [Oryza sativa Japonica Group] >gi|113610317|dbj|BAF20695.1| Os07g0120700 [Oryza sativa Japonica Group]
Unigene15333_TG1202R2991	260	258	43	gi|115470365|ref|NP_001058781.1|	684	552	623	0.43	0.58	0	72	64.7	3e-10	--	Os07g0120700 [Oryza sativa Japonica Group] >gi|113610317|dbj|BAF20695.1| Os07g0120700 [Oryza sativa Japonica Group]
Unigene15334_TG1202R2991	273	3	269	gi|115486407|ref|NP_001068347.1|	1118	656	743	0.44	0.64	0	89	69.3	1e-11	--	Os11g0640300 [Oryza sativa Japonica Group] >gi|77552181|gb|ABA94978.1| Leucine Rich Repeat family protein, expressed [Oryza sativa Japonica Group] >gi|77552182|gb|ABA94979.1| Leucine Rich Repeat family protein, expressed [Oryza sativa Japonica Group] >gi|113645569|dbj|BAF28710.1| Os11g0640300 [Oryza sativa Japonica Group]
Unigene15335_TG1202R2991	628	622	5	gi|75297894|sp|Q84MB3.1|ACCH1_ARATH	365	135	342	0.64	0.78	0	208	282	2e-75	--	RecName: Full=1-aminocyclopropane-1-carboxylate oxidase homolog 1 >gi|30102640|gb|AAP21238.1| At1g06620 [Arabidopsis thaliana] >gi|110743652|dbj|BAE99663.1| oxidoreductase like protein [Arabidopsis thaliana]
Unigene15337_TG1202R2991	368	2	331	gi|224589547|gb|ACN59307.1|	890	778	887	0.84	0.92	0	110	195	2e-49	--	leucine-rich repeat receptor-like protein kinase [Arabidopsis thaliana]
Unigene15338_TG1202R2991	1062	1062	7	gi|186523129|ref|NP_197058.2|	1846	635	980	0.69	0.79	0	352	465	1e-130	--	EMB2773 (EMBRYO DEFECTIVE 2773); binding / protein binding / zinc ion binding [Arabidopsis thaliana] >gi|146230097|gb|ABQ12620.1| sister chromatid cohesion 2 [Arabidopsis thaliana]
Unigene15339_TG1202R2991	851	659	33	gi|297844624|ref|XP_002890193.1|	452	8	205	0.36	0.53	0.02	215	119	6e-26	--	F-box family protein [Arabidopsis lyrata subsp. lyrata] >gi|297336035|gb|EFH66452.1| F-box family protein [Arabidopsis lyrata subsp. lyrata]
Unigene15341_TG1202R2991	786	1	780	gi|225470922|ref|XP_002264409.1|	608	20	274	0.73	0.81	0	260	365	1e-100	--	PREDICTED: Myc2 bHLH protein [Vitis vinifera]
Unigene15342_TG1202R2991	411	20	409	gi|224086900|ref|XP_002308000.1|	262	13	141	0.51	0.73	0	130	147	4e-35	--	f-box family protein [Populus trichocarpa] >gi|222853976|gb|EEE91523.1| f-box family protein [Populus trichocarpa]
Unigene15343_TG1202R2991	402	98	253	gi|290487660|gb|ADD30214.1|	52	1	52	0.86	0.92	0	52	93.2	8e-19	--	ribosomal protein L32 [Heuchera sanguinea]
Unigene15345_TG1202R2991	448	2	448	gi|229609803|gb|ACQ83517.1|	464	262	407	0.79	0.86	0.01	151	225	2e-58	--	CBL-interacting protein kinase 01 [Vitis vinifera]
Unigene15347_TG1202R2991	409	409	26	gi|16974598|gb|AAL31203.1|	527	294	423	0.69	0.82	0.01	130	183	5e-46	--	At1g76620/F14G6_22 [Arabidopsis thaliana] >gi|23506175|gb|AAN31099.1| At1g76620/F14G6_22 [Arabidopsis thaliana]
Unigene15348_TG1202R2991	413	5	403	gi|4996363|dbj|BAA78424.1|	1330	541	700	0.41	0.5	0.16	160	115	1e-25	--	polyprotein [Arabidopsis thaliana]
Unigene15356_TG1202R2991	245	245	3	gi|18417725|ref|NP_567865.1|	438	358	438	0.86	0.97	0	81	152	1e-36	--	proton extrusion protein-related [Arabidopsis thaliana]
Unigene15361_TG1202R2991	266	40	261	gi|222139398|gb|ACM45718.1|	454	2	76	0.81	0.86	0.01	75	116	9e-26	--	endo-1,3-beta-glucanase [Pyrus pyrifolia]
Unigene15362_TG1202R2991	247	246	1	gi|162463112|ref|NP_001105835.1|	964	26	107	0.81	0.91	0	82	144	3e-34	--	protein HIRA [Zea mays] >gi|122211829|sp|Q32SG6.1|HIRA_MAIZE RecName: Full=Protein HIRA; AltName: Full=Histone regulator protein >gi|62997477|gb|AAY24681.1| HIRA [Zea mays]
Unigene15363_TG1202R2991	1433	3	1400	gi|75115359|sp|Q66GQ2.1|Y5162_ARATH	543	89	509	0.52	0.67	0	469	421	1e-116	--	RecName: Full=Uncharacterized protein At5g41620 >gi|51536470|gb|AAU05473.1| At5g41620 [Arabidopsis thaliana] >gi|53850503|gb|AAU95428.1| At5g41620 [Arabidopsis thaliana]
Unigene15364_TG1202R2991	743	2	727	gi|15223170|ref|NP_177210.1|	646	157	397	0.66	0.79	0	244	330	1e-89	--	protein kinase family protein [Arabidopsis thaliana] >gi|75333658|sp|Q9CAL2.1|CRK3_ARATH RecName: Full=Cysteine-rich receptor-like protein kinase 3; Short=Cysteine-rich RLK3; Flags: Precursor
Unigene15365_TG1202R2991	279	2	277	gi|117606933|gb|ABK42021.1|	613	313	405	0.4	0.51	0.02	94	61.6	3e-09	--	vegetative cell wall protein [Chlamydomonas incerta]
Unigene15366_TG1202R2991	249	2	244	gi|308080490|ref|NP_001183334.1|	231	63	138	0.38	0.48	0	81	52	2e-06	--	hypothetical protein LOC100501738 [Zea mays] >gi|238010832|gb|ACR36451.1| unknown [Zea mays]
Unigene15368_TG1202R2991	354	62	352	gi|297612697|ref|NP_001066197.2|	1764	1091	1185	0.34	0.59	0	97	73.2	9e-13	--	Os12g0156200 [Oryza sativa Japonica Group] >gi|255670064|dbj|BAF29216.2| Os12g0156200 [Oryza sativa Japonica Group]
Unigene15369_TG1202R2991	811	730	2	gi|297830600|ref|XP_002883182.1|	477	11	247	0.54	0.69	0.02	248	237	1e-61	--	pseudouridine synthase family protein [Arabidopsis lyrata subsp. lyrata] >gi|297329022|gb|EFH59441.1| pseudouridine synthase family protein [Arabidopsis lyrata subsp. lyrata]
Unigene15370_TG1202R2991	415	4	414	gi|92893673|gb|ABE91851.1|	691	392	530	0.61	0.79	0.01	139	176	1e-43	--	FAR1; Zinc finger, SWIM-type [Medicago truncatula] >gi|92893917|gb|ABE91967.1| FAR1; Zinc finger, SWIM-type [Medicago truncatula]
Unigene15371_TG1202R2991	943	22	942	gi|115451409|ref|NP_001049305.1|	838	395	700	0.35	0.54	0.03	317	169	6e-41	--	Os03g0203100 [Oryza sativa Japonica Group] >gi|108706728|gb|ABF94523.1| expressed protein [Oryza sativa Japonica Group] >gi|113547776|dbj|BAF11219.1| Os03g0203100 [Oryza sativa Japonica Group]
Unigene15372_TG1202R2991	373	362	3	gi|292668977|gb|ADE41143.1|	312	156	292	0.65	0.71	0.12	137	162	1e-39	--	AP2 domain class transcription factor [Malus x domestica]
Unigene15373_TG1202R2991	382	381	4	gi|18398038|ref|NP_566316.1|	329	175	300	0.73	0.82	0	126	204	3e-52	--	kelch repeat-containing protein [Arabidopsis thaliana] >gi|11692832|gb|AAG40019.1|AF324668_1 MLP3.17 [Arabidopsis thaliana] >gi|14517448|gb|AAK62614.1| AT3g07720/F17A17_6 [Arabidopsis thaliana] >gi|23507767|gb|AAN38687.1| At3g07720/F17A17_6 [Arabidopsis thaliana]
Unigene15374_TG1202R2991	1355	1	1203	gi|233770212|gb|ACQ91179.1|	1557	1156	1557	0.93	0.98	0	402	792	0	--	Met1-type cytosine DNA-methyltransferase [Fragaria x ananassa]
Unigene15376_TG1202R2991	305	26	304	gi|79508007|ref|NP_196335.2|	967	223	315	0.81	0.9	0	93	157	3e-38	--	ERL2 (ERECTA-LIKE 2); kinase [Arabidopsis thaliana] >gi|75324925|sp|Q6XAT2.1|ERL2_ARATH RecName: Full=LRR receptor-like serine/threonine-protein kinase ERL2; AltName: Full=Protein ERECTA-like kinase 2; Flags: Precursor >gi|37954362|gb|AAP69764.1| ERECTA-like kinase 2 [Arabidopsis thaliana] >gi|224589663|gb|ACN59363.1| leucine-rich repeat receptor-like protein kinase [Arabidopsis thaliana]
Unigene15377_TG1202R2991	260	104	259	gi|14586969|gb|AAK70407.1|AF369930_2	701	26	75	0.63	0.76	0	52	70.1	7e-12	--	pol polyprotein [Citrus x paradisi]
Unigene15378_TG1202R2991	1043	686	976	gi|38344156|emb|CAD41876.2|	1373	1230	1328	0.38	0.51	0.02	99	57.4	3e-07	--	OSJNBa0041A02.23 [Oryza sativa Japonica Group]
Unigene15381_TG1202R2991	353	1	351	gi|61162208|dbj|BAD91085.1|	848	183	299	0.89	0.95	0	117	244	3e-64	--	beta-D-galactosidase [Pyrus pyrifolia]
Unigene15382_TG1202R2991	473	472	2	gi|38112429|gb|AAR11300.1|	682	486	643	0.66	0.82	0	158	215	2e-55	--	lectin-like receptor kinase 7;3 [Medicago truncatula]
Unigene15383_TG1202R2991	511	468	1	gi|115477595|ref|NP_001062393.1|	308	91	246	0.69	0.81	0	156	228	3e-59	--	Os08g0542600 [Oryza sativa Japonica Group] >gi|42407835|dbj|BAD08978.1| HAD superfamily protein involved in N-acetyl-glucosamine catabolism-like [Oryza sativa Japonica Group] >gi|113624362|dbj|BAF24307.1| Os08g0542600 [Oryza sativa Japonica Group]
Unigene15384_TG1202R2991	220	147	1	gi|42567769|ref|NP_196608.2|	306	99	147	0.55	0.63	0	49	56.6	9e-08	--	haloacid dehalogenase-like hydrolase family protein [Arabidopsis thaliana] >gi|50198963|gb|AAT70484.1| At5g10460 [Arabidopsis thaliana]
Unigene15385_TG1202R2991	308	308	6	gi|162461600|ref|NP_001105417.1|	267	40	141	0.38	0.46	0	102	68.9	2e-11	--	extensin precursor [Zea mays] >gi|119712|sp|P14918.1|EXTN_MAIZE RecName: Full=Extensin; AltName: Full=Proline-rich glycoprotein; Flags: Precursor >gi|226756|prf||1604465A cell wall protein
Unigene15386_TG1202R2991	411	366	4	gi|87162712|gb|ABD28507.1|	1006	458	602	0.33	0.5	0.16	145	72.4	1e-12	--	Leucine-rich repeat; Leucine-rich [Medicago truncatula]
Unigene15390_TG1202R2991	334	333	13	gi|297801048|ref|XP_002868408.1|	595	251	362	0.59	0.76	0.04	112	133	6e-31	--	adenylate kinase family protein [Arabidopsis lyrata subsp. lyrata] >gi|297314244|gb|EFH44667.1| adenylate kinase family protein [Arabidopsis lyrata subsp. lyrata]
Unigene15393_TG1202R2991	1616	6	1604	gi|7329636|emb|CAB82701.1|	896	1	496	0.4	0.57	0.04	558	327	4e-88	--	centromere protein-like [Arabidopsis thaliana]
Unigene15394_TG1202R2991	1050	319	5	gi|61105073|gb|AAX38316.1|	628	4	109	0.66	0.83	0	106	157	2e-37	--	receptor-like protein kinase [Solanum pimpinellifolium] >gi|61105075|gb|AAX38317.1| receptor-like protein kinase [Solanum pimpinellifolium] >gi|61105077|gb|AAX38318.1| receptor-like protein kinase [Solanum pimpinellifolium] >gi|61105079|gb|AAX38319.1| receptor-like protein kinase [Solanum pimpinellifolium] >gi|61105081|gb|AAX38320.1| receptor-like protein kinase [Solanum pimpinellifolium] >gi|611…
Unigene15396_TG1202R2991	782	2	433	gi|140068416|gb|ABO83643.1|	745	167	310	0.87	0.92	0	144	275	1e-137	--	WD40-like [Medicago truncatula]
Unigene15399_TG1202R2991	510	72	509	gi|223452488|gb|ACM89571.1|	491	46	201	0.58	0.69	0.07	157	154	4e-37	--	protein kinase [Glycine max]
Unigene15400_TG1202R2991	345	55	345	gi|44917569|gb|AAS49109.1|	351	13	109	0.57	0.76	0	97	115	1e-25	--	At4g28020 [Arabidopsis thaliana]
Unigene15403_TG1202R2991	526	209	523	gi|15228903|ref|NP_188314.1|	659	5	91	0.38	0.52	0	105	60.8	8e-09	--	PPR40 (PENTATRICOPEPTIDE (PPR) DOMAIN PROTEIN 40) [Arabidopsis thaliana] >gi|7670019|dbj|BAA94973.1| salt-inducible protein-like [Arabidopsis thaliana]
Unigene15404_TG1202R2991	300	2	298	gi|65332099|gb|AAY42203.1|	1051	435	534	0.44	0.68	0.01	100	78.2	3e-14	--	verticillium wilt disease resistance protein [Solanum torvum]
Unigene15405_TG1202R2991	902	349	900	gi|87241014|gb|ABD32872.1|	245	47	222	0.7	0.78	0	184	249	3e-65	--	WD-40 repeat [Medicago truncatula]
Unigene15406_TG1202R2991	304	303	193	gi|225462522|ref|XP_002264528.1|	436	400	436	0.7	0.83	0	37	53.5	7e-07	--	PREDICTED: hypothetical protein [Vitis vinifera] >gi|296090474|emb|CBI40670.3| unnamed protein product [Vitis vinifera]
Unigene15407_TG1202R2991	364	2	292	gi|15230968|ref|NP_191375.1|	1242	1137	1234	0.53	0.7	0.02	99	91.3	3e-18	--	XIJ; motor [Arabidopsis thaliana] >gi|6735328|emb|CAB68154.1| myosin heavy chain MYA3 [Arabidopsis thaliana]
Unigene15408_TG1202R2991	538	2	352	gi|240256033|ref|NP_193913.4|	1255	1137	1253	0.62	0.82	0	117	152	3e-36	--	binding / calmodulin binding [Arabidopsis thaliana]
Unigene15409_TG1202R2991	847	673	581	gi|255590601|ref|XP_002535311.1|	63	4	34	0.93	0.96	0	31	61.2	4e-14	--	conserved hypothetical protein [Ricinus communis] >gi|223523476|gb|EEF27072.1| conserved hypothetical protein [Ricinus communis]
Unigene15410_TG1202R2991	300	294	1	gi|297822091|ref|XP_002878928.1|	345	23	120	0.74	0.84	0	98	162	1e-39	--	ATHSFA2 [Arabidopsis lyrata subsp. lyrata] >gi|297324767|gb|EFH55187.1| ATHSFA2 [Arabidopsis lyrata subsp. lyrata]
Unigene15412_TG1202R2991	281	268	2	gi|224140213|ref|XP_002323479.1|	843	481	557	0.48	0.59	0	89	65.1	2e-10	--	predicted protein [Populus trichocarpa] >gi|222868109|gb|EEF05240.1| predicted protein [Populus trichocarpa]
Unigene15413_TG1202R2991	568	530	3	gi|119391879|emb|CAF04055.2|	326	21	194	0.73	0.82	0	176	248	3e-65	--	S-adenosylmethionine transporter [Nicotiana benthamiana]
Unigene15415_TG1202R2991	623	107	622	gi|240254326|ref|NP_176885.7|	2221	711	882	0.75	0.84	0	172	265	4e-70	--	SWEETIE (SWEETIE); binding [Arabidopsis thaliana]
Unigene15416_TG1202R2991	372	96	371	gi|9502168|gb|AAF88018.1|	694	1	90	0.68	0.8	0	92	131	2e-30	--	contains simlarity to Arabidopsis thaliana far-red impaired response protein (GB:AAD51282.1)
Unigene15417_TG1202R2991	256	251	27	gi|242065502|ref|XP_002454040.1|	83	2	80	0.43	0.58	0.05	79	52	2e-06	--	hypothetical protein SORBIDRAFT_04g023575 [Sorghum bicolor] >gi|241933871|gb|EES07016.1| hypothetical protein SORBIDRAFT_04g023575 [Sorghum bicolor]
Unigene15418_TG1202R2991	943	5	883	gi|224133676|ref|XP_002327653.1|	1258	958	1257	0.61	0.69	0.04	306	323	3e-87	--	histidine kinase osmosensor protein [Populus trichocarpa] >gi|222836738|gb|EEE75131.1| histidine kinase osmosensor protein [Populus trichocarpa]
Unigene15420_TG1202R2991	268	266	3	gi|115446865|ref|NP_001047212.1|	763	451	538	0.96	0.97	0	88	177	3e-44	--	Os02g0575500 [Oryza sativa Japonica Group] >gi|113536743|dbj|BAF09126.1| Os02g0575500 [Oryza sativa Japonica Group]
Unigene15422_TG1202R2991	387	5	385	gi|585564|sp|P38500.1|NIR_BETVE	583	37	163	0.85	0.93	0	127	229	7e-60	--	RecName: Full=Ferredoxin--nitrite reductase, chloroplastic; Flags: Precursor >gi|17927|emb|CAA42690.1| ferredoxin--nitrite reductase [Betula pendula]
Unigene15423_TG1202R2991	267	265	101	gi|112732548|dbj|BAF03051.1|	1319	196	250	0.9	0.94	0	55	106	1e-34	--	DNA ligase IV [Populus nigra]
Unigene15425_TG1202R2991	558	3	554	gi|29029030|gb|AAO64894.1|	719	320	503	0.8	0.85	0	184	293	6e-79	--	At5g08720 [Arabidopsis thaliana]
Unigene15426_TG1202R2991	781	455	240	gi|115467284|ref|NP_001057241.1|	996	9	82	0.41	0.54	0.02	74	52.4	6e-06	--	Os06g0235300 [Oryza sativa Japonica Group] >gi|51535126|dbj|BAD37789.1| zinc finger protein-like [Oryza sativa Japonica Group] >gi|51535846|dbj|BAD37930.1| zinc finger protein-like [Oryza sativa Japonica Group] >gi|113595281|dbj|BAF19155.1| Os06g0235300 [Oryza sativa Japonica Group]
Unigene15430_TG1202R2991	448	448	23	gi|3513747|gb|AAC33963.1|	1633	1287	1428	0.58	0.78	0	142	186	6e-47	--	contains similarity to reverse transcriptases (Pfam; rvt.hmm, score: 11.19) [Arabidopsis thaliana]
Unigene15431_TG1202R2991	430	398	36	gi|105829831|gb|ABF74705.1|	202	94	201	0.36	0.56	0	121	68.6	2e-11	--	At4g28310 [Arabidopsis thaliana]
Unigene15432_TG1202R2991	424	422	3	gi|42570815|ref|NP_973481.1|	349	157	296	0.64	0.8	0	140	189	9e-48	--	pentatricopeptide (PPR) repeat-containing protein [Arabidopsis thaliana]
Unigene15434_TG1202R2991	790	790	5	gi|297830654|ref|XP_002883209.1|	1118	110	379	0.57	0.78	0.02	270	316	2e-85	--	binding protein [Arabidopsis lyrata subsp. lyrata] >gi|297329049|gb|EFH59468.1| binding protein [Arabidopsis lyrata subsp. lyrata]
Unigene15435_TG1202R2991	699	2	613	gi|223452530|gb|ACM89592.1|	971	766	969	0.93	0.97	0	204	392	1e-108	--	leucine-rich repeat transmembrane protein kinase [Glycine max]
Unigene15437_TG1202R2991	1100	3	1100	gi|9797766|gb|AAF98584.1|AC013427_27	726	112	479	0.72	0.83	0	368	527	1e-149	--	Strong similarity to RNA helicase (HRH1) from Homo sapiens gb|D50487 and contains a Helicases conserved C-terminal PF|00271 domain. EST gb|AV567077 comes from this gene [Arabidopsis thaliana]
Unigene15438_TG1202R2991	1008	3	1007	gi|9797766|gb|AAF98584.1|AC013427_27	726	112	447	0.64	0.77	0	337	415	1e-115	--	Strong similarity to RNA helicase (HRH1) from Homo sapiens gb|D50487 and contains a Helicases conserved C-terminal PF|00271 domain. EST gb|AV567077 comes from this gene [Arabidopsis thaliana]
Unigene15440_TG1202R2991	1291	3	1268	gi|37983539|gb|AAR06289.1|	573	143	564	0.88	0.94	0	423	742	0	--	5-phosphoribosyl-1-pyrophosphate amidotransferase [Nicotiana tabacum]
Unigene15441_TG1202R2991	556	554	3	gi|222423169|dbj|BAH19562.1|	708	445	627	0.45	0.59	0.04	193	118	4e-26	--	AT5G18590 [Arabidopsis thaliana]
Unigene15444_TG1202R2991	309	300	1	gi|302828406|ref|XP_002945770.1|	647	310	409	0.38	0.43	0	100	70.5	6e-12	--	pathogenesis-related protein 1-like protein [Volvox carteri f. nagariensis] >gi|300268585|gb|EFJ52765.1| pathogenesis-related protein 1-like protein [Volvox carteri f. nagariensis]
Unigene15447_TG1202R2991	364	232	2	gi|75213510|sp|Q9SYZ7.1|U496A_ARATH	374	1	69	0.61	0.72	0	77	82.4	1e-15	--	RecName: Full=UPF0496 protein At4g34320
Unigene15448_TG1202R2991	757	8	757	gi|297601656|ref|NP_001051208.2|	3476	3046	3294	0.56	0.73	0	250	287	1e-76	--	Os03g0738100 [Oryza sativa Japonica Group] >gi|255674880|dbj|BAF13122.2| Os03g0738100 [Oryza sativa Japonica Group]
Unigene15449_TG1202R2991	278	2	277	gi|240254229|ref|NP_849783.4|	3412	422	516	0.69	0.78	0.03	95	130	5e-30	--	phosphoinositide binding [Arabidopsis thaliana]
Unigene15450_TG1202R2991	1004	2	1003	gi|297835458|ref|XP_002885611.1|	794	434	772	0.81	0.89	0.01	339	538	1e-152	--	ABC1 family protein [Arabidopsis lyrata subsp. lyrata] >gi|297331451|gb|EFH61870.1| ABC1 family protein [Arabidopsis lyrata subsp. lyrata]
Unigene15451_TG1202R2991	471	469	227	gi|2811029|sp|O04866.1|ARGD_ALNGL	451	368	448	0.8	0.9	0	81	130	5e-30	--	RecName: Full=Acetylornithine aminotransferase, mitochondrial; Short=ACOAT; AltName: Full=Acetylornithine transaminase; Short=AOTA; Flags: Precursor >gi|1944511|emb|CAA69936.1| acetylornithine aminotransferase [Alnus glutinosa]
Unigene15452_TG1202R2991	607	364	2	gi|8778227|gb|AAF79236.1|AC006917_21	1475	1	121	0.82	0.9	0	121	216	2e-55	--	F10B6.25 [Arabidopsis thaliana]
Unigene15453_TG1202R2991	215	8	118	gi|105829424|gb|ABF74693.1|	68	31	67	0.7	0.97	0	37	73.2	9e-13	--	At1g52855 [Arabidopsis thaliana]
Unigene15454_TG1202R2991	305	79	303	gi|240254458|ref|NP_565382.4|	849	156	230	0.78	0.94	0	75	138	2e-32	--	OTP51 (ORGANELLE TRANSCRIPT PROCESSING 51); RNA splicing factor, transesterification mechanism [Arabidopsis thaliana] >gi|218546786|sp|Q9XIL5.3|PP154_ARATH RecName: Full=Pentatricopeptide repeat-containing protein At2g15820
Unigene15455_TG1202R2991	375	374	150	gi|297792797|ref|XP_002864283.1|	343	73	169	0.34	0.5	0.22	97	52	2e-06	--	hypothetical protein ARALYDRAFT_331729 [Arabidopsis lyrata subsp. lyrata] >gi|297310118|gb|EFH40542.1| hypothetical protein ARALYDRAFT_331729 [Arabidopsis lyrata subsp. lyrata]
Unigene15457_TG1202R2991	1327	99	1325	gi|224058687|ref|XP_002299603.1|	1043	1	409	0.81	0.9	0	409	672	0	--	NBS resistance protein [Populus trichocarpa] >gi|222846861|gb|EEE84408.1| NBS resistance protein [Populus trichocarpa]
Unigene15458_TG1202R2991	1162	1162	2	gi|224137820|ref|XP_002326448.1|	1010	144	530	0.84	0.92	0	387	660	0	--	heavy metal ATPase [Populus trichocarpa] >gi|222833770|gb|EEE72247.1| heavy metal ATPase [Populus trichocarpa]
Unigene15460_TG1202R2991	345	105	335	gi|297601677|ref|NP_001051246.2|	249	15	91	0.48	0.67	0	77	79	2e-14	--	Os03g0745600 [Oryza sativa Japonica Group] >gi|255674891|dbj|BAF13160.2| Os03g0745600 [Oryza sativa Japonica Group]
Unigene15461_TG1202R2991	630	625	2	gi|225449891|ref|XP_002268085.1|	631	1	206	0.72	0.85	0	208	300	1e-80	--	PREDICTED: similar to ATMUS81; endonuclease/ nucleic acid binding [Vitis vinifera]
Unigene15464_TG1202R2991	374	3	374	gi|297816786|ref|XP_002876276.1|	1051	644	767	0.44	0.73	0	125	108	2e-23	--	morphogenesis of root hair 2 [Arabidopsis lyrata subsp. lyrata] >gi|297322114|gb|EFH52535.1| morphogenesis of root hair 2 [Arabidopsis lyrata subsp. lyrata]
Unigene15465_TG1202R2991	320	1	318	gi|115481094|ref|NP_001064140.1|	1004	235	340	0.77	0.94	0	106	189	6e-48	--	Os10g0140200 [Oryza sativa Japonica Group] >gi|113638749|dbj|BAF26054.1| Os10g0140200 [Oryza sativa Japonica Group]
Unigene15469_TG1202R2991	338	330	61	gi|297741829|emb|CBI33142.3|	1198	1103	1198	0.46	0.64	0.09	99	82.4	1e-15	--	unnamed protein product [Vitis vinifera]
Unigene15471_TG1202R2991	1615	1350	1	gi|42761392|dbj|BAD11660.1|	475	1	475	0.58	0.7	0.05	475	510	1e-143	--	uridylyl transferase-like [Oryza sativa Japonica Group]
Unigene15472_TG1202R2991	323	3	260	gi|195608786|gb|ACG26223.1|	205	121	205	0.59	0.73	0	86	99	1e-20	--	DNA replication complex GINS protein PSF2 [Zea mays]
Unigene15474_TG1202R2991	616	1	615	gi|195616050|gb|ACG29855.1|	622	157	360	0.4	0.65	0	205	144	6e-34	--	vesicular transport-associated repeat protein [Zea mays]
Unigene15477_TG1202R2991	428	338	30	gi|296089927|emb|CBI39746.3|	1793	121	222	0.41	0.55	0.02	106	69.7	1e-11	--	unnamed protein product [Vitis vinifera]
Unigene15479_TG1202R2991	472	470	156	gi|195635861|gb|ACG37399.1|	349	245	349	0.74	0.9	0	105	171	2e-42	--	Leucine Rich Repeat family protein [Zea mays]
Unigene15480_TG1202R2991	360	326	156	gi|195635861|gb|ACG37399.1|	349	293	349	0.8	0.96	0	57	102	1e-21	--	Leucine Rich Repeat family protein [Zea mays]
Unigene15481_TG1202R2991	633	633	1	gi|8778648|gb|AAF79656.1|AC025416_30	856	498	723	0.59	0.77	0.06	226	276	1e-73	--	F5O11.10 [Arabidopsis thaliana]
Unigene15483_TG1202R2991	538	179	538	gi|30685945|ref|NP_850617.1|	429	12	131	0.7	0.81	0	120	176	1e-43	--	transcription factor jumonji (jmjC) domain-containing protein [Arabidopsis thaliana] >gi|20147203|gb|AAM10317.1| AT3g20810/MOE17_10 [Arabidopsis thaliana] >gi|21928039|gb|AAM78048.1| AT3g20810/MOE17_10 [Arabidopsis thaliana]
Unigene15484_TG1202R2991	974	3	974	gi|124359212|gb|ABN05723.1|	1268	396	723	0.69	0.83	0.01	328	454	1e-126	--	DNA polymerase V [Medicago truncatula]
Unigene15485_TG1202R2991	306	1	306	gi|296083314|emb|CBI22950.3|	339	224	321	0.39	0.57	0.02	105	55.1	3e-07	--	unnamed protein product [Vitis vinifera]
Unigene15486_TG1202R2991	398	398	198	gi|116309290|emb|CAH66380.1|	201	133	200	0.58	0.83	0.01	68	82.8	1e-15	--	OSIGBa0092E09.7 [Oryza sativa Indica Group]
Unigene15487_TG1202R2991	450	450	1	gi|225443168|ref|XP_002264313.1|	1305	220	369	0.84	0.9	0	150	261	2e-69	--	PREDICTED: similar to Multidrug Resistance associated Protein 1 [Vitis vinifera]
Unigene15491_TG1202R2991	273	5	265	gi|297726531|ref|NP_001175629.1|	139	26	114	0.53	0.7	0.06	93	96.3	1e-19	--	Os08g0478000 [Oryza sativa Japonica Group] >gi|255678531|dbj|BAH94357.1| Os08g0478000 [Oryza sativa Japonica Group]
Unigene15492_TG1202R2991	612	2	556	gi|42569297|ref|NP_180077.3|	1111	833	1017	0.83	0.92	0	185	306	1e-82	--	formin homology 2 domain-containing protein / FH2 domain-containing protein [Arabidopsis thaliana] >gi|160013996|sp|Q9SK28.2|FH18_ARATH RecName: Full=Formin-like protein 18; Short=AtFH18
Unigene15494_TG1202R2991	242	5	241	gi|559237|gb|AAA98492.1|	259	44	127	0.73	0.77	0.05	84	140	5e-33	--	tyrosine-rich hydroxyproline-rich glycoprotein [Petroselinum crispum]
Unigene15495_TG1202R2991	819	29	817	gi|297834418|ref|XP_002885091.1|	463	61	323	0.7	0.81	0	263	358	4e-98	--	peptidyl-prolyl cis-trans isomerase TLP38, chloroplast [Arabidopsis lyrata subsp. lyrata] >gi|297330931|gb|EFH61350.1| peptidyl-prolyl cis-trans isomerase TLP38, chloroplast [Arabidopsis lyrata subsp. lyrata]
Unigene15497_TG1202R2991	726	1	522	gi|22330618|ref|NP_177536.2|	1390	594	767	0.71	0.83	0	174	262	5e-95	--	TAF2 (TBP-ASSOCIATED FACTOR 2); metallopeptidase/ zinc ion binding [Arabidopsis thaliana] >gi|20856938|gb|AAM26691.1| At1g73960/F2P9_17 [Arabidopsis thaliana]
Unigene15498_TG1202R2991	527	522	1	gi|84795232|gb|ABC65852.1|	527	212	384	0.68	0.82	0	174	242	2e-63	--	Na+/H+ antiporter NHEXL1b [Triticum aestivum]
Unigene15499_TG1202R2991	1326	934	29	gi|145336703|ref|NP_175754.2|	304	1	303	0.69	0.82	0.01	307	419	1e-116	--	DNA binding [Arabidopsis thaliana]
Unigene15500_TG1202R2991	760	156	758	gi|190016010|gb|ACE62893.1|	521	4	204	0.68	0.84	0	201	289	3e-77	--	At1g16650 [Arabidopsis thaliana]
Unigene15502_TG1202R2991	555	3	407	gi|297802800|ref|XP_002869284.1|	825	687	825	0.74	0.83	0.02	139	202	1e-51	--	lectin protein kinase family protein [Arabidopsis lyrata subsp. lyrata] >gi|297315120|gb|EFH45543.1| lectin protein kinase family protein [Arabidopsis lyrata subsp. lyrata]
Unigene15503_TG1202R2991	482	482	15	gi|209956793|gb|ABU88887.2|	380	154	313	0.5	0.65	0.03	161	157	5e-38	--	S-adenosyl-L-methionine:salicylic acid carboxyl methyltransferase [Chimonanthus praecox]
Unigene15505_TG1202R2991	518	11	517	gi|87162727|gb|ABD28522.1|	283	46	218	0.72	0.82	0.02	173	258	2e-68	--	Cupin, RmlC-type [Medicago truncatula]
Unigene15506_TG1202R2991	770	3	767	gi|225437451|ref|XP_002268905.1|	1414	742	995	0.66	0.78	0	256	320	9e-87	--	PREDICTED: similar to helicase domain-containing protein [Vitis vinifera]
Unigene15508_TG1202R2991	678	227	676	gi|15242277|ref|NP_200024.1|	275	12	165	0.64	0.8	0.03	155	193	2e-48	--	HCF208 (HIGH CHLOROPHYLL FLUORESCENCE 208) [Arabidopsis thaliana] >gi|79330641|ref|NP_001032060.1| HCF208 (HIGH CHLOROPHYLL FLUORESCENCE 208) [Arabidopsis thaliana] >gi|117959001|gb|ABK59697.1| At5g52110 [Arabidopsis thaliana]
Unigene15509_TG1202R2991	252	3	233	gi|302398845|gb|ADL36717.1|	561	96	172	0.66	0.82	0.01	78	100	5e-21	--	HD domain class transcription factor [Malus x domestica]
Unigene15510_TG1202R2991	652	651	13	gi|238481018|ref|NP_001154281.1|	1540	347	541	0.41	0.61	0.03	221	159	3e-38	--	nucleic acid binding [Arabidopsis thaliana]
Unigene15511_TG1202R2991	443	1	405	gi|115460700|ref|NP_001053950.1|	572	439	570	0.64	0.76	0	135	178	2e-44	--	Os04g0626900 [Oryza sativa Japonica Group] >gi|113565521|dbj|BAF15864.1| Os04g0626900 [Oryza sativa Japonica Group]
Unigene15512_TG1202R2991	979	1	510	gi|115453707|ref|NP_001050454.1|	312	144	311	0.8	0.86	0	170	272	4e-72	--	Os03g0439700 [Oryza sativa Japonica Group] >gi|108709042|gb|ABF96837.1| expressed protein [Oryza sativa Japonica Group] >gi|113548925|dbj|BAF12368.1| Os03g0439700 [Oryza sativa Japonica Group]
Unigene15513_TG1202R2991	873	42	404	gi|115453707|ref|NP_001050454.1|	312	193	311	0.75	0.81	0	121	173	3e-42	--	Os03g0439700 [Oryza sativa Japonica Group] >gi|108709042|gb|ABF96837.1| expressed protein [Oryza sativa Japonica Group] >gi|113548925|dbj|BAF12368.1| Os03g0439700 [Oryza sativa Japonica Group]
Unigene15514_TG1202R2991	245	1	156	gi|115453707|ref|NP_001050454.1|	312	144	195	0.92	0.96	0	52	106	7e-23	--	Os03g0439700 [Oryza sativa Japonica Group] >gi|108709042|gb|ABF96837.1| expressed protein [Oryza sativa Japonica Group] >gi|113548925|dbj|BAF12368.1| Os03g0439700 [Oryza sativa Japonica Group]
Unigene15515_TG1202R2991	764	1	666	gi|297793219|ref|XP_002864494.1|	788	23	248	0.45	0.64	0.03	230	192	5e-48	--	kinase family protein [Arabidopsis lyrata subsp. lyrata] >gi|297310329|gb|EFH40753.1| kinase family protein [Arabidopsis lyrata subsp. lyrata]
Unigene15516_TG1202R2991	940	940	2	gi|18412659|ref|NP_567142.1|	384	22	332	0.74	0.84	0.01	318	469	1e-131	--	PLP9 (PATATIN-LIKE PROTEIN 9); nutrient reservoir [Arabidopsis thaliana] >gi|15912227|gb|AAL08247.1| AT3g63200/F16M2_50 [Arabidopsis thaliana] >gi|24111291|gb|AAN46769.1| At3g63200/F16M2_50 [Arabidopsis thaliana]
Unigene15517_TG1202R2991	264	264	1	gi|77632796|gb|ABB00359.1|	373	156	243	0.94	0.97	0	88	179	7e-45	--	gibberellin 20-oxidase [Fragaria x ananassa]
Unigene15521_TG1202R2991	407	402	13	gi|224100675|ref|XP_002311970.1|	684	7	134	0.56	0.69	0	130	131	3e-30	--	DNA glycosylase [Populus trichocarpa] >gi|222851790|gb|EEE89337.1| DNA glycosylase [Populus trichocarpa]
Unigene15522_TG1202R2991	710	708	121	gi|302746511|gb|ADL62870.1|	327	132	327	0.76	0.87	0	196	313	1e-84	--	farnesylated protein-converting enzyme 2 [Prunus persica]
Unigene15523_TG1202R2991	508	506	45	gi|302746511|gb|ADL62870.1|	327	132	285	0.77	0.87	0	154	243	6e-64	--	farnesylated protein-converting enzyme 2 [Prunus persica]
Unigene15524_TG1202R2991	570	2	517	gi|20177643|gb|AAM14698.1|AC097446_27	1139	195	366	0.5	0.67	0	172	170	1e-41	--	Hypothetical protein [Oryza sativa Japonica Group]
Unigene15525_TG1202R2991	649	400	609	gi|122219157|sp|Q49KT9.1|YCF68_EUCGG	113	44	113	0.95	0.95	0	70	135	5e-31	--	RecName: Full=Uncharacterized protein ycf68; AltName: Full=ORF113
Unigene15526_TG1202R2991	409	180	407	gi|34146854|gb|AAQ62435.1|	285	8	95	0.46	0.6	0.13	88	71.2	3e-12	--	At1g51080 [Arabidopsis thaliana]
Unigene15527_TG1202R2991	664	659	87	gi|15241657|ref|NP_195818.1|	493	313	476	0.52	0.64	0	191	184	1e-45	--	zinc finger (C3HC4-type RING finger) family protein [Arabidopsis thaliana] >gi|63003746|gb|AAY25402.1| At5g01980 [Arabidopsis thaliana] >gi|115311511|gb|ABI93936.1| At5g01980 [Arabidopsis thaliana]
Unigene15528_TG1202R2991	295	294	112	gi|115459106|ref|NP_001053153.1|	155	95	155	0.98	0.98	0	61	122	2e-27	--	Os04g0488600 [Oryza sativa Japonica Group] >gi|38344242|emb|CAD41335.2| OJ991113_30.19 [Oryza sativa Japonica Group] >gi|113564724|dbj|BAF15067.1| Os04g0488600 [Oryza sativa Japonica Group]
Unigene15530_TG1202R2991	568	542	63	gi|145572856|gb|AAP31312.2|	672	235	400	0.34	0.55	0.05	169	90.1	1e-17	--	ABI3-interacting protein 2 [Callitropsis nootkatensis]
Unigene15535_TG1202R2991	288	218	3	gi|83283985|gb|ABC01900.1|	487	1	72	0.91	0.97	0	72	150	3e-36	--	RRM-containing RNA-binding protein-like protein [Solanum tuberosum]
Unigene15536_TG1202R2991	306	306	7	gi|3894393|gb|AAC78596.1|	1016	469	568	0.57	0.73	0	100	105	2e-22	--	Hcr2-5D [Solanum lycopersicum var. cerasiforme]
Unigene15537_TG1202R2991	298	298	2	gi|116582724|gb|ABK00054.1|	345	125	223	0.83	0.91	0	99	174	4e-43	--	cytosolic glyceraldehyde-3-phosphate dehydrogenase [Marchantia polymorpha]
Unigene15538_TG1202R2991	514	221	514	gi|297843504|ref|XP_002889633.1|	158	5	97	0.55	0.69	0	98	102	2e-21	--	OB-fold nucleic acid binding domain-containing protein [Arabidopsis lyrata subsp. lyrata] >gi|297335475|gb|EFH65892.1| OB-fold nucleic acid binding domain-containing protein [Arabidopsis lyrata subsp. lyrata]
Unigene15539_TG1202R2991	330	247	2	gi|17976703|emb|CAC80838.1|	530	26	109	0.67	0.77	0.02	84	111	3e-24	--	dihydrofolate synthetase [Arabidopsis thaliana]
Unigene15541_TG1202R2991	361	358	83	gi|46398239|gb|AAS91797.1|	807	706	797	0.51	0.64	0	92	98.6	2e-20	--	MuDRA-like transposase [Cucumis melo] >gi|51477400|gb|AAU04773.1| MuDRA transposase-like [Cucumis melo]
Unigene15542_TG1202R2991	235	86	235	gi|6692816|dbj|BAA89423.1|	343	3	52	0.6	0.76	0.01	51	59.3	1e-08	--	allyl alcohol dehydrogenase [Nicotiana tabacum]
Unigene15543_TG1202R2991	411	41	145	gi|233770216|gb|ACQ91181.1|	596	368	402	0.51	0.71	0	35	39.7	1e-06	--	DRM-type cytosine DNA-methyltransferase [Fragaria x ananassa]
Unigene15544_TG1202R2991	425	2	166	gi|82623379|gb|ABB87104.1|	231	167	221	0.6	0.76	0	55	68.9	2e-11	--	ChaC-like family protein-like [Solanum tuberosum]
Unigene15545_TG1202R2991	582	351	581	gi|18409781|ref|NP_565014.1|	318	20	96	0.59	0.79	0	77	95.5	4e-19	--	6-phosphogluconate dehydrogenase NAD-binding domain-containing protein [Arabidopsis thaliana]
Unigene15546_TG1202R2991	310	121	2	gi|18394212|ref|NP_563966.1|	159	1	40	0.77	0.9	0	40	67.8	4e-11	--	CCMH; oxidoreductase [Arabidopsis thaliana] >gi|42571487|ref|NP_973834.1| CCMH; oxidoreductase [Arabidopsis thaliana] >gi|5103821|gb|AAD39651.1|AC007591_16 Similar to gb|X82560 cytochrome C-type biogenesis protein (cycL) from Rhizobium meliloti [Arabidopsis thaliana] >gi|15215727|gb|AAK91409.1| At1g15220/F9L1_17 [Arabidopsis thaliana] >gi|20453265|gb|AAM19871.1| At1g15220/F9L1_17 [Arabidopsis tha…
Unigene15547_TG1202R2991	386	258	4	gi|255547299|ref|XP_002514707.1|	925	265	350	0.44	0.57	0.02	87	54.7	3e-07	--	hypothetical protein RCOM_1470750 [Ricinus communis] >gi|223546311|gb|EEF47813.1| hypothetical protein RCOM_1470750 [Ricinus communis]
Unigene15549_TG1202R2991	462	462	1	gi|115487378|ref|NP_001066176.1|	716	517	670	0.54	0.71	0	154	175	2e-43	--	Os12g0152600 [Oryza sativa Japonica Group] >gi|113648683|dbj|BAF29195.1| Os12g0152600 [Oryza sativa Japonica Group]
Unigene15550_TG1202R2991	578	570	1	gi|15223927|ref|NP_177262.1|	510	77	266	0.74	0.86	0	190	286	1e-76	--	pentatricopeptide (PPR) repeat-containing protein [Arabidopsis thaliana] >gi|75169669|sp|Q9C9A2.1|PP112_ARATH RecName: Full=Pentatricopeptide repeat-containing protein At1g71060, mitochondrial; Flags: Precursor
Unigene15552_TG1202R2991	512	506	33	gi|42602161|gb|AAS21681.1|	666	506	661	0.62	0.72	0	159	193	7e-49	--	receptor-like kinase [Arabidopsis thaliana]
Unigene15553_TG1202R2991	279	134	3	gi|1171866|sp|P42027.1|NDUS7_BRAOL	215	88	134	0.72	0.8	0.06	47	69.3	3e-14	--	RecName: Full=NADH-ubiquinone oxidoreductase 20 kDa subunit, mitochondrial; AltName: Full=Complex I-20kD; Short=CI-20kD; Flags: Precursor >gi|562282|emb|CAA57725.1| PSST subunit of NADH: ubiquinone oxidoreductase [Brassica oleracea]
Unigene15556_TG1202R2991	410	408	1	gi|187372994|gb|ACD03231.1|	295	56	191	0.92	0.96	0	136	267	2e-71	--	xyloglucan endotransglucosylase/hydrolase 7 [Malus x domestica]
Unigene15557_TG1202R2991	749	464	724	gi|225429055|ref|XP_002266462.1|	1134	87	186	0.37	0.59	0.13	100	65.1	2e-14	--	PREDICTED: similar to Os02g0583300 [Vitis vinifera]
Unigene15558_TG1202R2991	1106	1	1104	gi|297833532|ref|XP_002884648.1|	637	251	616	0.57	0.75	0	368	432	1e-120	--	asparaginyl-tRNA synthetase 2 [Arabidopsis lyrata subsp. lyrata] >gi|297330488|gb|EFH60907.1| asparaginyl-tRNA synthetase 2 [Arabidopsis lyrata subsp. lyrata]
Unigene15559_TG1202R2991	453	453	37	gi|224126763|ref|XP_002329467.1|	514	177	315	0.44	0.63	0.02	143	116	1e-25	--	tir-nbs-lrr resistance protein [Populus trichocarpa] >gi|222870147|gb|EEF07278.1| tir-nbs-lrr resistance protein [Populus trichocarpa]
Unigene15561_TG1202R2991	1101	1100	3	gi|7267528|emb|CAB78010.1|	1027	647	1016	0.53	0.7	0.03	379	387	1e-106	--	receptor protein kinase-like protein [Arabidopsis thaliana] >gi|7321074|emb|CAB82121.1| receptor protein kinase-like protein [Arabidopsis thaliana]
Unigene15562_TG1202R2991	650	1	648	gi|116310281|emb|CAH67300.1|	1154	442	655	0.69	0.81	0	216	273	1e-72	--	OSIGBa0102D10.3 [Oryza sativa Indica Group]
Unigene15563_TG1202R2991	260	1	258	gi|91806405|gb|ABE65930.1|	627	344	428	0.55	0.69	0	86	91.7	2e-18	--	exocyst subunit EXO70 family protein [Arabidopsis thaliana]
Unigene15564_TG1202R2991	491	202	489	gi|18412730|ref|NP_567145.1|	528	17	118	0.63	0.7	0.08	105	124	5e-28	--	protein phosphatase 2C-related / PP2C-related [Arabidopsis thaliana] >gi|229904900|sp|Q93YS2.2|P2C51_ARATH RecName: Full=Probable protein phosphatase 2C 51; Short=AtPP2C51
Unigene15565_TG1202R2991	453	202	453	gi|18412730|ref|NP_567145.1|	528	17	99	0.63	0.72	0.01	85	105	2e-22	--	protein phosphatase 2C-related / PP2C-related [Arabidopsis thaliana] >gi|229904900|sp|Q93YS2.2|P2C51_ARATH RecName: Full=Probable protein phosphatase 2C 51; Short=AtPP2C51
Unigene15566_TG1202R2991	408	170	406	gi|18412730|ref|NP_567145.1|	528	32	118	0.68	0.73	0.1	88	115	1e-25	--	protein phosphatase 2C-related / PP2C-related [Arabidopsis thaliana] >gi|229904900|sp|Q93YS2.2|P2C51_ARATH RecName: Full=Probable protein phosphatase 2C 51; Short=AtPP2C51
Unigene15567_TG1202R2991	370	170	370	gi|18412730|ref|NP_567145.1|	528	32	99	0.69	0.77	0.01	68	97.1	6e-20	--	protein phosphatase 2C-related / PP2C-related [Arabidopsis thaliana] >gi|229904900|sp|Q93YS2.2|P2C51_ARATH RecName: Full=Probable protein phosphatase 2C 51; Short=AtPP2C51
Unigene15569_TG1202R2991	437	4	399	gi|297798686|ref|XP_002867227.1|	1844	235	361	0.38	0.52	0.02	135	76.3	1e-13	--	binding protein [Arabidopsis lyrata subsp. lyrata] >gi|297313063|gb|EFH43486.1| binding protein [Arabidopsis lyrata subsp. lyrata]
Unigene15570_TG1202R2991	468	40	468	gi|25312108|pir||G84420	327	47	195	0.79	0.85	0.04	149	229	7e-60	--	TATC-like protein [imported] - Arabidopsis thaliana
Unigene15571_TG1202R2991	436	62	436	gi|5103848|gb|AAD39678.1|AC007591_43	258	14	143	0.39	0.59	0.06	134	88.2	3e-17	--	F9L1.16 [Arabidopsis thaliana]
Unigene15572_TG1202R2991	214	2	214	gi|224127426|ref|XP_002320071.1|	511	427	497	0.85	0.97	0	71	136	7e-32	--	cytochrome P450 [Populus trichocarpa] >gi|222860844|gb|EEE98386.1| cytochrome P450 [Populus trichocarpa]
Unigene15574_TG1202R2991	578	578	435	gi|4337176|gb|AAD18097.1|	514	463	510	0.58	0.72	0	48	67	1e-10	--	T31J12.4 [Arabidopsis thaliana]
Unigene15575_TG1202R2991	507	1	507	gi|15229478|ref|NP_189001.1|	1309	334	486	0.62	0.74	0	169	201	3e-51	--	RFR1 (REF4-related 1) [Arabidopsis thaliana]
Unigene15576_TG1202R2991	590	354	4	gi|227462996|gb|ACP39950.1|	532	3	122	0.56	0.76	0.02	120	142	3e-33	--	pentatricopeptide repeat protein [Gossypium hirsutum] >gi|227462998|gb|ACP39951.1| pentatricopeptide repeat protein [Gossypium hirsutum]
Unigene15577_TG1202R2991	458	393	1	gi|15240593|ref|NP_196832.1|	569	56	186	0.64	0.79	0	131	166	1e-40	--	AK-LYS1 (ASPARTATE KINASE 1); aspartate kinase [Arabidopsis thaliana] >gi|75335676|sp|Q9LYU8.1|AK1_ARATH RecName: Full=Aspartokinase 1, chloroplastic; AltName: Full=Aspartate kinase 1; Flags: Precursor >gi|7529283|emb|CAB86635.1| aspartate kinase [Arabidopsis thaliana] >gi|16323141|gb|AAL15305.1| AT5g13280/T31B5_100 [Arabidopsis thaliana] >gi|23308185|gb|AAN18062.1| At5g13280/T31B5_100 [Arabidops…
Unigene15580_TG1202R2991	292	1	285	gi|42569848|ref|NP_181714.3|	1025	826	915	0.46	0.61	0.02	97	71.6	3e-12	--	cyclin-related [Arabidopsis thaliana]
Unigene15581_TG1202R2991	276	135	269	gi|42569848|ref|NP_181714.3|	1025	872	915	0.6	0.75	0	45	52	2e-06	--	cyclin-related [Arabidopsis thaliana]
Unigene15582_TG1202R2991	615	83	613	gi|115486972|ref|NP_001065973.1|	499	13	176	0.58	0.74	0	177	201	4e-51	--	Os12g0112300 [Oryza sativa Japonica Group] >gi|77553465|gb|ABA96261.1| expressed protein [Oryza sativa Japonica Group] >gi|113648480|dbj|BAF28992.1| Os12g0112300 [Oryza sativa Japonica Group]
Unigene15584_TG1202R2991	245	2	244	gi|224134186|ref|XP_002327777.1|	344	143	209	0.62	0.7	0	81	86.7	8e-17	--	short internodes 2 [Populus trichocarpa] >gi|222836862|gb|EEE75255.1| short internodes 2 [Populus trichocarpa]
Unigene15587_TG1202R2991	472	18	428	gi|224132248|ref|XP_002321292.1|	714	228	362	0.48	0.66	0.03	142	122	2e-27	--	SET domain protein [Populus trichocarpa] >gi|222862065|gb|EEE99607.1| SET domain protein [Populus trichocarpa]
Unigene15588_TG1202R2991	379	167	379	gi|124360397|gb|ABN08410.1|	527	23	83	0.4	0.66	0	71	58.2	3e-08	--	Pentatricopeptide repeat [Medicago truncatula]
Unigene15589_TG1202R2991	333	333	187	gi|7671491|emb|CAB89332.1|	162	99	147	0.73	0.87	0	49	84.3	4e-16	--	ribosomal protein L27-like [Arabidopsis thaliana]
Unigene15590_TG1202R2991	848	199	696	gi|224139590|ref|XP_002323183.1|	314	42	191	0.43	0.59	0	166	135	6e-31	--	f-box family protein [Populus trichocarpa] >gi|222867813|gb|EEF04944.1| f-box family protein [Populus trichocarpa]
Unigene15591_TG1202R2991	592	468	46	gi|53828523|gb|AAU94371.1|	362	1	131	0.51	0.63	0	142	135	3e-31	--	At3g52110 [Arabidopsis thaliana] >gi|55733773|gb|AAV59283.1| At3g52110 [Arabidopsis thaliana]
Unigene15599_TG1202R2991	949	646	2	gi|5733730|gb|AAD49734.1|AF169795_1	432	1	215	0.86	0.93	0	215	396	1e-109	--	glutamine synthetase precursor [Juglans nigra]
Unigene15600_TG1202R2991	547	87	545	gi|224142631|ref|XP_002324658.1|	153	2	152	0.53	0.67	0.01	156	153	1e-36	--	SAUR family protein [Populus trichocarpa] >gi|222866092|gb|EEF03223.1| SAUR family protein [Populus trichocarpa]
Unigene15601_TG1202R2991	469	10	402	gi|24943196|gb|AAN65366.1|	566	434	564	0.65	0.82	0	131	180	5e-45	--	cyclic nucleotide-gated channel C [Phaseolus vulgaris]
Unigene15602_TG1202R2991	607	602	99	gi|145359280|ref|NP_200350.2|	1297	332	486	0.48	0.65	0	169	149	3e-35	--	EDM2; transcription factor [Arabidopsis thaliana]
Unigene15606_TG1202R2991	293	286	2	gi|18405875|ref|NP_566839.1|	491	334	428	0.51	0.67	0.01	96	98.2	3e-20	--	oxidoreductase/ zinc ion binding [Arabidopsis thaliana] >gi|15983368|gb|AAL11552.1|AF424558_1 AT3g28670/MZN14_13 [Arabidopsis thaliana] >gi|34365729|gb|AAQ65176.1| At3g28670 [Arabidopsis thaliana]
Unigene15607_TG1202R2991	490	433	2	gi|297850350|ref|XP_002893056.1|	450	7	141	0.57	0.73	0	144	172	1e-42	--	CYP722A1 [Arabidopsis lyrata subsp. lyrata] >gi|297338898|gb|EFH69315.1| CYP722A1 [Arabidopsis lyrata subsp. lyrata]
Unigene15609_TG1202R2991	528	3	524	gi|297848206|ref|XP_002891984.1|	611	420	594	0.64	0.77	0	175	227	5e-59	--	pentatricopeptide repeat-containing protein [Arabidopsis lyrata subsp. lyrata] >gi|297337826|gb|EFH68243.1| pentatricopeptide repeat-containing protein [Arabidopsis lyrata subsp. lyrata]
Unigene15610_TG1202R2991	387	25	387	gi|18086395|gb|AAL57656.1|	673	1	141	0.57	0.62	0.14	142	155	1e-37	--	AT5g13210/T31B5_30 [Arabidopsis thaliana]
Unigene15614_TG1202R2991	345	330	1	gi|299115669|emb|CBN75869.1|	774	370	477	0.28	0.58	0	110	50.1	8e-06	--	expressed unknown protein [Ectocarpus siliculosus]
Unigene15615_TG1202R2991	274	272	123	gi|224112901|ref|XP_002316325.1|	1317	1268	1317	0.64	0.78	0	50	69.7	1e-11	--	predicted protein [Populus trichocarpa] >gi|222865365|gb|EEF02496.1| predicted protein [Populus trichocarpa]
Unigene15616_TG1202R2991	492	48	482	gi|229335617|gb|ACQ57001.1|	633	72	211	0.62	0.77	0.02	148	175	2e-43	--	PAD4 [Glycine max]
Unigene15617_TG1202R2991	440	68	430	gi|229335617|gb|ACQ57001.1|	633	91	211	0.61	0.77	0.04	127	147	3e-35	--	PAD4 [Glycine max]
Unigene15618_TG1202R2991	437	436	38	gi|115477887|ref|NP_001062539.1|	609	75	173	0.31	0.44	0.01	135	57.8	4e-08	--	Os08g0566000 [Oryza sativa Japonica Group] >gi|113624508|dbj|BAF24453.1| Os08g0566000 [Oryza sativa Japonica Group]
Unigene15619_TG1202R2991	696	7	696	gi|225448193|ref|XP_002265586.1|	1224	116	341	0.58	0.7	0	231	241	6e-63	--	PREDICTED: similar to DNA Helicase [Vitis vinifera]
Unigene15622_TG1202R2991	456	346	2	gi|127519383|gb|ABO28526.1|	946	1	116	0.68	0.84	0	116	158	2e-38	--	glutamate receptor [Malus hupehensis]
Unigene15624_TG1202R2991	330	2	187	gi|224116170|ref|XP_002317230.1|	800	738	799	0.9	0.95	0	62	111	2e-24	--	chromatin remodeling complex subunit [Populus trichocarpa] >gi|222860295|gb|EEE97842.1| chromatin remodeling complex subunit [Populus trichocarpa]
Unigene15625_TG1202R2991	1129	6	1037	gi|20197453|gb|AAC73041.2|	372	36	371	0.7	0.83	0	347	511	1e-144	--	expressed protein [Arabidopsis thaliana] >gi|20197666|gb|AAM15191.1| expressed protein [Arabidopsis thaliana]
Unigene15628_TG1202R2991	216	216	1	gi|42565284|ref|NP_189575.2|	540	106	177	0.61	0.73	0	72	91.3	3e-18	--	emb2076 (embryo defective 2076) [Arabidopsis thaliana] >gi|75146586|sp|Q84J46.1|PP262_ARATH RecName: Full=Pentatricopeptide repeat-containing protein At3g29290; AltName: Full=Protein EMBRYO DEFECTIVE 2076
Unigene15629_TG1202R2991	1438	1	1437	gi|15221411|ref|NP_177623.1|	862	100	578	0.8	0.92	0	479	796	0	--	PTAC2 (PLASTID TRANSCRIPTIONALLY ACTIVE2) [Arabidopsis thaliana] >gi|75194055|sp|Q9S7Q2.1|PP124_ARATH RecName: Full=Pentatricopeptide repeat-containing protein At1g74850, chloroplastic; AltName: Full=Protein PLASTID TRANSCRIPTIONALLY ACTIVE 2; Flags: Precursor >gi|5882738|gb|AAD55291.1|AC008263_22 Contains 3 PF|01535 DUF17 domains [Arabidopsis thaliana]
Unigene15630_TG1202R2991	547	521	3	gi|255545112|ref|XP_002513617.1|	655	239	410	0.59	0.71	0.02	177	185	2e-46	--	conserved hypothetical protein [Ricinus communis] >gi|223547525|gb|EEF49020.1| conserved hypothetical protein [Ricinus communis]
Unigene15632_TG1202R2991	353	2	352	gi|183229552|gb|ACC60274.1|	555	273	389	0.75	0.86	0	117	180	4e-45	--	aluminum-activated citrate transporter [Glycine max]
Unigene15633_TG1202R2991	555	424	2	gi|127709419|gb|ABO28750.1|	351	1	168	0.61	0.71	0.17	170	172	2e-42	--	knotted1-like homeobox transcription factor [Prunus persica]
Unigene15634_TG1202R2991	314	308	3	gi|109134153|gb|ABG25074.1|	423	25	126	0.9	0.93	0	102	197	3e-50	--	At2g41710 [Arabidopsis thaliana]
Unigene15635_TG1202R2991	382	2	88	gi|297601519|ref|NP_001050975.2|	398	370	398	1	1	0	29	63.5	7e-10	--	Os03g0695500 [Oryza sativa Japonica Group] >gi|108710546|gb|ABF98341.1| expressed protein [Oryza sativa Japonica Group] >gi|255674808|dbj|BAF12889.2| Os03g0695500 [Oryza sativa Japonica Group]
Unigene15638_TG1202R2991	561	2	559	gi|21671985|gb|AAM74347.1|AC115686_14	1250	985	1172	0.52	0.68	0.01	188	191	6e-48	--	Putative retroelement [Oryza sativa Japonica Group]
Unigene15639_TG1202R2991	543	22	540	gi|186511604|ref|NP_192625.4|	1009	491	663	0.53	0.68	0	173	180	7e-45	--	kinase [Arabidopsis thaliana] >gi|222423559|dbj|BAH19749.1| AT4G08850 [Arabidopsis thaliana]
Unigene15640_TG1202R2991	340	336	1	gi|225442190|ref|XP_002274489.1|	5316	2146	2254	0.48	0.67	0	112	94.4	4e-19	--	PREDICTED: similar to midasin-related [Vitis vinifera]
Unigene15641_TG1202R2991	735	3	725	gi|115460700|ref|NP_001053950.1|	572	152	392	0.7	0.85	0	241	337	7e-92	--	Os04g0626900 [Oryza sativa Japonica Group] >gi|113565521|dbj|BAF15864.1| Os04g0626900 [Oryza sativa Japonica Group]
Unigene15642_TG1202R2991	449	2	448	gi|82697933|gb|ABB89001.1|	340	119	269	0.8	0.84	0.01	151	241	3e-63	--	CXE carboxylesterase [Malus pumila]
Unigene15644_TG1202R2991	692	8	469	gi|15226583|ref|NP_179165.1|	627	123	278	0.54	0.73	0.01	156	179	4e-44	--	pentatricopeptide (PPR) repeat-containing protein [Arabidopsis thaliana] >gi|75216226|sp|Q9ZQF1.1|PP152_ARATH RecName: Full=Pentatricopeptide repeat-containing protein At2g15630, mitochondrial; Flags: Precursor
Unigene15645_TG1202R2991	366	3	365	gi|15242137|ref|NP_200554.1|	304	11	134	0.59	0.74	0.02	124	154	2e-37	--	XRCC3; ATP binding / damaged DNA binding / protein binding / single-stranded DNA binding [Arabidopsis thaliana] >gi|30696870|ref|NP_851202.1| XRCC3; ATP binding / damaged DNA binding / protein binding / single-stranded DNA binding [Arabidopsis thaliana] >gi|55583983|sp|Q9FKM5.1|XRCC3_ARATH RecName: Full=DNA repair protein XRCC3 homolog; AltName: Full=X-ray repair cross-complementing protein 3 hom…
Unigene15646_TG1202R2991	219	48	218	gi|15242137|ref|NP_200554.1|	304	75	134	0.56	0.73	0.05	60	73.2	9e-13	--	XRCC3; ATP binding / damaged DNA binding / protein binding / single-stranded DNA binding [Arabidopsis thaliana] >gi|30696870|ref|NP_851202.1| XRCC3; ATP binding / damaged DNA binding / protein binding / single-stranded DNA binding [Arabidopsis thaliana] >gi|55583983|sp|Q9FKM5.1|XRCC3_ARATH RecName: Full=DNA repair protein XRCC3 homolog; AltName: Full=X-ray repair cross-complementing protein 3 hom…
Unigene15647_TG1202R2991	233	23	163	gi|50725163|dbj|BAD33780.1|	82	13	60	0.66	0.75	0.02	48	59.3	1e-08	--	ORF82 [Oryza sativa Japonica Group] >gi|51091519|dbj|BAD36257.1| ORF82 [Oryza sativa Japonica Group] >gi|226650|prf||1603356CA ORF 82
Unigene15648_TG1202R2991	1210	1	771	gi|157313310|gb|ABV32548.1|	433	177	433	0.88	0.94	0	257	475	1e-133	--	endo-1,4-beta-mannosidase protein 2 [Prunus persica]
Unigene15649_TG1202R2991	1576	1535	462	gi|10645188|gb|AAG21429.1|AF308587_1	358	1	358	0.97	0.98	0	358	688	0	--	cytosolic aldolase [Fragaria x ananassa]
Unigene15650_TG1202R2991	2375	293	1990	gi|15240905|ref|NP_195738.1|	570	3	567	0.69	0.81	0	567	816	0	--	PTR5 (PEPTIDE TRANSPORTER 5); dipeptide transporter/ transporter [Arabidopsis thaliana] >gi|75311133|sp|Q9LFB8.1|PTR5_ARATH RecName: Full=Peptide transporter PTR5 >gi|6759441|emb|CAB69846.1| oligopeptide transporter-like protein [Arabidopsis thaliana]
Unigene15651_TG1202R2991	916	3	509	gi|5031279|gb|AAD38145.1|AF139498_1	276	108	276	0.87	0.94	0	169	300	2e-80	--	porin [Prunus armeniaca]
Unigene15652_TG1202R2991	1435	1390	326	gi|211906462|gb|ACJ11724.1|	356	1	355	0.9	0.96	0	355	688	0	--	glutamine synthase [Gossypium hirsutum]
Unigene15655_TG1202R2991	523	1	204	gi|6523547|emb|CAB62280.1|	409	93	149	0.66	0.67	0	68	107	7e-23	--	hydroxyproline-rich glycoprotein DZ-HRGP [Volvox carteri f. nagariensis]
Unigene15656_TG1202R2991	2978	481	2628	gi|18397470|ref|NP_564354.1|	724	1	713	0.67	0.8	0	722	981	0	--	ERD4 (early-responsive to dehydration 4) [Arabidopsis thaliana]
Unigene15657_TG1202R2991	4603	4343	123	gi|30682603|ref|NP_187938.2|	1344	1	1344	0.56	0.68	0.01	1431	1479	0	--	VCS (VARICOSE); nucleotide binding / protein homodimerization [Arabidopsis thaliana]
Unigene15658_TG1202R2991	2681	395	2425	gi|8163758|gb|AAF73843.1|AF207994_1	675	4	675	0.73	0.86	0	680	1040	0	--	acyl-CoA oxidase ACX3 [Arabidopsis thaliana]
Unigene15659_TG1202R2991	2657	395	2401	gi|8163758|gb|AAF73843.1|AF207994_1	675	4	675	0.74	0.87	0	672	1047	0	--	acyl-CoA oxidase ACX3 [Arabidopsis thaliana]
Unigene15660_TG1202R2991	2009	309	1613	gi|15227717|ref|NP_180576.1|	440	1	436	0.54	0.72	0	437	490	1e-137	--	UDP-glucoronosyl/UDP-glucosyl transferase family protein [Arabidopsis thaliana]
Unigene15661_TG1202R2991	2009	261	1613	gi|145329987|ref|NP_001077979.1|	454	1	450	0.51	0.68	0	453	473	1e-132	--	UDP-glucoronosyl/UDP-glucosyl transferase family protein [Arabidopsis thaliana]
Unigene15662_TG1202R2991	1876	239	1480	gi|145329987|ref|NP_001077979.1|	454	38	450	0.51	0.69	0	416	444	1e-128	--	UDP-glucoronosyl/UDP-glucosyl transferase family protein [Arabidopsis thaliana]
Unigene15663_TG1202R2991	1876	239	1480	gi|15227717|ref|NP_180576.1|	440	22	436	0.54	0.72	0	416	468	1e-133	--	UDP-glucoronosyl/UDP-glucosyl transferase family protein [Arabidopsis thaliana]
Unigene15664_TG1202R2991	1778	141	1382	gi|145329987|ref|NP_001077979.1|	454	38	450	0.51	0.69	0	416	444	1e-128	--	UDP-glucoronosyl/UDP-glucosyl transferase family protein [Arabidopsis thaliana]
Unigene15665_TG1202R2991	1778	141	1382	gi|15227717|ref|NP_180576.1|	440	22	436	0.54	0.72	0	416	468	1e-133	--	UDP-glucoronosyl/UDP-glucosyl transferase family protein [Arabidopsis thaliana]
Unigene15666_TG1202R2991	1694	3	1298	gi|15227716|ref|NP_180575.1|	455	20	451	0.56	0.71	0	434	491	1e-137	--	UDP-glucoronosyl/UDP-glucosyl transferase family protein [Arabidopsis thaliana] >gi|30387551|gb|AAP31941.1| At2g30140 [Arabidopsis thaliana]
Unigene15667_TG1202R2991	1694	3	1298	gi|15227717|ref|NP_180576.1|	440	4	436	0.57	0.74	0	434	506	1e-142	--	UDP-glucoronosyl/UDP-glucosyl transferase family protein [Arabidopsis thaliana]
Unigene15668_TG1202R2991	1434	239	1384	gi|297822743|ref|XP_002879254.1|	455	38	431	0.5	0.66	0.04	401	387	1e-111	--	UDP-glucoronosyl/UDP-glucosyl transferase family protein [Arabidopsis lyrata subsp. lyrata] >gi|297325093|gb|EFH55513.1| UDP-glucoronosyl/UDP-glucosyl transferase family protein [Arabidopsis lyrata subsp. lyrata]
Unigene15669_TG1202R2991	1336	141	1286	gi|297822743|ref|XP_002879254.1|	455	38	431	0.5	0.66	0.04	401	387	1e-111	--	UDP-glucoronosyl/UDP-glucosyl transferase family protein [Arabidopsis lyrata subsp. lyrata] >gi|297325093|gb|EFH55513.1| UDP-glucoronosyl/UDP-glucosyl transferase family protein [Arabidopsis lyrata subsp. lyrata]
Unigene15670_TG1202R2991	1020	4	1020	gi|15227717|ref|NP_180576.1|	440	19	360	0.53	0.7	0.01	343	363	3e-99	--	UDP-glucoronosyl/UDP-glucosyl transferase family protein [Arabidopsis thaliana]
Unigene15671_TG1202R2991	640	229	345	gi|224064306|ref|XP_002301419.1|	72	15	61	0.65	0.7	0.17	47	55.8	4e-07	--	predicted protein [Populus trichocarpa] >gi|222843145|gb|EEE80692.1| predicted protein [Populus trichocarpa]
Unigene15672_TG1202R2991	2203	1748	291	gi|145348919|ref|NP_194678.2|	486	1	486	0.77	0.87	0	486	791	0	--	aminopeptidase/ manganese ion binding [Arabidopsis thaliana]
Unigene15673_TG1202R2991	1884	1727	330	gi|90856223|gb|ABE01402.1|	467	1	461	0.84	0.91	0	466	801	0	--	ATP-sulfurylase [Camellia sinensis]
Unigene15674_TG1202R2991	1852	1796	315	gi|237861979|gb|ACR24644.1|	494	1	494	0.87	0.93	0	494	902	0	--	vacuolar processing enzyme [Malus hupehensis var. mengshanensis]
Unigene15675_TG1202R2991	1878	196	1332	gi|15233984|ref|NP_193606.1|	380	1	380	0.91	0.97	0	380	728	0	--	BIN2 (BRASSINOSTEROID-INSENSITIVE 2); glycogen synthase kinase 3/ kinase/ protein kinase [Arabidopsis thaliana] >gi|47117893|sp|Q39011.2|KSG7_ARATH RecName: Full=Shaggy-related protein kinase eta; AltName: Full=ASK-eta; AltName: Full=Protein BRASSINOSTEROID INSENSITIVE 2; AltName: Full=Protein ULTRACURVATA 1 >gi|4539390|emb|CAB37456.1| shaggy-like protein kinase etha (EC 2.7.1.-) [Arabidopsis tha…
Unigene15676_TG1202R2991	1181	117	887	gi|302398685|gb|ADL36637.1|	271	1	265	0.65	0.72	0.05	273	311	1e-83	--	C2H2L domain class transcription factor [Malus x domestica]
Unigene15677_TG1202R2991	1159	199	843	gi|6685428|sp|Q9ZTN2.1|ERD2_PETHY	215	1	215	0.89	0.94	0	215	404	1e-112	--	RecName: Full=ER lumen protein retaining receptor; AltName: Full=HDEL receptor; AltName: Full=PGP169-12 >gi|4105782|gb|AAD02548.1| PGPS/D6 [Petunia x hybrida]
Unigene15678_TG1202R2991	900	2	337	gi|310753532|gb|ADP09680.1|	448	337	448	0.96	0.97	0	112	228	8e-59	--	pectate lyase [Rosa x borboniana]
Unigene15679_TG1202R2991	1200	1049	66	gi|82697971|gb|ABB89020.1|	332	1	330	0.56	0.71	0.02	335	379	1e-104	--	CXE carboxylesterase [Actinidia deliciosa]
Unigene15680_TG1202R2991	1072	968	315	gi|15233464|ref|NP_194645.1|	219	1	219	0.85	0.92	0	219	363	2e-99	--	SNF7.1 [Arabidopsis thaliana] >gi|145334175|ref|NP_001078468.1| SNF7.1 [Arabidopsis thaliana] >gi|75213588|sp|Q9SZE4.1|VP322_ARATH RecName: Full=Vacuolar protein sorting-associated protein 32 homolog 2; Short=AtVPS32-2; AltName: Full=Charged multivesicular body protein 4 homolog 2; AltName: Full=ESCRT-III complex subunit VPS32 homolog 2
Unigene15681_TG1202R2991	951	905	273	gi|225437447|ref|XP_002272357.1|	208	1	208	0.92	0.95	0	211	384	1e-105	--	PREDICTED: similar to 60S ribosomal protein L19 [Vitis vinifera]
Unigene15682_TG1202R2991	872	791	363	gi|15240154|ref|NP_200925.1|	143	1	143	0.86	0.91	0	143	256	2e-67	--	40S ribosomal protein S19 (RPS19C) [Arabidopsis thaliana] >gi|297793669|ref|XP_002864719.1| 40S ribosomal protein S19 [Arabidopsis lyrata subsp. lyrata] >gi|27923837|sp|Q9FNP8.1|RS193_ARATH RecName: Full=40S ribosomal protein S19-3 >gi|9759463|dbj|BAB10379.1| 40S ribosomal protein S19 [Arabidopsis thaliana] >gi|34365671|gb|AAQ65147.1| At5g61170 [Arabidopsis thaliana] >gi|51970120|dbj|BAD43752.1| …
Unigene15683_TG1202R2991	2236	349	1680	gi|15223715|ref|NP_172885.1|	441	1	441	0.67	0.78	0.01	450	596	1e-169	--	kelch repeat-containing F-box family protein [Arabidopsis thaliana] >gi|20453205|gb|AAM19842.1| At1g14330/F14L17_7 [Arabidopsis thaliana] >gi|23308401|gb|AAN18170.1| At1g14330/F14L17_7 [Arabidopsis thaliana]
Unigene15684_TG1202R2991	2145	258	1589	gi|15223715|ref|NP_172885.1|	441	1	441	0.67	0.78	0.01	450	596	1e-169	--	kelch repeat-containing F-box family protein [Arabidopsis thaliana] >gi|20453205|gb|AAM19842.1| At1g14330/F14L17_7 [Arabidopsis thaliana] >gi|23308401|gb|AAN18170.1| At1g14330/F14L17_7 [Arabidopsis thaliana]
Unigene15685_TG1202R2991	3039	3038	1962	gi|225447045|ref|XP_002269303.1|	989	631	989	0.84	0.92	0	359	614	1e-174	--	PREDICTED: similar to SNF2 domain-containing protein / helicase domain-containing protein / RING finger domain-containing protein [Vitis vinifera]
Unigene15686_TG1202R2991	3756	547	2808	gi|87240554|gb|ABD32412.1|	755	2	749	0.57	0.72	0	759	866	0	--	Cellulose synthase [Medicago truncatula]
Unigene15687_TG1202R2991	1739	397	1266	gi|18400797|ref|NP_566517.1|	288	1	288	0.75	0.85	0	290	437	1e-121	--	methyltransferase [Arabidopsis thaliana] >gi|30683646|ref|NP_850590.1| methyltransferase [Arabidopsis thaliana] >gi|23306412|gb|AAN17433.1| expressed protein [Arabidopsis thaliana] >gi|25083502|gb|AAN72088.1| expressed protein [Arabidopsis thaliana]
Unigene15688_TG1202R2991	424	423	1	gi|241740196|gb|ACS68205.1|	381	45	185	1	1	0	141	274	3e-73	--	ubiquitin 10.2 [Brassica napus]
Unigene15689_TG1202R2991	3172	1194	2834	gi|242129046|gb|ACS83602.1|	557	2	556	0.9	0.94	0.01	555	956	0	--	ATP synthase beta subunit 1 [Gossypium hirsutum]
Unigene15690_TG1202R2991	2133	122	1795	gi|231586|sp|P29685.1|ATPBM_HEVBR	562	1	561	0.91	0.95	0	561	996	0	--	RecName: Full=ATP synthase subunit beta, mitochondrial; Flags: Precursor >gi|18831|emb|CAA41401.1| mitochondrial ATP synthase beta-subunit [Hevea brasiliensis]
Unigene15691_TG1202R2991	1307	325	969	gi|242129046|gb|ACS83602.1|	557	342	556	0.99	1	0	215	416	1e-115	--	ATP synthase beta subunit 1 [Gossypium hirsutum]
Unigene15692_TG1202R2991	551	265	549	gi|114421|sp|P17614.1|ATPBM_NICPL	560	143	239	0.45	0.57	0.05	101	64.3	8e-10	--	RecName: Full=ATP synthase subunit beta, mitochondrial; Flags: Precursor >gi|19685|emb|CAA26620.1| ATP synthase beta subunit [Nicotiana plumbaginifolia]
Unigene15693_TG1202R2991	1898	1567	314	gi|18420092|ref|NP_568389.1|	419	1	419	0.94	0.97	0	419	773	0	--	RPT6A (REGULATORY PARTICLE TRIPLE-A ATPASE 6A); ATPase [Arabidopsis thaliana] >gi|75168996|sp|Q9C5U3.1|PRS8A_ARATH RecName: Full=26S protease regulatory subunit 8 homolog A; AltName: Full=26S proteasome AAA-ATPase subunit RPT6a; AltName: Full=26S proteasome subunit 8 homolog A; AltName: Full=Regulatory particle triple-A ATPase subunit 6a >gi|13537115|dbj|BAB40755.1| AtSUG1 [Arabidopsis thaliana] …
Unigene15694_TG1202R2991	1520	585	1520	gi|264664473|sp|C0LGK4.1|Y2165_ARATH	915	1	312	0.53	0.68	0	313	314	2e-84	--	RecName: Full=Probable LRR receptor-like serine/threonine-protein kinase At2g16250; Flags: Precursor >gi|224589511|gb|ACN59289.1| leucine-rich repeat receptor-like protein kinase [Arabidopsis thaliana]
Unigene15695_TG1202R2991	1074	411	875	gi|336392|gb|AAA84030.1|	159	4	157	0.61	0.75	0.01	157	184	1e-45	--	ribosomal protein S17 [Arabidopsis thaliana]
Unigene15696_TG1202R2991	2964	2834	306	gi|225462164|ref|XP_002266780.1|	843	1	843	0.93	0.97	0	843	1614	0	--	PREDICTED: similar to elongation factor 2 [Vitis vinifera]
Unigene15697_TG1202R2991	1413	578	1171	gi|306035016|gb|ADM83596.1|	205	1	201	0.61	0.8	0.01	201	254	2e-66	--	adenylate cyclase [Ipomoea nil]
Unigene15698_TG1202R2991	1012	172	699	gi|6686406|gb|AAF23840.1|AC007234_12	180	2	180	0.48	0.59	0.07	191	125	7e-28	--	F1E22.9 [Arabidopsis thaliana] >gi|14190371|gb|AAK55666.1|AF378863_1 At1g65720/F1E22_13 [Arabidopsis thaliana] >gi|14190497|gb|AAK55729.1|AF380648_1 At1g65720/F1E22_13 [Arabidopsis thaliana] >gi|15215869|gb|AAK91478.1| At1g65720/F1E22_13 [Arabidopsis thaliana] >gi|15809746|gb|AAL06801.1| At1g65720/F1E22_13 [Arabidopsis thaliana]
Unigene15699_TG1202R2991	1687	159	1493	gi|226491724|ref|NP_001151279.1|	465	17	451	0.46	0.64	0	448	399	1e-110	--	transposon protein Mutator sub-class [Zea mays] >gi|195645492|gb|ACG42214.1| transposon protein Mutator sub-class [Zea mays]
Unigene15700_TG1202R2991	2163	1941	166	gi|302399033|gb|ADL36811.1|	607	1	604	0.72	0.8	0.02	608	868	0	--	NAC domain class transcription factor [Malus x domestica]
Unigene15701_TG1202R2991	526	436	224	gi|89111818|gb|ABD60681.1|	67	1	67	0.52	0.63	0	71	57.4	9e-08	--	At1g67920 [Arabidopsis thaliana]
Unigene15702_TG1202R2991	1928	211	1698	gi|18401175|ref|NP_566554.1|	493	7	493	0.64	0.77	0.02	509	615	1e-175	--	protein phosphatase 2C-related / PP2C-related [Arabidopsis thaliana] >gi|75274292|sp|Q9LUS8.1|P2C40_ARATH RecName: Full=Probable protein phosphatase 2C 40; Short=AtPP2C40; AltName: Full=Protein phosphatase 2C homolog 1 >gi|22531239|gb|AAM97123.1| expressed protein [Arabidopsis thaliana] >gi|31711894|gb|AAP68303.1| At3g16560 [Arabidopsis thaliana]
Unigene15703_TG1202R2991	1072	87	677	gi|192913014|gb|ACF06615.1|	197	1	197	0.92	0.96	0	197	370	1e-101	--	40S ribosomal protein S9 [Elaeis guineensis]
Unigene15704_TG1202R2991	2556	193	2292	gi|25083215|gb|AAN72051.1|	705	7	704	0.81	0.9	0	700	1203	0	--	cell cycle control crn (crooked neck) protein-like [Arabidopsis thaliana]
Unigene15705_TG1202R2991	1000	258	860	gi|157678732|dbj|BAF80471.1|	209	1	209	0.78	0.84	0.04	211	327	2e-88	--	PSI reaction center subunit II [Citrus sinensis] >gi|157678950|dbj|BAF80473.1| PSI reaction center subunit II [Citrus sinensis]
Unigene15706_TG1202R2991	2914	2799	1555	gi|224111144|ref|XP_002315762.1|	405	1	405	0.72	0.83	0	416	605	1e-172	--	PAF1 complex component [Populus trichocarpa] >gi|222864802|gb|EEF01933.1| PAF1 complex component [Populus trichocarpa]
Unigene15707_TG1202R2991	2567	1778	459	gi|225007946|gb|ACN78665.1|	443	1	439	0.82	0.92	0	440	773	0	--	endo-beta-mannanase [Malus x domestica]
Unigene15708_TG1202R2991	2161	1732	161	gi|20197793|gb|AAD28312.2|	544	20	542	0.57	0.74	0.02	535	593	1e-168	--	expressed protein [Arabidopsis thaliana] >gi|20198052|gb|AAM15372.1| expressed protein [Arabidopsis thaliana] >gi|117168067|gb|ABK32116.1| At2g13690 [Arabidopsis thaliana]
Unigene15709_TG1202R2991	1186	93	800	gi|292668897|gb|ADE41103.1|	230	1	230	0.62	0.69	0.03	245	253	5e-66	--	AP2 domain class transcription factor [Malus x domestica]
Unigene15710_TG1202R2991	705	328	633	gi|124359380|gb|ABN05846.1|	849	6	115	0.43	0.53	0.09	113	78.6	7e-14	--	Tetratricopeptide-like helical [Medicago truncatula]
Unigene15711_TG1202R2991	4236	601	4056	gi|224128722|ref|XP_002328950.1|	1143	1	1143	0.9	0.95	0	1152	2168	0	--	glycosyltransferase, CAZy family GT2 [Populus trichocarpa] >gi|222839184|gb|EEE77535.1| glycosyltransferase, CAZy family GT2 [Populus trichocarpa]
Unigene15712_TG1202R2991	4254	4157	2223	gi|15384991|emb|CAC59824.1|	654	1	653	0.76	0.86	0.01	653	1029	0	--	Xaa-Pro aminopeptidase 2 [Solanum lycopersicum]
Unigene15713_TG1202R2991	2769	1137	2405	gi|297842803|ref|XP_002889283.1|	413	1	412	0.47	0.58	0.07	456	330	6e-89	--	ribosomal protein S15 family protein [Arabidopsis lyrata subsp. lyrata] >gi|297335124|gb|EFH65542.1| ribosomal protein S15 family protein [Arabidopsis lyrata subsp. lyrata]
Unigene15714_TG1202R2991	2590	958	2226	gi|297842803|ref|XP_002889283.1|	413	1	412	0.47	0.58	0.07	456	330	6e-89	--	ribosomal protein S15 family protein [Arabidopsis lyrata subsp. lyrata] >gi|297335124|gb|EFH65542.1| ribosomal protein S15 family protein [Arabidopsis lyrata subsp. lyrata]
Unigene15715_TG1202R2991	1279	141	806	gi|25056007|gb|AAD55980.2|AF159297_1	1016	659	882	0.26	0.37	0.05	235	48.1	1e-06	--	extensin-like protein [Zea mays]
Unigene15716_TG1202R2991	1100	129	584	gi|302843366|ref|XP_002953225.1|	437	182	342	0.27	0.43	0.06	162	52.8	8e-06	--	hypothetical protein VOLCADRAFT_63308 [Volvox carteri f. nagariensis] >gi|300261612|gb|EFJ45824.1| hypothetical protein VOLCADRAFT_63308 [Volvox carteri f. nagariensis]
Unigene15717_TG1202R2991	975	141	848	gi|25056007|gb|AAD55980.2|AF159297_1	1016	659	890	0.25	0.38	0.06	252	52.4	6e-08	--	extensin-like protein [Zea mays]
Unigene15719_TG1202R2991	559	263	559	gi|297804204|ref|XP_002869986.1|	1044	1	125	0.45	0.56	0.2	125	92	4e-18	--	protein binding protein [Arabidopsis lyrata subsp. lyrata] >gi|297315822|gb|EFH46245.1| protein binding protein [Arabidopsis lyrata subsp. lyrata]
Unigene15720_TG1202R2991	1356	231	986	gi|284520984|gb|ADB93067.1|	252	1	252	0.9	0.95	0	252	465	1e-130	--	aquaporin [Jatropha curcas]
Unigene15721_TG1202R2991	1255	885	199	gi|297841421|ref|XP_002888592.1|	246	2	246	0.57	0.67	0.06	245	262	6e-69	--	rubber elongation factor family protein [Arabidopsis lyrata subsp. lyrata] >gi|297334433|gb|EFH64851.1| rubber elongation factor family protein [Arabidopsis lyrata subsp. lyrata]
Unigene15722_TG1202R2991	1995	1804	179	gi|15236611|ref|NP_192621.1|	552	1	552	0.75	0.85	0.01	552	889	0	--	SUB1; calcium ion binding [Arabidopsis thaliana] >gi|15912229|gb|AAL08248.1| AT4g08810/T32A17_120 [Arabidopsis thaliana] >gi|27363304|gb|AAO11571.1| At4g08810/T32A17_120 [Arabidopsis thaliana]
Unigene15723_TG1202R2991	1214	1151	249	gi|30679284|ref|NP_850995.1|	303	1	303	0.77	0.9	0	303	474	1e-133	--	binding [Arabidopsis thaliana] >gi|21593432|gb|AAM65399.1| contains similarity to O-linked GlcNAc transferases [Arabidopsis thaliana] >gi|25082773|gb|AAN72000.1| expressed protein [Arabidopsis thaliana]
Unigene15724_TG1202R2991	1655	77	1414	gi|87241031|gb|ABD32889.1|	445	1	445	0.97	0.98	0	447	849	0	--	AAA ATPase; 26S proteasome subunit P45 [Medicago truncatula] >gi|124360940|gb|ABN08912.1| AAA ATPase; 26S proteasome subunit P45 [Medicago truncatula]
Unigene15726_TG1202R2991	1857	1773	613	gi|224089629|ref|XP_002308787.1|	396	1	396	0.48	0.65	0.03	399	362	7e-99	--	f-box family protein [Populus trichocarpa] >gi|222854763|gb|EEE92310.1| f-box family protein [Populus trichocarpa]
Unigene15727_TG1202R2991	883	122	817	gi|115463083|ref|NP_001055141.1|	293	38	289	0.37	0.52	0.09	255	160	2e-38	--	Os05g0304100 [Oryza sativa Japonica Group] >gi|113578692|dbj|BAF17055.1| Os05g0304100 [Oryza sativa Japonica Group]
Unigene15728_TG1202R2991	753	52	687	gi|115463083|ref|NP_001055141.1|	293	65	289	0.37	0.53	0.06	226	157	1e-37	--	Os05g0304100 [Oryza sativa Japonica Group] >gi|113578692|dbj|BAF17055.1| Os05g0304100 [Oryza sativa Japonica Group]
Unigene15729_TG1202R2991	534	408	223	gi|115466684|ref|NP_001056941.1|	62	1	62	1	1	0	62	128	3e-29	--	Os06g0172600 [Oryza sativa Japonica Group] >gi|226499664|ref|NP_001149323.1| LOC100282946 [Zea mays] >gi|47497376|dbj|BAD19414.1| 40S ribosomal protein S30-like [Oryza sativa Japonica Group] >gi|51090595|dbj|BAD36047.1| 40S ribosomal protein S30-like [Oryza sativa Japonica Group] >gi|55773694|dbj|BAD72277.1| 40S ribosomal protein S30-like [Oryza sativa Japonica Group] >gi|113594981|dbj|BAF18855.1…
Unigene15730_TG1202R2991	2229	2106	253	gi|2499488|sp|Q41140.1|PFPA_RICCO	617	1	617	0.87	0.92	0	618	1097	0	--	RecName: Full=Pyrophosphate--fructose 6-phosphate 1-phosphotransferase subunit alpha; Short=PFP; AltName: Full=6-phosphofructokinase, pyrophosphate dependent; AltName: Full=PPi-PFK; AltName: Full=Pyrophosphate-dependent 6-phosphofructose-1-kinase >gi|483547|emb|CAA83682.1| pyrophosphate-dependent phosphofructokinase alpha subunit [Ricinus communis]
Unigene15731_TG1202R2991	2738	922	2304	gi|15236471|ref|NP_193170.1|	457	7	456	0.79	0.87	0	463	743	0	--	CKI1 (CASEIN KINASE I); kinase/ protein serine/threonine kinase [Arabidopsis thaliana] >gi|9965745|gb|AAG10149.1|AF250343_1 casein kinase I [Arabidopsis thaliana] >gi|1103318|emb|CAA55395.1| casein kinase I [Arabidopsis thaliana] >gi|2244791|emb|CAB10213.1| casein kinase I [Arabidopsis thaliana] >gi|7268139|emb|CAB78476.1| casein kinase I [Arabidopsis thaliana] >gi|15450525|gb|AAK96555.1| AT4g143…
Unigene15732_TG1202R2991	2640	922	2277	gi|15236471|ref|NP_193170.1|	457	7	450	0.75	0.85	0	454	694	0	--	CKI1 (CASEIN KINASE I); kinase/ protein serine/threonine kinase [Arabidopsis thaliana] >gi|9965745|gb|AAG10149.1|AF250343_1 casein kinase I [Arabidopsis thaliana] >gi|1103318|emb|CAA55395.1| casein kinase I [Arabidopsis thaliana] >gi|2244791|emb|CAB10213.1| casein kinase I [Arabidopsis thaliana] >gi|7268139|emb|CAB78476.1| casein kinase I [Arabidopsis thaliana] >gi|15450525|gb|AAK96555.1| AT4g143…
Unigene15734_TG1202R2991	627	626	342	gi|33772269|gb|AAQ54569.1|	183	89	183	0.93	0.96	0	95	185	4e-46	--	small Ras-like GTP-binding protein [Malus x domestica]
Unigene15735_TG1202R2991	351	81	347	gi|24418488|sp|O49816.1|LEA1_CICAR	177	6	98	0.5	0.62	0.05	94	83.6	7e-16	--	RecName: Full=Late embryogenesis abundant protein 1; AltName: Full=CapLEA-1 >gi|2909420|emb|CAA12026.1| LEA protein [Cicer arietinum]
Unigene15738_TG1202R2991	1250	821	949	gi|4559355|gb|AAD23016.1|	152	75	116	0.58	0.79	0	43	50.4	1e-13	--	expressed protein [Arabidopsis thaliana] >gi|88900396|gb|ABD57510.1| At2g24970 [Arabidopsis thaliana]
Unigene15739_TG1202R2991	1532	1531	341	gi|211906480|gb|ACJ11733.1|	492	95	491	0.91	0.96	0	397	787	0	--	catalase [Gossypium hirsutum]
Unigene15740_TG1202R2991	1035	173	613	gi|30102880|gb|AAP21358.1|	151	5	151	0.64	0.79	0	148	192	5e-48	--	At5g19590 [Arabidopsis thaliana]
Unigene15741_TG1202R2991	1390	194	1072	gi|18399468|ref|NP_565484.1|	338	18	326	0.55	0.65	0.08	321	310	3e-83	--	protein binding / structural molecule [Arabidopsis thaliana] >gi|4454472|gb|AAD20919.1| expressed protein [Arabidopsis thaliana] >gi|15982817|gb|AAL09756.1| At2g20760/F5H14.27 [Arabidopsis thaliana] >gi|16323101|gb|AAL15285.1| At2g20760/F5H14.27 [Arabidopsis thaliana] >gi|108385429|gb|ABF85787.1| At2g20760 [Arabidopsis thaliana]
Unigene15743_TG1202R2991	1730	1619	18	gi|302399085|gb|ADL36837.1|	534	1	534	0.93	0.96	0	534	952	0	--	TCP domain class transcription factor [Malus x domestica]
Unigene15745_TG1202R2991	3040	463	2571	gi|307136054|gb|ADN33905.1|	691	1	690	0.64	0.75	0.01	712	868	0	--	esterase/lipase/thioesterase family protein [Cucumis melo subsp. melo]
Unigene15746_TG1202R2991	2218	58	1752	gi|297853422|ref|XP_002894592.1|	703	132	703	0.66	0.8	0.01	572	763	0	--	esterase/lipase/thioesterase family protein [Arabidopsis lyrata subsp. lyrata] >gi|297340434|gb|EFH70851.1| esterase/lipase/thioesterase family protein [Arabidopsis lyrata subsp. lyrata]
Unigene15748_TG1202R2991	433	239	6	gi|15225401|ref|NP_182033.1|	82	3	82	0.86	0.91	0.02	80	134	2e-31	--	SEC61 BETA; protein transporter [Arabidopsis thaliana] >gi|79324909|ref|NP_001031539.1| SEC61 BETA; protein transporter [Arabidopsis thaliana] >gi|79324911|ref|NP_001031540.1| SEC61 BETA; protein transporter [Arabidopsis thaliana] >gi|145331405|ref|NP_001078061.1| SEC61 BETA; protein transporter [Arabidopsis thaliana] >gi|585960|sp|P38389.1|SC61B_ARATH RecName: Full=Protein transport protein Sec6…
Unigene15749_TG1202R2991	1765	1563	457	gi|15216226|dbj|BAB63262.1|	374	3	371	0.75	0.87	0	369	550	1e-155	--	CIG2 [Nicotiana tabacum]
Unigene15750_TG1202R2991	728	390	10	gi|21322711|emb|CAD22154.1|	1009	577	693	0.58	0.58	0	127	166	3e-40	--	pherophorin-dz1 protein [Volvox carteri f. nagariensis]
Unigene15751_TG1202R2991	1313	847	308	gi|75206504|sp|Q9SKN3.1|U4977_ARATH	179	1	179	0.75	0.84	0	180	273	5e-72	--	RecName: Full=UPF0497 membrane protein At2g28370 >gi|14030701|gb|AAK53025.1|AF375441_1 At2g28370/T1B3.11 [Arabidopsis thaliana] >gi|4432840|gb|AAD20689.1| expressed protein [Arabidopsis thaliana] >gi|23506069|gb|AAN28894.1| At2g28370/T1B3.11 [Arabidopsis thaliana]
Unigene15752_TG1202R2991	2333	2008	377	gi|62149411|dbj|BAD93487.1|	543	1	543	0.94	0.96	0	544	1001	0	--	vacuolar Na+/H+ antiporter [Rosa hybrid cultivar]
Unigene15753_TG1202R2991	1206	942	286	gi|119633090|gb|ABL84692.1|	219	1	219	0.78	0.89	0	219	367	1e-100	--	glutathione S-transferase [Vitis vinifera]
Unigene15754_TG1202R2991	3956	484	2472	gi|79516777|ref|NP_197441.3|	1059	1	654	0.59	0.75	0	664	771	0	--	SMG7 [Arabidopsis thaliana] >gi|159461469|gb|ABW96769.1| SMG7-like protein [Arabidopsis thaliana]
Unigene15755_TG1202R2991	1527	404	1162	gi|261291388|gb|ACX69842.1|	253	1	253	0.99	1	0	253	540	1e-152	--	expansin [Rubus idaeus]
Unigene15756_TG1202R2991	2507	2398	1070	gi|209954711|dbj|BAG80546.1|	493	9	452	0.65	0.82	0	444	623	1e-177	--	UDP-glucose:glucosyltransferase [Lycium barbarum]
Unigene15757_TG1202R2991	2481	2372	1044	gi|209954711|dbj|BAG80546.1|	493	9	452	0.65	0.82	0	444	623	1e-177	--	UDP-glucose:glucosyltransferase [Lycium barbarum]
Unigene15758_TG1202R2991	1728	1559	411	gi|292668899|gb|ADE41104.1|	387	1	382	0.79	0.86	0	385	604	1e-171	--	AP2 domain class transcription factor [Malus x domestica]
Unigene15759_TG1202R2991	625	129	401	gi|15236885|ref|NP_194414.1|	100	4	94	0.91	0.95	0	91	172	4e-42	--	SUMO1 (SMALL UBIQUITIN-LIKE MODIFIER 1); protein binding / protein tag [Arabidopsis thaliana] >gi|21542462|sp|P55852.2|SUMO1_ARATH RecName: Full=Small ubiquitin-related modifier 1; Short=AtSUMO1; AltName: Full=Ubiquitin-like protein SMT3 >gi|4455207|emb|CAB36530.1| ubiquitin-like protein [Arabidopsis thaliana] >gi|7269536|emb|CAB79539.1| ubiquitin-like protein [Arabidopsis thaliana] >gi|18252867|…
Unigene15760_TG1202R2991	969	545	279	gi|51997113|emb|CAH03797.1|	139	6	102	0.46	0.59	0.09	98	75.1	1e-12	--	Gty37 protein [Gerbera hybrid cultivar]
Unigene15761_TG1202R2991	2168	1776	91	gi|42567849|ref|NP_196958.2|	547	12	545	0.47	0.57	0.04	591	431	1e-119	--	proline-rich family protein [Arabidopsis thaliana] >gi|222424530|dbj|BAH20220.1| AT5G14540 [Arabidopsis thaliana]
Unigene15762_TG1202R2991	2116	1776	91	gi|42567849|ref|NP_196958.2|	547	12	545	0.47	0.57	0.04	591	427	1e-118	--	proline-rich family protein [Arabidopsis thaliana] >gi|222424530|dbj|BAH20220.1| AT5G14540 [Arabidopsis thaliana]
Unigene15763_TG1202R2991	1636	1530	13	gi|42567849|ref|NP_196958.2|	547	7	525	0.35	0.49	0.1	563	267	4e-70	--	proline-rich family protein [Arabidopsis thaliana] >gi|222424530|dbj|BAH20220.1| AT5G14540 [Arabidopsis thaliana]
Unigene15764_TG1202R2991	1021	988	32	gi|297823677|ref|XP_002879721.1|	324	5	322	0.67	0.83	0	319	446	1e-124	--	ribosome biogenesis regulatory protein family protein [Arabidopsis lyrata subsp. lyrata] >gi|297325560|gb|EFH55980.1| ribosome biogenesis regulatory protein family protein [Arabidopsis lyrata subsp. lyrata]
Unigene15766_TG1202R2991	450	25	375	gi|195626374|gb|ACG35017.1|	387	1	117	0.37	0.52	0.05	124	62.8	1e-09	--	SWIB/MDM2 domain containing protein [Zea mays]
Unigene15767_TG1202R2991	1107	88	792	gi|225432548|ref|XP_002280658.1|	236	1	236	0.87	0.92	0	236	414	1e-114	--	PREDICTED: similar to Al-induced protein [Vitis vinifera]
Unigene15768_TG1202R2991	1109	963	217	gi|115434476|ref|NP_001041996.1|	264	1	263	0.54	0.66	0.05	263	261	1e-68	--	Os01g0143300 [Oryza sativa Japonica Group] >gi|113531527|dbj|BAF03910.1| Os01g0143300 [Oryza sativa Japonica Group]
Unigene15769_TG1202R2991	1229	1118	342	gi|30681227|ref|NP_850552.1|	267	3	267	0.59	0.74	0.02	266	319	5e-86	--	reticulon family protein [Arabidopsis thaliana]
Unigene15770_TG1202R2991	2611	483	2291	gi|115450953|ref|NP_001049077.1|	607	1	607	0.77	0.88	0	608	998	0	--	Os03g0166800 [Oryza sativa Japonica Group] >gi|108706369|gb|ABF94164.1| Endonuclease/Exonuclease/phosphatase family protein, expressed [Oryza sativa Japonica Group] >gi|108706370|gb|ABF94165.1| Endonuclease/Exonuclease/phosphatase family protein, expressed [Oryza sativa Japonica Group] >gi|113547548|dbj|BAF10991.1| Os03g0166800 [Oryza sativa Japonica Group]
Unigene15771_TG1202R2991	1880	1041	553	gi|302398643|gb|ADL36616.1|	156	1	153	0.74	0.8	0.01	166	212	2e-53	--	BZIP domain class transcription factor [Malus x domestica] >gi|302398645|gb|ADL36617.1| BZIP domain class transcription factor [Malus x domestica]
Unigene15772_TG1202R2991	1840	270	1532	gi|30692765|ref|NP_174563.2|	426	1	425	0.6	0.78	0.01	428	528	1e-149	--	glycosyl hydrolase family 17 protein [Arabidopsis thaliana] >gi|75154301|sp|Q8L868.1|E1311_ARATH RecName: Full=Glucan endo-1,3-beta-glucosidase 11; AltName: Full=(1->3)-beta-glucan endohydrolase 11; Short=(1->3)-beta-glucanase 11; AltName: Full=Beta-1,3-endoglucanase 11; Short=Beta-1,3-glucanase 11; Flags: Precursor
Unigene15773_TG1202R2991	725	152	517	gi|15239102|ref|NP_199103.1|	123	2	123	0.7	0.85	0	122	186	2e-46	--	SCP2 (STEROL CARRIER PROTEIN 2); oxidoreductase/ sterol carrier [Arabidopsis thaliana]
Unigene15774_TG1202R2991	908	772	434	gi|115480761|ref|NP_001063974.1|	123	9	119	0.61	0.68	0.01	115	117	2e-25	--	Os09g0568900 [Oryza sativa Japonica Group] >gi|5821432|dbj|BAA81662.2| F1F0-ATPase inhibitor protein [Oryza sativa Japonica Group] >gi|52077175|dbj|BAD46220.1| F1F0-ATPase inhibitor protein [Oryza sativa Japonica Group] >gi|113632207|dbj|BAF25888.1| Os09g0568900 [Oryza sativa Japonica Group]
Unigene15775_TG1202R2991	2054	882	1694	gi|89276795|gb|ABD66596.1|	305	1	270	0.84	0.91	0	271	446	1e-124	--	iron-binding protein [Pyrus pyrifolia]
Unigene15776_TG1202R2991	844	842	6	gi|213053828|gb|ACJ39219.1|	290	3	281	0.55	0.66	0.02	287	283	2e-75	--	cold-regulated protein [Glycine max]
Unigene15777_TG1202R2991	1233	73	804	gi|294960162|gb|ADF49576.1|	242	1	242	0.92	0.95	0	244	442	1e-123	--	transcription factor MADS-box 2 [Fragaria chiloensis]
Unigene15778_TG1202R2991	484	2	232	gi|25091502|sp|Q9LKA5.1|UMP1_ARATH	395	312	395	0.43	0.43	0.15	91	67	9e-11	--	RecName: Full=Uncharacterized protein At3g15000, mitochondrial >gi|16226543|gb|AAL16196.1|AF428427_1 AT3g15000/K15M2_14 [Arabidopsis thaliana] >gi|53828643|gb|AAU94431.1| At3g15000 [Arabidopsis thaliana]
Unigene15779_TG1202R2991	2380	405	2099	gi|113367236|gb|ABI34675.1|	525	4	525	0.6	0.71	0.01	571	605	1e-172	--	bZIP transcription factor bZIP28 [Glycine max]
Unigene15780_TG1202R2991	3280	2490	388	gi|264664534|sp|C0LGU7.1|Y5458_ARATH	695	1	695	0.51	0.67	0.01	713	683	0	--	RecName: Full=Probable LRR receptor-like serine/threonine-protein kinase At5g45840; Flags: Precursor >gi|224589701|gb|ACN59382.1| leucine-rich repeat receptor-like protein kinase [Arabidopsis thaliana]
Unigene15782_TG1202R2991	1093	890	345	gi|81074037|gb|ABB55361.1|	180	1	179	0.82	0.87	0	182	316	4e-85	--	40S ribosomal protein S10-like [Solanum tuberosum] >gi|82400160|gb|ABB72819.1| 40S ribosomal protein S10-like protein [Solanum tuberosum]
Unigene15783_TG1202R2991	2381	1970	3	gi|223452288|gb|ACM89472.1|	844	11	670	0.48	0.64	0.04	688	572	1e-161	--	FERONIA receptor-like kinase [Glycine max]
Unigene15784_TG1202R2991	2339	1934	3	gi|155242124|gb|ABT18096.1|	891	10	660	0.49	0.62	0.03	669	575	1e-163	--	FERONIA receptor-like kinase [Arabidopsis lyrata]
Unigene15785_TG1202R2991	2189	1970	3	gi|223452288|gb|ACM89472.1|	844	11	670	0.48	0.64	0.04	688	572	1e-161	--	FERONIA receptor-like kinase [Glycine max]
Unigene15786_TG1202R2991	2147	1934	3	gi|155242124|gb|ABT18096.1|	891	10	660	0.49	0.62	0.03	669	575	1e-163	--	FERONIA receptor-like kinase [Arabidopsis lyrata]
Unigene15787_TG1202R2991	445	287	3	gi|155242187|gb|ABT18099.1|	898	11	100	0.4	0.56	0.02	97	62.4	2e-09	--	FERONIA receptor-like kinase [Cardamine flexuosa]
Unigene15788_TG1202R2991	1099	40	726	gi|297607826|ref|NP_001060690.2|	245	2	237	0.68	0.8	0.03	238	344	1e-93	--	Os07g0687100 [Oryza sativa Japonica Group] >gi|255678073|dbj|BAF22604.2| Os07g0687100 [Oryza sativa Japonica Group]
Unigene15789_TG1202R2991	717	99	716	gi|124359716|gb|ABD32385.2|	274	1	206	0.67	0.79	0	207	281	4e-75	--	GNS1/SUR4 membrane protein [Medicago truncatula]
Unigene15790_TG1202R2991	851	243	491	gi|11692840|gb|AAG40023.1|AF324672_1	93	2	84	0.54	0.74	0	83	101	1e-20	--	At2g20820 [Arabidopsis thaliana] >gi|14190457|gb|AAK55709.1|AF380628_1 At2g20820/F5H14.21 [Arabidopsis thaliana] >gi|15809716|gb|AAL06786.1| At2g20820/F5H14.21 [Arabidopsis thaliana]
Unigene15791_TG1202R2991	1006	127	495	gi|116310993|emb|CAH67928.1|	124	1	124	0.66	0.82	0	124	176	4e-43	--	OSIGBa0138E08-OSIGBa0161L23.9 [Oryza sativa Indica Group]
Unigene15793_TG1202R2991	1113	2	1015	gi|157273656|gb|ABV27482.1|	417	75	417	0.7	0.81	0.03	349	478	1e-134	--	fasciclin-like arabinogalactan protein 11 [Gossypium hirsutum]
Unigene15794_TG1202R2991	697	608	279	gi|197312875|gb|ACH63218.1|	110	1	110	0.89	0.92	0	110	197	1e-49	--	ribosomal protein L36 [Rheum australe]
Unigene15795_TG1202R2991	2989	1625	2722	gi|124360437|gb|ABN08447.1|	400	38	388	0.73	0.8	0.01	372	528	1e-148	--	Patatin [Medicago truncatula]
Unigene15796_TG1202R2991	1704	1558	272	gi|15232459|ref|NP_188119.1|	404	1	404	0.6	0.7	0.02	441	471	1e-131	--	RNA recognition motif (RRM)-containing protein [Arabidopsis thaliana] >gi|42572443|ref|NP_974317.1| RNA recognition motif (RRM)-containing protein [Arabidopsis thaliana] >gi|222422941|dbj|BAH19456.1| AT3G15010 [Arabidopsis thaliana]
Unigene15797_TG1202R2991	1673	1561	272	gi|15232459|ref|NP_188119.1|	404	1	404	0.57	0.69	0.02	441	449	1e-125	--	RNA recognition motif (RRM)-containing protein [Arabidopsis thaliana] >gi|42572443|ref|NP_974317.1| RNA recognition motif (RRM)-containing protein [Arabidopsis thaliana] >gi|222422941|dbj|BAH19456.1| AT3G15010 [Arabidopsis thaliana]
Unigene15798_TG1202R2991	1602	238	1335	gi|124360437|gb|ABN08447.1|	400	38	388	0.73	0.8	0.01	372	528	1e-149	--	Patatin [Medicago truncatula]
Unigene15799_TG1202R2991	1585	221	1318	gi|124360437|gb|ABN08447.1|	400	38	388	0.73	0.8	0.01	372	528	1e-149	--	Patatin [Medicago truncatula]
Unigene15800_TG1202R2991	1511	1399	335	gi|15232459|ref|NP_188119.1|	404	1	404	0.47	0.59	0.13	412	328	9e-89	--	RNA recognition motif (RRM)-containing protein [Arabidopsis thaliana] >gi|42572443|ref|NP_974317.1| RNA recognition motif (RRM)-containing protein [Arabidopsis thaliana] >gi|222422941|dbj|BAH19456.1| AT3G15010 [Arabidopsis thaliana]
Unigene15801_TG1202R2991	2018	123	1724	gi|15241309|ref|NP_199903.1|	555	14	554	0.65	0.81	0.01	541	689	0	--	armadillo/beta-catenin repeat family protein [Arabidopsis thaliana] >gi|58652072|gb|AAW80861.1| At5g50900 [Arabidopsis thaliana] >gi|190576485|gb|ACE79043.1| At5g50900 [Arabidopsis thaliana]
Unigene15802_TG1202R2991	3120	452	2533	gi|15217472|ref|NP_174594.1|	669	39	669	0.49	0.61	0.01	704	562	1e-158	--	AT-GTL1 (GT2-LIKE 1); DNA binding / transcription factor [Arabidopsis thaliana]
Unigene15803_TG1202R2991	2784	50	1726	gi|13646986|dbj|BAB41080.1|	682	12	660	0.52	0.61	0.15	662	571	1e-161	--	DNA-binding protein DF1 [Pisum sativum]
Unigene15804_TG1202R2991	2652	473	2155	gi|38344985|emb|CAE02791.2|	739	86	628	0.51	0.62	0.02	578	508	1e-142	--	OSJNBa0011L07.15 [Oryza sativa Japonica Group] >gi|116310385|emb|CAH67396.1| H0115B09.8 [Oryza sativa Indica Group]
Unigene15805_TG1202R2991	2316	50	1792	gi|13646986|dbj|BAB41080.1|	682	12	679	0.52	0.61	0.15	687	592	1e-168	--	DNA-binding protein DF1 [Pisum sativum]
Unigene15806_TG1202R2991	1161	1102	242	gi|8954052|gb|AAF82225.1|AC069143_1	311	1	300	0.6	0.74	0.06	306	339	4e-92	--	Contains similarity to a HSPC326 mRNA from Homo sapiens gb|AF161444. EST gb|AI997162 comes from this gene [Arabidopsis thaliana]
Unigene15807_TG1202R2991	944	848	438	gi|145334271|ref|NP_001078516.1|	164	28	164	0.99	1	0	137	266	3e-70	--	histone H3.2 [Arabidopsis thaliana]
Unigene15808_TG1202R2991	890	81	563	gi|283970968|gb|ADB54810.1|	159	9	159	0.5	0.63	0	162	144	1e-33	--	universal stress protein 23267 [Hordeum vulgare subsp. vulgare]
Unigene15809_TG1202R2991	1152	133	900	gi|297802318|ref|XP_002869043.1|	258	1	256	0.93	0.98	0	256	506	1e-142	--	60S ribosomal protein L8 [Arabidopsis lyrata subsp. lyrata] >gi|297314879|gb|EFH45302.1| 60S ribosomal protein L8 [Arabidopsis lyrata subsp. lyrata]
Unigene15810_TG1202R2991	2051	1726	350	gi|226507808|ref|NP_001147506.1|	509	46	509	0.73	0.86	0.01	465	692	0	--	LOC100281115 [Zea mays] >gi|195611850|gb|ACG27755.1| oxidoreductase [Zea mays]
Unigene15811_TG1202R2991	4481	3655	521	gi|289540935|gb|ADD09606.1|	1031	1	1025	0.78	0.87	0	1045	1541	0	--	kinesin-related protein [Trifolium repens]
Unigene15812_TG1202R2991	1751	1743	343	gi|115455033|ref|NP_001051117.1|	478	4	474	0.46	0.61	0.04	491	387	1e-106	--	Os03g0723600 [Oryza sativa Japonica Group] >gi|37718757|gb|AAR01629.1| expressed protein [Oryza sativa Japonica Group] >gi|108710818|gb|ABF98613.1| expressed protein [Oryza sativa Japonica Group] >gi|113549588|dbj|BAF13031.1| Os03g0723600 [Oryza sativa Japonica Group]
Unigene15813_TG1202R2991	1882	135	1307	gi|22086366|gb|AAM90650.1|AF400565_1	391	1	391	0.99	0.99	0	391	778	0	--	chalcone synthase 5 [Rubus idaeus]
Unigene15814_TG1202R2991	1828	81	1253	gi|22086366|gb|AAM90650.1|AF400565_1	391	1	391	0.97	0.98	0	391	769	0	--	chalcone synthase 5 [Rubus idaeus]
Unigene15815_TG1202R2991	1602	135	1307	gi|22086372|gb|AAM90652.1|AF400567_1	391	1	391	0.98	0.99	0	391	774	0	--	chalcone synthase 6 [Rubus idaeus]
Unigene15816_TG1202R2991	1548	81	1253	gi|22086372|gb|AAM90652.1|AF400567_1	391	1	391	0.98	1	0	391	775	0	--	chalcone synthase 6 [Rubus idaeus]
Unigene15817_TG1202R2991	2056	156	1766	gi|15809802|gb|AAL06829.1|	529	4	519	0.59	0.72	0.02	548	605	1e-172	--	AT5g62650/MRG21_7 [Arabidopsis thaliana] >gi|18377813|gb|AAL67093.1| AT5g62650/MRG21_7 [Arabidopsis thaliana]
Unigene15818_TG1202R2991	2106	1973	297	gi|163881523|gb|ABY47994.1|	552	1	551	0.91	0.95	0	559	1052	0	--	carotenoid cleavage dioxygenase 1 [Rosa x damascena]
Unigene15819_TG1202R2991	880	92	547	gi|7711063|emb|CAA63112.1|	155	1	155	0.9	0.92	0.01	155	270	2e-71	--	ribosomal protein L23 [Spinacia oleracea]
Unigene15822_TG1202R2991	1127	87	842	gi|1351279|sp|P48495.1|TPIS_PETHY	254	1	252	0.88	0.93	0	252	453	1e-126	--	RecName: Full=Triosephosphate isomerase, cytosolic; Short=TIM; Short=Triose-phosphate isomerase >gi|602590|emb|CAA58230.1| triosephosphate isomerase [Petunia x hybrida]
Unigene15823_TG1202R2991	1320	1048	329	gi|25089793|sp|Q9SJ12.1|ATP7_ARATH	240	1	240	0.75	0.86	0	240	354	1e-96	--	RecName: Full=Probable ATP synthase 24 kDa subunit, mitochondrial; Flags: Precursor
Unigene15824_TG1202R2991	1728	279	1460	gi|297810713|ref|XP_002873240.1|	403	9	401	0.86	0.91	0	394	669	0	--	phox domain-containing protein [Arabidopsis lyrata subsp. lyrata] >gi|297319077|gb|EFH49499.1| phox domain-containing protein [Arabidopsis lyrata subsp. lyrata]
Unigene15825_TG1202R2991	1547	89	1279	gi|297810713|ref|XP_002873240.1|	403	6	401	0.86	0.91	0	397	673	0	--	phox domain-containing protein [Arabidopsis lyrata subsp. lyrata] >gi|297319077|gb|EFH49499.1| phox domain-containing protein [Arabidopsis lyrata subsp. lyrata]
Unigene15826_TG1202R2991	1303	193	1050	gi|18422223|ref|NP_568606.1|	296	1	292	0.62	0.72	0.04	301	346	5e-94	--	abscisic acid-responsive HVA22 family protein [Arabidopsis thaliana] >gi|57012602|sp|Q8LE10.2|HA22I_ARATH RecName: Full=HVA22-like protein i; Short=AtHVA22i >gi|94442437|gb|ABF19006.1| At5g42560 [Arabidopsis thaliana]
Unigene15827_TG1202R2991	636	634	233	gi|152206078|gb|ABS30424.1|	207	74	207	0.91	0.95	0	134	260	1e-68	--	cyclophilin-like protein [Nicotiana tabacum]
Unigene15828_TG1202R2991	1330	1207	425	gi|297843532|ref|XP_002889647.1|	266	1	261	0.86	0.95	0	261	500	1e-140	--	sterol 4-alpha-methyl-oxidase 2 [Arabidopsis lyrata subsp. lyrata] >gi|297335489|gb|EFH65906.1| sterol 4-alpha-methyl-oxidase 2 [Arabidopsis lyrata subsp. lyrata]
Unigene15831_TG1202R2991	311	308	219	gi|255642590|gb|ACU21580.1|	271	240	269	0.73	0.83	0	30	51.2	4e-06	--	unknown [Glycine max]
Unigene15832_TG1202R2991	1406	43	1155	gi|22328041|ref|NP_201202.2|	367	1	367	0.7	0.83	0	371	539	1e-152	--	copine-related [Arabidopsis thaliana] >gi|79332056|ref|NP_001032132.1| copine-related [Arabidopsis thaliana]
Unigene15834_TG1202R2991	3610	3469	347	gi|255538898|ref|XP_002510514.1|	1113	1	1065	0.72	0.8	0.04	1088	1549	0	--	5'->gi|223551215|gb|EEF52701.1| 5'-
Unigene15835_TG1202R2991	1019	71	715	gi|292668889|gb|ADE41099.1|	235	20	235	0.7	0.77	0.04	224	299	4e-80	--	AP2 domain class transcription factor [Malus x domestica]
Unigene15836_TG1202R2991	662	354	1	gi|68144100|gb|AAY86086.1|	396	1	119	0.64	0.73	0.02	121	152	4e-36	--	stearoyl-ACP desaturase [Jatropha curcas]
Unigene15837_TG1202R2991	850	97	522	gi|15241574|ref|NP_196446.1|	142	1	142	0.96	1	0	142	290	2e-77	--	YLS8; catalytic [Arabidopsis thaliana] >gi|11692866|gb|AAG40036.1|AF324685_1 AT5g08290 [Arabidopsis thaliana] >gi|14030633|gb|AAK52991.1|AF375407_1 AT5g08290/F8L15_20 [Arabidopsis thaliana] >gi|13122294|dbj|BAB32888.1| Dim1 homolog [Arabidopsis thaliana] >gi|17978897|gb|AAL47418.1| AT5g08290/F8L15_20 [Arabidopsis thaliana]
Unigene15838_TG1202R2991	1236	107	1078	gi|212292267|gb|ACJ24167.1|	324	2	324	0.9	0.95	0	324	606	1e-172	--	Rack [Phaseolus vulgaris]
Unigene15839_TG1202R2991	1950	398	1774	gi|297824789|ref|XP_002880277.1|	493	16	493	0.69	0.8	0.04	479	710	0	--	At2g47010/F14M4.16 [Arabidopsis lyrata subsp. lyrata] >gi|297326116|gb|EFH56536.1| At2g47010/F14M4.16 [Arabidopsis lyrata subsp. lyrata]
Unigene15840_TG1202R2991	3058	1990	422	gi|15222554|ref|NP_176570.1|	548	1	546	0.69	0.79	0.04	548	732	0	--	PRLI-interacting factor-related [Arabidopsis thaliana]
Unigene15842_TG1202R2991	896	741	289	gi|13172242|gb|AAK14060.1|AF239177_1	156	1	153	0.66	0.77	0.01	153	215	5e-55	--	major latex-like protein [Prunus persica]
Unigene15843_TG1202R2991	1918	147	1901	gi|146674837|gb|ABQ42350.1|	581	1	544	0.49	0.63	0.03	604	491	1e-137	--	trihelix transcription factor [Glycine max]
Unigene15845_TG1202R2991	1043	841	302	gi|115460842|ref|NP_001054021.1|	223	59	223	0.42	0.6	0	180	137	3e-31	--	Os04g0636800 [Oryza sativa Japonica Group] >gi|113565592|dbj|BAF15935.1| Os04g0636800 [Oryza sativa Japonica Group]
Unigene15846_TG1202R2991	1081	1003	227	gi|226502084|ref|NP_001147139.1|	258	1	258	0.89	0.96	0	259	469	1e-131	--	60S ribosomal protein L7a [Zea mays] >gi|195607614|gb|ACG25637.1| 60S ribosomal protein L7a [Zea mays]
Unigene15847_TG1202R2991	832	526	254	gi|18418457|ref|NP_568358.1|	106	1	82	0.6	0.71	0.01	92	106	3e-22	--	PSRP6 (PLASTID-SPECIFIC 50S RIBOSOMAL PROTEIN 6) [Arabidopsis thaliana] >gi|75171293|sp|Q9FKP0.1|PSRP6_ARATH RecName: Full=50S ribosomal protein 6, chloroplastic; AltName: Full=CL25; AltName: Full=Plastid-specific 50S ribosomal protein 6; Short=PSRP-6; Flags: Precursor >gi|14517428|gb|AAK62604.1| AT5g17870/MPI7_10 [Arabidopsis thaliana] >gi|20147339|gb|AAM10383.1| AT5g17870/MPI7_10 [Arabidopsis t…
Unigene15848_TG1202R2991	2172	218	1834	gi|15238657|ref|NP_200125.1|	716	93	595	0.36	0.53	0.02	550	301	3e-80	--	CNGC1 (CYCLIC NUCLEOTIDE GATED CHANNEL 1); calmodulin binding / cation channel/ cyclic nucleotide binding / intracellular cyclic nucleotide activated cation channel/ inward rectifier potassium channel [Arabidopsis thaliana] >gi|38502855|sp|O65717.1|CNGC1_ARATH RecName: Full=Cyclic nucleotide-gated ion channel 1; Short=AtCNGC1; AltName: Full=Cyclic nucleotide- and calmodulin-regulated ion channel …
Unigene15849_TG1202R2991	1344	218	1141	gi|15238657|ref|NP_200125.1|	716	93	366	0.34	0.5	0.02	316	169	8e-41	--	CNGC1 (CYCLIC NUCLEOTIDE GATED CHANNEL 1); calmodulin binding / cation channel/ cyclic nucleotide binding / intracellular cyclic nucleotide activated cation channel/ inward rectifier potassium channel [Arabidopsis thaliana] >gi|38502855|sp|O65717.1|CNGC1_ARATH RecName: Full=Cyclic nucleotide-gated ion channel 1; Short=AtCNGC1; AltName: Full=Cyclic nucleotide- and calmodulin-regulated ion channel …
Unigene15851_TG1202R2991	1933	1528	299	gi|224924202|gb|ACN69082.1|	415	1	409	0.84	0.93	0	410	720	0	--	squalene synthase [Diospyros kaki]
Unigene15852_TG1202R2991	1125	176	880	gi|30680258|ref|NP_566306.3|	273	30	273	0.43	0.58	0.06	250	178	1e-43	--	AIR12; extracellular matrix structural constituent [Arabidopsis thaliana]
Unigene15853_TG1202R2991	648	299	3	gi|16323109|gb|AAL15289.1|	238	68	162	0.56	0.67	0	99	99.4	3e-20	--	AT3g12650/T2E22_103 [Arabidopsis thaliana] >gi|21360415|gb|AAM47323.1| AT3g12650/T2E22_103 [Arabidopsis thaliana]
Unigene15854_TG1202R2991	1244	1128	283	gi|1911477|gb|AAB50679.1|	303	16	298	0.63	0.78	0	283	412	1e-114	--	delta 9 acyl-lipid desaturase/delta 9 acyl-CoA desaturase homolog [Rosa hybrid cultivar]
Unigene15855_TG1202R2991	1045	1	705	gi|297834072|ref|XP_002884918.1|	519	281	509	0.61	0.74	0	235	308	1e-82	--	enhancer of ag-4 1 [Arabidopsis lyrata subsp. lyrata] >gi|297330758|gb|EFH61177.1| enhancer of ag-4 1 [Arabidopsis lyrata subsp. lyrata]
Unigene15856_TG1202R2991	1830	11	1351	gi|401496|sp|P31568.1|YCF2_OENPI	721	163	592	0.21	0.43	0.04	468	66.2	1e-09	--	RecName: Full=Protein ycf2
Unigene15857_TG1202R2991	1414	1283	210	gi|297816764|ref|XP_002876265.1|	350	1	350	0.75	0.86	0	359	541	1e-152	--	sugar isomerase domain-containing protein [Arabidopsis lyrata subsp. lyrata] >gi|297322103|gb|EFH52524.1| sugar isomerase domain-containing protein [Arabidopsis lyrata subsp. lyrata]
Unigene15858_TG1202R2991	1761	125	1420	gi|115476382|ref|NP_001061787.1|	482	9	482	0.33	0.5	0.1	484	238	3e-61	--	Os08g0411300 [Oryza sativa Japonica Group] >gi|113623756|dbj|BAF23701.1| Os08g0411300 [Oryza sativa Japonica Group]
Unigene15859_TG1202R2991	1408	669	1058	gi|115449893|ref|NP_001048577.1|	130	1	130	0.9	0.96	0	130	234	2e-60	--	Os02g0824700 [Oryza sativa Japonica Group] >gi|113538108|dbj|BAF10491.1| Os02g0824700 [Oryza sativa Japonica Group]
Unigene15860_TG1202R2991	1383	669	1058	gi|115449893|ref|NP_001048577.1|	130	1	130	0.9	0.96	0	130	234	2e-60	--	Os02g0824700 [Oryza sativa Japonica Group] >gi|113538108|dbj|BAF10491.1| Os02g0824700 [Oryza sativa Japonica Group]
Unigene15861_TG1202R2991	1040	301	690	gi|115449893|ref|NP_001048577.1|	130	1	130	0.9	0.96	0	130	234	1e-60	--	Os02g0824700 [Oryza sativa Japonica Group] >gi|113538108|dbj|BAF10491.1| Os02g0824700 [Oryza sativa Japonica Group]
Unigene15862_TG1202R2991	1015	301	690	gi|115449893|ref|NP_001048577.1|	130	1	130	0.9	0.96	0	130	234	1e-60	--	Os02g0824700 [Oryza sativa Japonica Group] >gi|113538108|dbj|BAF10491.1| Os02g0824700 [Oryza sativa Japonica Group]
Unigene15863_TG1202R2991	901	162	551	gi|115449893|ref|NP_001048577.1|	130	1	130	0.9	0.96	0	130	234	1e-60	--	Os02g0824700 [Oryza sativa Japonica Group] >gi|113538108|dbj|BAF10491.1| Os02g0824700 [Oryza sativa Japonica Group]
Unigene15864_TG1202R2991	876	162	551	gi|115449893|ref|NP_001048577.1|	130	1	130	0.9	0.96	0	130	234	1e-60	--	Os02g0824700 [Oryza sativa Japonica Group] >gi|113538108|dbj|BAF10491.1| Os02g0824700 [Oryza sativa Japonica Group]
Unigene15867_TG1202R2991	989	413	922	gi|15220141|ref|NP_178160.1|	177	6	163	0.43	0.56	0	171	118	1e-25	--	VQ motif-containing protein [Arabidopsis thaliana] >gi|38566638|gb|AAR24209.1| At1g80450 [Arabidopsis thaliana] >gi|46931258|gb|AAT06433.1| At1g80450 [Arabidopsis thaliana]
Unigene15868_TG1202R2991	964	388	897	gi|15220141|ref|NP_178160.1|	177	6	163	0.43	0.56	0	171	118	1e-25	--	VQ motif-containing protein [Arabidopsis thaliana] >gi|38566638|gb|AAR24209.1| At1g80450 [Arabidopsis thaliana] >gi|46931258|gb|AAT06433.1| At1g80450 [Arabidopsis thaliana]
Unigene15869_TG1202R2991	2651	2143	311	gi|224070859|ref|XP_002303268.1|	623	1	614	0.85	0.91	0	615	1040	0	--	ATP/ADP transporter [Populus trichocarpa] >gi|222840700|gb|EEE78247.1| ATP/ADP transporter [Populus trichocarpa]
Unigene15870_TG1202R2991	1657	313	1329	gi|87240982|gb|ABD32840.1|	357	11	349	0.75	0.83	0	339	561	1e-158	--	Peptidase C1A, papain; Somatotropin hormone; Peptidase C1, propeptide [Medicago truncatula]
Unigene15871_TG1202R2991	5081	11	4405	gi|15237230|ref|NP_197706.1|	1392	1	1392	0.43	0.56	0.03	1520	1011	0	--	HUA2 (ENHANCER OF AG-4 2); transcription factor [Arabidopsis thaliana] >gi|10177804|dbj|BAB11170.1| transcription factor-like protein [Arabidopsis thaliana]
Unigene15876_TG1202R2991	429	326	45	gi|159474026|ref|XP_001695130.1|	527	200	292	0.37	0.43	0.04	98	62	2e-09	--	cell wall protein pherophorin-C10 [Chlamydomonas reinhardtii] >gi|158276064|gb|EDP01838.1| cell wall protein pherophorin-C10 [Chlamydomonas reinhardtii]
Unigene15878_TG1202R2991	1967	268	990	gi|18416966|ref|NP_567770.1|	260	8	259	0.63	0.72	0.07	261	312	9e-84	--	universal stress protein (USP) family protein [Arabidopsis thaliana] >gi|21703134|gb|AAM74507.1| AT4g27320/M4I22_130 [Arabidopsis thaliana] >gi|23505839|gb|AAN28779.1| At4g27320/M4I22_130 [Arabidopsis thaliana]
Unigene15879_TG1202R2991	617	555	214	gi|76160941|gb|ABA40434.1|	115	1	115	0.83	0.9	0	115	181	4e-45	--	60s acidic ribosomal protein-like protein [Solanum tuberosum]
Unigene15880_TG1202R2991	1392	956	339	gi|115476978|ref|NP_001062085.1|	352	112	339	0.46	0.59	0.09	228	165	1e-39	--	Os08g0484800 [Oryza sativa Japonica Group] >gi|113624054|dbj|BAF23999.1| Os08g0484800 [Oryza sativa Japonica Group]
Unigene15881_TG1202R2991	1776	364	1776	gi|15222611|ref|NP_173922.1|	483	6	466	0.63	0.78	0	472	601	1e-171	--	aspartyl protease family protein [Arabidopsis thaliana]
Unigene15882_TG1202R2991	1423	1260	211	gi|87240834|gb|ABD32692.1|	364	8	363	0.49	0.67	0.01	357	356	5e-97	--	2OG-Fe(II) oxygenase [Medicago truncatula]
Unigene15883_TG1202R2991	673	543	253	gi|115454741|ref|NP_001050971.1|	105	4	104	0.51	0.72	0.03	101	92.8	3e-18	--	Os03g0694700 [Oryza sativa Japonica Group] >gi|108710535|gb|ABF98330.1| expressed protein [Oryza sativa Japonica Group] >gi|113549442|dbj|BAF12885.1| Os03g0694700 [Oryza sativa Japonica Group]
Unigene15884_TG1202R2991	1980	668	1540	gi|302398831|gb|ADL36710.1|	288	1	288	0.89	0.91	0	293	512	1e-144	--	HD domain class transcription factor [Malus x domestica]
Unigene15885_TG1202R2991	1363	1114	305	gi|56744283|gb|AAW28562.1|	318	40	310	0.67	0.76	0.01	273	346	4e-94	--	Putative mTERF domain containing protein, identical [Solanum demissum]
Unigene15888_TG1202R2991	2031	280	1917	gi|115478146|ref|NP_001062668.1|	542	1	542	0.54	0.69	0.01	552	552	1e-156	--	Os09g0248300 [Oryza sativa Japonica Group] >gi|113630901|dbj|BAF24582.1| Os09g0248300 [Oryza sativa Japonica Group]
Unigene15889_TG1202R2991	1980	229	1866	gi|115478146|ref|NP_001062668.1|	542	1	542	0.54	0.69	0.01	552	552	1e-156	--	Os09g0248300 [Oryza sativa Japonica Group] >gi|113630901|dbj|BAF24582.1| Os09g0248300 [Oryza sativa Japonica Group]
Unigene15890_TG1202R2991	2028	184	1764	gi|302399079|gb|ADL36834.1|	527	1	527	0.95	0.97	0	527	968	0	--	TCP domain class transcription factor [Malus x domestica]
Unigene15891_TG1202R2991	1336	930	1	gi|224131640|ref|XP_002328072.1|	707	1	312	0.68	0.76	0.06	331	426	1e-118	--	nucleobase ascorbate transporter [Populus trichocarpa] >gi|222837587|gb|EEE75952.1| nucleobase ascorbate transporter [Populus trichocarpa]
Unigene15892_TG1202R2991	733	710	225	gi|145334271|ref|NP_001078516.1|	164	9	164	0.88	0.89	0	162	266	1e-70	--	histone H3.2 [Arabidopsis thaliana]
Unigene15893_TG1202R2991	1670	1509	541	gi|297849204|ref|XP_002892483.1|	332	1	332	0.75	0.85	0.03	333	496	1e-139	--	ClpP protease complex subunit ClpR3 [Arabidopsis lyrata subsp. lyrata] >gi|297338325|gb|EFH68742.1| ClpP protease complex subunit ClpR3 [Arabidopsis lyrata subsp. lyrata]
Unigene15894_TG1202R2991	3095	1233	2867	gi|307135947|gb|ADN33808.1|	585	31	585	0.67	0.79	0.02	561	729	0	--	sodium/calcium exchanger family protein [Cucumis melo subsp. melo]
Unigene15895_TG1202R2991	2110	134	1882	gi|307135947|gb|ADN33808.1|	585	1	585	0.65	0.77	0.02	596	744	0	--	sodium/calcium exchanger family protein [Cucumis melo subsp. melo]
Unigene15897_TG1202R2991	3397	176	3397	gi|164605535|dbj|BAF98601.1|	1118	1	1074	0.9	0.95	0	1074	2014	0	--	CM0545.290.nc [Lotus japonicus]
Unigene15898_TG1202R2991	1898	1	1272	gi|164605535|dbj|BAF98601.1|	1118	695	1118	0.82	0.91	0	424	737	0	--	CM0545.290.nc [Lotus japonicus]
Unigene15900_TG1202R2991	952	104	745	gi|29893814|dbj|BAC75541.1|	243	1	243	0.45	0.56	0.14	249	182	6e-45	--	arabinogalactan protein [Cucumis sativus]
Unigene15901_TG1202R2991	1221	949	473	gi|121281798|gb|ABM53472.1|	159	1	159	0.98	0.98	0	159	320	3e-86	--	eIF5A [Rosa chinensis]
Unigene15903_TG1202R2991	1219	200	799	gi|242129044|gb|ACS83601.1|	200	1	200	0.77	0.89	0	200	317	2e-85	--	ATP synthase delta subunit 1 [Gossypium hirsutum]
Unigene15904_TG1202R2991	931	706	239	gi|140083587|gb|ABO84841.1|	156	1	156	0.86	0.94	0	156	281	6e-75	--	cytosolic class I small heat-shock protein HSP17.5 [Rosa hybrid cultivar]
Unigene15905_TG1202R2991	2516	205	1914	gi|57282314|emb|CAD43283.1|	602	1	602	0.53	0.64	0.08	620	549	1e-155	--	bromodomain-containing RNA-binding protein 1 [Solanum tuberosum]
Unigene15906_TG1202R2991	540	117	293	gi|255566793|ref|XP_002524380.1|	59	1	59	0.64	0.72	0	59	76.3	2e-13	--	conserved hypothetical protein [Ricinus communis] >gi|223536341|gb|EEF37991.1| conserved hypothetical protein [Ricinus communis]
Unigene15907_TG1202R2991	2497	2323	266	gi|124245039|gb|ABM92419.1|	707	25	707	0.9	0.94	0	691	1192	0	--	chloroplast HSP70 [Cucumis sativus]
Unigene15909_TG1202R2991	481	1	480	gi|284026888|gb|ADB66335.1|	1424	474	636	0.58	0.69	0.03	165	181	2e-45	--	CC-NBS-LRR protein [Quercus suber]
Unigene15910_TG1202R2991	319	3	317	gi|225729622|gb|ACO24740.1|	214	109	213	0.78	0.86	0	105	177	3e-44	--	NBS-LRR resistance protein [Rosa hybrid cultivar]
Unigene15911_TG1202R2991	226	6	224	gi|225729622|gb|ACO24740.1|	214	141	213	0.78	0.91	0	73	127	3e-29	--	NBS-LRR resistance protein [Rosa hybrid cultivar]
Unigene15913_TG1202R2991	208	6	206	gi|225449877|ref|XP_002267622.1|	1428	1064	1130	0.4	0.62	0.02	69	50.4	6e-06	--	PREDICTED: hypothetical protein [Vitis vinifera]
Unigene15914_TG1202R2991	1134	1047	1	gi|15221675|ref|NP_173823.1|	415	1	361	0.62	0.72	0.04	366	411	1e-114	--	transducin family protein / WD-40 repeat family protein [Arabidopsis thaliana]
Unigene15915_TG1202R2991	1487	54	1112	gi|155970232|gb|ABU41785.1|	357	4	357	0.92	0.96	0	354	677	0	--	cysteine protease [Rosa x borboniana]
Unigene15916_TG1202R2991	911	122	511	gi|115480443|ref|NP_001063815.1|	131	6	131	0.58	0.74	0	131	144	2e-33	--	Os09g0541600 [Oryza sativa Japonica Group] >gi|113632048|dbj|BAF25729.1| Os09g0541600 [Oryza sativa Japonica Group]
Unigene15917_TG1202R2991	2089	1936	407	gi|31711944|gb|AAP68328.1|	532	1	531	0.76	0.83	0.03	531	786	0	--	At1g18070 [Arabidopsis thaliana]
Unigene15918_TG1202R2991	1498	1011	346	gi|13926235|gb|AAK49592.1|AF372876_1	255	16	239	0.79	0.87	0	224	360	2e-98	--	AT3g15820/MSJ11_22 [Arabidopsis thaliana] >gi|28416535|gb|AAO42798.1| At3g15820/MSJ11_22 [Arabidopsis thaliana]
Unigene15919_TG1202R2991	1649	194	1399	gi|297811597|ref|XP_002873682.1|	410	8	409	0.91	0.96	0	402	764	0	--	kinase family protein [Arabidopsis lyrata subsp. lyrata] >gi|297319519|gb|EFH49941.1| kinase family protein [Arabidopsis lyrata subsp. lyrata]
Unigene15920_TG1202R2991	1932	288	1400	gi|224471665|dbj|BAH10700.2|	367	1	367	0.87	0.94	0	371	673	0	--	GDP-mannose 4,6-dehydratase [Nicotiana benthamiana]
Unigene15922_TG1202R2991	1369	218	991	gi|75183398|sp|Q9M2Y6.1|Y3972_ARATH	261	1	261	0.77	0.86	0.01	261	406	1e-112	--	RecName: Full=Uncharacterized protein At3g49720 >gi|222424727|dbj|BAH20317.1| AT3G49720 [Arabidopsis thaliana]
Unigene15923_TG1202R2991	1773	1694	678	gi|24638017|sp|P83373.1|MDHM_FRAAN	339	1	339	0.93	0.97	0	339	624	1e-177	--	RecName: Full=Malate dehydrogenase, mitochondrial; Flags: Precursor
Unigene15924_TG1202R2991	3624	3434	822	gi|9759187|dbj|BAB09724.1|	870	1	869	0.81	0.9	0	871	1427	0	--	importin beta [Arabidopsis thaliana]
Unigene15925_TG1202R2991	1255	971	327	gi|297811751|ref|XP_002873759.1|	239	25	239	0.72	0.84	0	215	330	3e-89	--	peptidyl-tRNA hydrolase family protein [Arabidopsis lyrata subsp. lyrata] >gi|297319596|gb|EFH50018.1| peptidyl-tRNA hydrolase family protein [Arabidopsis lyrata subsp. lyrata]
Unigene15926_TG1202R2991	550	548	3	gi|9759187|dbj|BAB09724.1|	870	285	466	0.84	0.91	0	182	318	2e-86	--	importin beta [Arabidopsis thaliana]
Unigene15927_TG1202R2991	574	494	132	gi|18402561|ref|NP_566657.1|	545	1	122	0.63	0.77	0	122	159	1e-38	--	ATEHD1 (EPS15 HOMOLOGY DOMAIN 1); GTP binding / GTPase/ calcium ion binding [Arabidopsis thaliana] >gi|79313303|ref|NP_001030731.1| ATEHD1 (EPS15 HOMOLOGY DOMAIN 1); GTP binding / GTPase/ calcium ion binding [Arabidopsis thaliana] >gi|222424046|dbj|BAH19984.1| AT3G20290 [Arabidopsis thaliana]
Unigene15928_TG1202R2991	1691	1451	414	gi|18404727|ref|NP_566784.1|	372	1	366	0.51	0.63	0.08	378	355	1e-96	--	zinc ion binding [Arabidopsis thaliana] >gi|15983783|gb|AAL10488.1| AT3g25910/MPE11_6 [Arabidopsis thaliana] >gi|23505907|gb|AAN28813.1| At3g25910/MPE11_6 [Arabidopsis thaliana]
Unigene15929_TG1202R2991	1254	169	966	gi|15706274|emb|CAC69997.1|	413	103	381	0.48	0.6	0.08	290	192	1e-47	--	HMG I/Y like protein [Glycine max]
Unigene15930_TG1202R2991	678	580	302	gi|18402623|ref|NP_565720.1|	107	8	102	0.64	0.8	0.03	96	129	2e-29	--	INH3 (INHIBITOR-3) [Arabidopsis thaliana] >gi|20197895|gb|AAM15305.1| Expressed protein [Arabidopsis thaliana] >gi|106879151|gb|ABF82605.1| At2g31305 [Arabidopsis thaliana]
Unigene15931_TG1202R2991	833	807	67	gi|70907497|emb|CAH60163.1|	235	1	235	0.76	0.83	0.01	250	373	1e-102	--	cystatin CPI-1 [Fragaria x ananassa] >gi|70907503|emb|CAH89260.1| Fa-CPI1 protein [Fragaria x ananassa]
Unigene15932_TG1202R2991	2154	1983	613	gi|115439195|ref|NP_001043877.1|	531	46	525	0.33	0.54	0.06	488	265	2e-69	--	Os01g0681000 [Oryza sativa Japonica Group] >gi|113533408|dbj|BAF05791.1| Os01g0681000 [Oryza sativa Japonica Group]
Unigene15933_TG1202R2991	561	64	222	gi|257219558|gb|ACV50432.1|	56	3	55	0.88	0.94	0	53	105	3e-22	--	mitochondrial ATP synthase 6kDa subunit [Jatropha curcas]
Unigene15936_TG1202R2991	3495	3421	2024	gi|16604523|gb|AAL24267.1|	491	23	489	0.73	0.83	0	469	649	0	--	At2g31810/F20M17.15 [Arabidopsis thaliana] >gi|21655295|gb|AAM65359.1| At2g31810/F20M17.15 [Arabidopsis thaliana]
Unigene15937_TG1202R2991	1320	158	1180	gi|6692816|dbj|BAA89423.1|	343	4	343	0.78	0.89	0	341	555	1e-157	--	allyl alcohol dehydrogenase [Nicotiana tabacum]
Unigene15939_TG1202R2991	465	1	258	gi|6692816|dbj|BAA89423.1|	343	258	343	0.72	0.87	0	86	135	1e-31	--	allyl alcohol dehydrogenase [Nicotiana tabacum]
Unigene15940_TG1202R2991	1065	197	829	gi|15223288|ref|NP_171613.1|	212	1	212	0.86	0.93	0	212	382	1e-105	--	AtPPa1 (Arabidopsis thaliana pyrophosphorylase 1); inorganic diphosphatase >gi|15450699|gb|AAK96621.1| At1g01050/T25K16_5 [Arabidopsis thaliana] >gi|16323129|gb|AAL15299.1| At1g01050/T25K16_5 [Arabidopsis thaliana] >gi|24797046|gb|AAN64535.1| At1g01050/T25K16_5 [Arabidopsis thaliana]
Unigene15941_TG1202R2991	1049	181	813	gi|15223288|ref|NP_171613.1|	212	1	212	0.86	0.93	0	212	382	1e-105	--	AtPPa1 (Arabidopsis thaliana pyrophosphorylase 1); inorganic diphosphatase >gi|15450699|gb|AAK96621.1| At1g01050/T25K16_5 [Arabidopsis thaliana] >gi|16323129|gb|AAL15299.1| At1g01050/T25K16_5 [Arabidopsis thaliana] >gi|24797046|gb|AAN64535.1| At1g01050/T25K16_5 [Arabidopsis thaliana]
Unigene15942_TG1202R2991	1043	175	807	gi|15223288|ref|NP_171613.1|	212	1	212	0.86	0.93	0	212	382	1e-105	--	AtPPa1 (Arabidopsis thaliana pyrophosphorylase 1); inorganic diphosphatase >gi|15450699|gb|AAK96621.1| At1g01050/T25K16_5 [Arabidopsis thaliana] >gi|16323129|gb|AAL15299.1| At1g01050/T25K16_5 [Arabidopsis thaliana] >gi|24797046|gb|AAN64535.1| At1g01050/T25K16_5 [Arabidopsis thaliana]
Unigene15943_TG1202R2991	1756	241	1365	gi|39725278|emb|CAC85228.1|	356	1	354	0.63	0.73	0.01	380	434	1e-120	--	salt tolerance protein 2 [Beta vulgaris]
Unigene15944_TG1202R2991	1777	143	1531	gi|297805048|ref|XP_002870408.1|	475	6	468	0.81	0.92	0	463	832	0	--	ATPAP26/PAP26 [Arabidopsis lyrata subsp. lyrata] >gi|297316244|gb|EFH46667.1| ATPAP26/PAP26 [Arabidopsis lyrata subsp. lyrata]
Unigene15945_TG1202R2991	1816	1558	242	gi|15238818|ref|NP_199592.1|	444	7	438	0.78	0.89	0	439	721	0	--	PFK2 (PHOSPHOFRUCTOKINASE 2); 6-phosphofructokinase [Arabidopsis thaliana] >gi|75170846|sp|Q9FIK0.1|K6PF2_ARATH RecName: Full=6-phosphofructokinase 2; AltName: Full=Phosphofructokinase 2; AltName: Full=Phosphohexokinase 2 >gi|10177917|dbj|BAB11328.1| pyrophosphate-fructose-6-phosphate 1-phosphotransferase-like protein [Arabidopsis thaliana] >gi|15982711|gb|AAL09725.1| AT5g47810/MCA23_13 [Arabidop…
Unigene15946_TG1202R2991	1765	124	1368	gi|195629706|gb|ACG36494.1|	437	1	437	0.54	0.67	0.07	447	471	1e-131	--	histone mRNA exonuclease 1 [Zea mays]
Unigene15947_TG1202R2991	629	144	629	gi|18477220|emb|CAC85740.1|	413	1	166	0.57	0.71	0.02	167	190	1e-47	--	alpha-1,4-fucosyltransferase [Solanum lycopersicum]
Unigene15948_TG1202R2991	754	222	1	gi|66932879|gb|AAY58272.1|	475	9	79	0.59	0.71	0	74	82.8	4e-15	--	cell cycle switch protein CCS52A [Pisum sativum]
Unigene15949_TG1202R2991	3104	197	2803	gi|46389755|dbj|BAD15108.1|	876	2	876	0.75	0.85	0.01	886	1312	0	--	ALG2-interacting protein X [Nicotiana tabacum]
Unigene15950_TG1202R2991	861	137	553	gi|223029869|gb|ACM78616.1|	147	4	145	0.32	0.52	0.02	142	102	6e-21	--	protease inhibitor/seed storage/lipid transfer protein family protein [Tamarix hispida]
Unigene15951_TG1202R2991	1027	156	800	gi|297829862|ref|XP_002882813.1|	215	5	215	0.8	0.92	0	215	347	1e-94	--	nucleic acid binding protein [Arabidopsis lyrata subsp. lyrata] >gi|297328653|gb|EFH59072.1| nucleic acid binding protein [Arabidopsis lyrata subsp. lyrata]
Unigene15952_TG1202R2991	829	235	693	gi|17933281|gb|AAL48224.1|AF446349_1	152	10	152	0.49	0.64	0.02	157	143	3e-33	--	At2g17710/T17A5.17 [Arabidopsis thaliana] >gi|20453391|gb|AAM19934.1| At2g17710/T17A5.17 [Arabidopsis thaliana]
Unigene15953_TG1202R2991	1481	194	1426	gi|33309516|gb|AAQ03211.1|AF411074_1	426	1	421	0.7	0.8	0.03	424	567	1e-160	--	protein phosphatase 2C [Prunus avium]
Unigene15954_TG1202R2991	793	1	738	gi|7768151|emb|CAB90633.1|	413	157	408	0.72	0.82	0.02	253	361	5e-99	--	protein phpsphatase 2C (PP2C) [Fagus sylvatica]
Unigene15955_TG1202R2991	2320	101	1894	gi|82469976|gb|ABB77236.1|	604	1	604	0.63	0.73	0.05	631	733	0	--	patellin 1 [Cucurbita pepo]
Unigene15956_TG1202R2991	1930	394	1467	gi|224060325|ref|XP_002300143.1|	366	6	364	0.85	0.9	0	360	612	1e-174	--	mitochondrial phosphate carrier protein [Populus trichocarpa] >gi|222847401|gb|EEE84948.1| mitochondrial phosphate carrier protein [Populus trichocarpa]
Unigene15957_TG1202R2991	1037	150	818	gi|297600424|ref|NP_001049175.2|	226	4	225	0.8	0.9	0	223	369	1e-101	--	Os03g0182700 [Oryza sativa Japonica Group] >gi|23396617|sp|Q94HF1.1|EIF3K_ORYSJ RecName: Full=Eukaryotic translation initiation factor 3 subunit K; Short=eIF3k; AltName: Full=eIF-3 p25 >gi|108706532|gb|ABF94327.1| Eukaryotic translation initiation factor 3 subunit 11 family protein, expressed [Oryza sativa Japonica Group] >gi|255674253|dbj|BAF11089.2| Os03g0182700 [Oryza sativa Japonica Group]
Unigene15958_TG1202R2991	830	161	703	gi|7239505|gb|AAF43231.1|AC012654_15	194	16	194	0.63	0.79	0	181	234	7e-61	--	EST gb|Z37689 comes from this gene [Arabidopsis thaliana]
Unigene15959_TG1202R2991	779	185	685	gi|255562731|ref|XP_002522371.1|	523	1	169	0.6	0.69	0.01	170	187	1e-46	--	mRNA, complete cds, clone: rafl24-09-C04, putative [Ricinus communis] >gi|223538449|gb|EEF40055.1| mRNA, complete cds, clone: rafl24-09-C04, putative [Ricinus communis]
Unigene15960_TG1202R2991	1441	616	1236	gi|14517381|gb|AAK62581.1|	226	1	225	0.51	0.66	0.08	227	224	2e-57	--	AT3g57280/F28O9_130 [Arabidopsis thaliana] >gi|15450539|gb|AAK96447.1| AT3g57280/F28O9_130 [Arabidopsis thaliana]
Unigene15961_TG1202R2991	1310	485	1105	gi|14517381|gb|AAK62581.1|	226	1	225	0.51	0.66	0.08	227	224	2e-57	--	AT3g57280/F28O9_130 [Arabidopsis thaliana] >gi|15450539|gb|AAK96447.1| AT3g57280/F28O9_130 [Arabidopsis thaliana]
Unigene15962_TG1202R2991	4151	2839	515	gi|30698178|ref|NP_851277.1|	788	1	788	0.65	0.8	0.03	800	973	0	--	ATGRIP; protein binding [Arabidopsis thaliana] >gi|205785634|sp|Q8S2T0.2|GRIP_ARATH RecName: Full=Protein GRIP; Short=AtGRIP
Unigene15963_TG1202R2991	1056	244	753	gi|307136132|gb|ADN33977.1|	206	8	179	0.63	0.77	0.01	172	219	5e-56	--	steroid binding protein [Cucumis melo subsp. melo]
Unigene15965_TG1202R2991	2161	1991	468	gi|11094252|dbj|BAB17667.1|	507	28	498	0.49	0.64	0.02	520	465	1e-130	--	PEX14 [Arabidopsis thaliana]
Unigene15968_TG1202R2991	1213	246	992	gi|3914431|sp|O24362.1|PSA3_SPIOL	249	1	249	0.88	0.95	0	249	465	1e-130	--	RecName: Full=Proteasome subunit alpha type-3; AltName: Full=20S proteasome alpha subunit G; AltName: Full=20S proteasome subunit alpha-7; AltName: Full=Proteasome component C8 >gi|2285802|dbj|BAA21651.1| 26S proteasome alpha subunit [Spinacia oleracea]
Unigene15969_TG1202R2991	1544	489	1178	gi|119360109|gb|ABL66783.1|	234	13	234	0.61	0.76	0	231	273	6e-72	--	At5g49710 [Arabidopsis thaliana]
Unigene15970_TG1202R2991	1244	1067	498	gi|222822659|gb|ACM68442.1|	172	5	172	0.63	0.72	0	191	238	2e-61	--	stress-associated protein 5 [Solanum lycopersicum]
Unigene15971_TG1202R2991	1976	304	1590	gi|15242199|ref|NP_197009.1|	434	1	434	0.74	0.85	0.01	434	690	0	--	glycosyltransferase family 14 protein / core-2/I-branching enzyme family protein [Arabidopsis thaliana] >gi|16209674|gb|AAL14395.1| AT5g15050/F2G14_170 [Arabidopsis thaliana] >gi|21700835|gb|AAM70541.1| AT5g15050/F2G14_170 [Arabidopsis thaliana]
Unigene15972_TG1202R2991	989	6	989	gi|34499887|gb|AAQ73529.1|	705	368	701	0.47	0.61	0.04	343	261	1e-68	--	early flowering 3 [Mesembryanthemum crystallinum]
Unigene15973_TG1202R2991	1204	193	1179	gi|15230338|ref|NP_191315.1|	347	25	347	0.7	0.81	0	329	446	1e-124	--	aspartate/glutamate/uridylate kinase family protein [Arabidopsis thaliana] >gi|6706427|emb|CAB66113.1| acetylglutamate kinase-like protein [Arabidopsis thaliana]
Unigene15974_TG1202R2991	1544	307	1305	gi|15240744|ref|NP_196342.1|	346	14	345	0.64	0.78	0	335	453	1e-126	--	ATRBL3 (ARABIDOPSIS RHOMBOID-LIKE PROTEIN 3) [Arabidopsis thaliana] >gi|7546703|emb|CAB87281.1| membrane protein [Arabidopsis thaliana] >gi|16648762|gb|AAL25572.1| AT5g07250/T28J14_190 [Arabidopsis thaliana] >gi|20466143|gb|AAM19993.1| AT5g07250/T28J14_190 [Arabidopsis thaliana]
Unigene15975_TG1202R2991	1461	1212	874	gi|102139987|gb|ABF70122.1|	331	20	132	0.44	0.61	0.01	115	90.9	4e-17	--	transcriptional factor B3 family protein / AT hook motif-containing protein [Musa balbisiana]
Unigene15976_TG1202R2991	1378	1129	224	gi|102139987|gb|ABF70122.1|	331	20	313	0.27	0.45	0.05	318	104	2e-21	--	transcriptional factor B3 family protein / AT hook motif-containing protein [Musa balbisiana]
Unigene15977_TG1202R2991	733	484	146	gi|102139987|gb|ABF70122.1|	331	20	132	0.44	0.61	0.01	115	90.9	1e-17	--	transcriptional factor B3 family protein / AT hook motif-containing protein [Musa balbisiana]
Unigene15978_TG1202R2991	1786	110	1393	gi|8655992|gb|AAF78265.1|AC020576_9	438	2	432	0.67	0.83	0	431	632	1e-180	--	Contains similarity to aminoacylase from Sus scrofa domestica gi|S27010 and contains a peptidase M20 PF|01546 domain. ESTs gb|H76043, gb|AA394953, gb|AI995115, gb|AA651481 come from this gene [Arabidopsis thaliana] >gi|109946615|gb|ABG48486.1| At1g44820 [Arabidopsis thaliana]
Unigene15979_TG1202R2991	2634	80	2323	gi|3559814|emb|CAA75777.1|	744	2	744	0.85	0.91	0	749	1291	0	--	transketolase 1 [Capsicum annuum]
Unigene15980_TG1202R2991	2273	2118	277	gi|225030812|gb|ACN79519.1|	642	2	630	0.62	0.77	0.02	632	781	0	--	reduced leaflet 1 [Lotus japonicus]
Unigene15981_TG1202R2991	1136	896	504	gi|75299361|sp|Q8GSL5.1|PROF_PRUDU	131	1	131	0.93	0.96	0	131	253	3e-66	--	RecName: Full=Profilin; AltName: Allergen=Pru du 4 >gi|24473794|gb|AAL91662.1| profilin [Prunus dulcis] >gi|24473798|gb|AAL91664.1| profilin [Prunus dulcis]
Unigene15982_TG1202R2991	3473	437	3091	gi|115466786|ref|NP_001056992.1|	899	2	878	0.4	0.53	0.03	920	566	1e-160	--	Os06g0184300 [Oryza sativa Japonica Group] >gi|113595032|dbj|BAF18906.1| Os06g0184300 [Oryza sativa Japonica Group]
Unigene15983_TG1202R2991	1434	282	971	gi|15234564|ref|NP_195409.1|	236	11	236	0.66	0.79	0	231	283	4e-75	--	LEJ2 (LOSS OF THE TIMING OF ET AND JA BIOSYNTHESIS 2) [Arabidopsis thaliana]
Unigene15984_TG1202R2991	1745	281	1534	gi|461944|sp|Q04960.1|DNJH_CUCSA	413	1	413	0.93	0.96	0	418	799	0	--	RecName: Full=DnaJ protein homolog; AltName: Full=DNAJ-1; Flags: Precursor >gi|18260|emb|CAA47925.1| cs DnaJ-1 [Cucumis sativus]
Unigene15985_TG1202R2991	1648	513	1349	gi|19032260|emb|CAD18921.1|	300	4	297	0.63	0.75	0.07	302	350	2e-95	--	RNA-binding protein precursor [Persea americana]
Unigene15986_TG1202R2991	670	533	189	gi|75127082|sp|Q6NN02.1|Y4445_ARATH	125	30	125	0.45	0.55	0.01	117	82	6e-15	--	RecName: Full=Uncharacterized protein At4g14450, chloroplastic; Flags: Precursor >gi|38603896|gb|AAR24693.1| At4g14450 [Arabidopsis thaliana] >gi|41349908|gb|AAS00339.1| At4g14450 [Arabidopsis thaliana]
Unigene15987_TG1202R2991	1318	874	233	gi|118406886|gb|ABK81651.1|	214	1	214	0.74	0.84	0	214	326	5e-88	--	glutathione S-transferase [Vitis vinifera]
Unigene15990_TG1202R2991	2122	214	1944	gi|53850567|gb|AAU95460.1|	571	1	571	0.73	0.87	0	578	880	0	--	At1g62740 [Arabidopsis thaliana] >gi|58331773|gb|AAW70384.1| At1g62740 [Arabidopsis thaliana]
Unigene15991_TG1202R2991	739	571	221	gi|21615419|emb|CAD33929.1|	121	1	117	0.9	0.94	0	117	214	9e-55	--	microtubule associated protein [Cicer arietinum]
Unigene15992_TG1202R2991	2464	2173	242	gi|224144852|ref|XP_002325438.1|	641	1	641	0.76	0.86	0	646	997	0	--	cationic amino acid transporter [Populus trichocarpa] >gi|222862313|gb|EEE99819.1| cationic amino acid transporter [Populus trichocarpa]
Unigene15993_TG1202R2991	1036	868	407	gi|13172242|gb|AAK14060.1|AF239177_1	156	2	153	0.55	0.73	0	154	184	1e-45	--	major latex-like protein [Prunus persica]
Unigene15994_TG1202R2991	1565	120	1295	gi|75308025|sp|Q9AT55.1|METK2_ELAUM	393	1	393	0.95	0.98	0	393	774	0	--	RecName: Full=S-adenosylmethionine synthase 2; Short=AdoMet synthase 2; AltName: Full=Methionine adenosyltransferase 2; Short=MAT 2 >gi|13540318|gb|AAK29410.1|AF346306_1 S-adenosyl-L-methionine synthetase [Elaeagnus umbellata]
Unigene15995_TG1202R2991	1412	1220	426	gi|115465986|ref|NP_001056592.1|	259	1	259	0.73	0.85	0	265	390	1e-107	--	Os06g0112200 [Oryza sativa Japonica Group] >gi|7363290|dbj|BAA93034.1| methylthioadenosine/S-adenosyl homocysteine nucleosidase [Oryza sativa Japonica Group] >gi|113594632|dbj|BAF18506.1| Os06g0112200 [Oryza sativa Japonica Group]
Unigene15996_TG1202R2991	3115	50	1303	gi|32364482|gb|AAO61674.1|	420	8	420	0.77	0.87	0	421	643	0	--	AKIN gamma [Medicago truncatula]
Unigene15997_TG1202R2991	1620	258	1403	gi|297791073|ref|XP_002863421.1|	392	9	392	0.78	0.85	0.02	392	578	1e-164	--	F-box family protein [Arabidopsis lyrata subsp. lyrata] >gi|297309256|gb|EFH39680.1| F-box family protein [Arabidopsis lyrata subsp. lyrata]
Unigene15998_TG1202R2991	821	819	337	gi|302847323|ref|XP_002955196.1|	229	68	228	0.94	0.98	0	161	300	1e-80	--	polyubiquitin [Volvox carteri f. nagariensis] >gi|300259488|gb|EFJ43715.1| polyubiquitin [Volvox carteri f. nagariensis]
Unigene15999_TG1202R2991	614	519	1	gi|15982787|gb|AAL09741.1|	381	135	302	0.91	0.91	0	173	297	5e-80	--	AT4g05320/C17L7_240 [Arabidopsis thaliana]
Unigene16000_TG1202R2991	325	324	1	gi|310693627|gb|ADP05114.1|	221	113	220	1	1	0	108	211	2e-54	--	polyubiquitin 10 [Aponogeton madagascariensis]
Unigene16001_TG1202R2991	251	249	1	gi|310693627|gb|ADP05114.1|	221	138	220	1	1	0	83	163	5e-40	--	polyubiquitin 10 [Aponogeton madagascariensis]
Unigene16002_TG1202R2991	728	326	60	gi|297807655|ref|XP_002871711.1|	519	113	223	0.39	0.5	0.19	111	73.6	2e-12	--	RNA recognition motif-containing protein [Arabidopsis lyrata subsp. lyrata] >gi|297317548|gb|EFH47970.1| RNA recognition motif-containing protein [Arabidopsis lyrata subsp. lyrata]
Unigene16003_TG1202R2991	675	545	165	gi|116310691|emb|CAH67490.1|	476	6	146	0.5	0.65	0.14	149	156	2e-37	--	H0306B06.5 [Oryza sativa Indica Group] >gi|116310709|emb|CAH67506.1| OSIGBa0092E01.1 [Oryza sativa Indica Group]
Unigene16004_TG1202R2991	1871	1796	231	gi|224105979|ref|XP_002333744.1|	518	1	517	0.63	0.8	0	523	692	0	--	cytochrome P450 [Populus trichocarpa] >gi|222838385|gb|EEE76750.1| cytochrome P450 [Populus trichocarpa]
Unigene16005_TG1202R2991	479	327	76	gi|307136482|gb|ADN34283.1|	786	38	120	0.4	0.51	0	84	50.4	8e-06	--	ATP binding protein [Cucumis melo subsp. melo]
Unigene16007_TG1202R2991	1690	1485	34	gi|225434959|ref|XP_002281079.1|	1383	911	1383	0.64	0.76	0.01	491	613	1e-174	--	PREDICTED: similar to GTP1/OBG family member [Vitis vinifera]
Unigene16008_TG1202R2991	535	450	349	gi|255565065|ref|XP_002523525.1|	530	457	490	0.58	0.73	0	34	51.2	6e-06	--	protein with unknown function [Ricinus communis] >gi|223537232|gb|EEF38864.1| protein with unknown function [Ricinus communis]
Unigene16011_TG1202R2991	4975	3318	205	gi|17065234|gb|AAL32771.1|	1064	12	1061	0.69	0.83	0.01	1051	1522	0	--	similar to valyl tRNA synthetase [Arabidopsis thaliana] >gi|38564252|gb|AAR23705.1| At1g14610 [Arabidopsis thaliana]
Unigene16012_TG1202R2991	2761	1415	2500	gi|75162595|sp|Q8W593.1|LGUC_ARATH	350	1	350	0.8	0.87	0	362	578	1e-163	--	RecName: Full=Probable lactoylglutathione lyase, chloroplast; AltName: Full=Glyoxalase I; Flags: Precursor >gi|16930396|gb|AAL31884.1|AF419551_1 At1g67280/F1N21_10 [Arabidopsis thaliana] >gi|19310505|gb|AAL84986.1| At1g67280/F1N21_10 [Arabidopsis thaliana]
Unigene16013_TG1202R2991	2015	669	1754	gi|75162595|sp|Q8W593.1|LGUC_ARATH	350	1	350	0.8	0.87	0	362	578	1e-164	--	RecName: Full=Probable lactoylglutathione lyase, chloroplast; AltName: Full=Glyoxalase I; Flags: Precursor >gi|16930396|gb|AAL31884.1|AF419551_1 At1g67280/F1N21_10 [Arabidopsis thaliana] >gi|19310505|gb|AAL84986.1| At1g67280/F1N21_10 [Arabidopsis thaliana]
Unigene16014_TG1202R2991	1949	1505	270	gi|24637171|gb|AAN63591.1|AF432225_1	432	17	429	0.85	0.9	0.01	417	721	0	--	GSK-3-like protein MsK4 [Medicago sativa]
Unigene16015_TG1202R2991	1491	724	2	gi|296875330|gb|ADH82118.1|	280	7	248	0.77	0.86	0	242	377	1e-103	--	short chain alcohol dehydrogenase [Citrus sinensis]
Unigene16016_TG1202R2991	1365	1364	273	gi|164521171|gb|ABY60447.1|	409	44	407	0.95	0.98	0	364	726	0	--	serine/threonine protein kinase [Adonis aestivalis var. palaestina]
Unigene16019_TG1202R2991	3615	309	3368	gi|15236308|ref|NP_192252.1|	1029	1	1029	0.76	0.87	0.01	1039	1587	0	--	EMB2770 (EMBRYO DEFECTIVE 2770); RNA splicing factor, transesterification mechanism [Arabidopsis thaliana]
Unigene16020_TG1202R2991	3482	309	3368	gi|15236308|ref|NP_192252.1|	1029	1	1029	0.76	0.87	0.01	1039	1587	0	--	EMB2770 (EMBRYO DEFECTIVE 2770); RNA splicing factor, transesterification mechanism [Arabidopsis thaliana]
Unigene16021_TG1202R2991	2002	236	1687	gi|15237512|ref|NP_198903.1|	486	1	483	0.86	0.92	0	485	844	0	--	AtUK/UPRT1 (Uridine kinase/Uracil phosphoribosyltransferase 1); ATP binding / kinase/ uracil phosphoribosyltransferase/ uridine kinase [Arabidopsis thaliana] >gi|10177966|dbj|BAB11349.1| uridine kinase-like protein [Arabidopsis thaliana] >gi|29465725|gb|AAM10488.1| uracil phosphoribosyltransferase [Arabidopsis thaliana]
Unigene16022_TG1202R2991	859	294	800	gi|302840030|ref|XP_002951571.1|	1758	1055	1212	0.29	0.37	0.03	175	56.6	4e-07	--	hypothetical protein VOLCADRAFT_92016 [Volvox carteri f. nagariensis] >gi|300263180|gb|EFJ47382.1| hypothetical protein VOLCADRAFT_92016 [Volvox carteri f. nagariensis]
Unigene16024_TG1202R2991	425	147	419	gi|159465411|ref|XP_001690916.1|	474	277	366	0.41	0.6	0.02	93	64.3	4e-10	--	extracellular matrix protein [Chlamydomonas reinhardtii] >gi|158279602|gb|EDP05362.1| extracellular matrix protein [Chlamydomonas reinhardtii]
Unigene16025_TG1202R2991	216	105	215	gi|288558799|gb|ACV87307.2|	476	3	39	0.81	0.91	0	37	65.1	2e-10	--	glycosyltransferase [Populus deltoides]
Unigene16026_TG1202R2991	1725	201	1607	gi|288558799|gb|ACV87307.2|	476	4	473	0.67	0.79	0.01	474	629	1e-179	--	glycosyltransferase [Populus deltoides]
Unigene16027_TG1202R2991	1186	798	103	gi|18412435|ref|NP_565213.1|	233	1	233	0.7	0.83	0	233	321	1e-86	--	SYP52 (SYNTAXIN OF PLANTS 52); SNAP receptor [Arabidopsis thaliana] >gi|79321486|ref|NP_001031301.1| SYP52 (SYNTAXIN OF PLANTS 52); SNAP receptor [Arabidopsis thaliana] >gi|28380159|sp|Q94KK7.1|SYP52_ARATH RecName: Full=Syntaxin-52; Short=AtSYP52 >gi|13811646|gb|AAK40224.1|AF355756_1 syntaxin of plants 52 [Arabidopsis thaliana]
Unigene16028_TG1202R2991	1987	1439	165	gi|297726881|ref|NP_001175804.1|	438	1	438	0.29	0.38	0.14	495	117	8e-25	--	Os09g0370500 [Oryza sativa Japonica Group] >gi|255678843|dbj|BAH94532.1| Os09g0370500 [Oryza sativa Japonica Group]
Unigene16030_TG1202R2991	2223	217	1893	gi|4165550|emb|CAA06215.1|	559	1	559	0.92	0.97	0	559	1065	0	--	apgm [Malus x domestica]
Unigene16033_TG1202R2991	1944	264	1505	gi|131054094|gb|ABO32773.1|	402	1	400	0.59	0.7	0.03	429	431	1e-119	--	MYB transcription factor MYB34 [Medicago truncatula]
Unigene16034_TG1202R2991	2756	2585	243	gi|18424970|ref|NP_569013.1|	791	1	791	0.79	0.87	0.01	794	1254	0	--	peptidase M3 family protein / thimet oligopeptidase family protein [Arabidopsis thaliana]
Unigene16035_TG1202R2991	2084	1719	295	gi|209954705|dbj|BAG80543.1|	445	8	445	0.47	0.68	0	475	455	1e-126	--	UDP-glucose:glucosyltransferase [Lycium barbarum]
Unigene16036_TG1202R2991	1737	79	1455	gi|22328630|ref|NP_193210.2|	475	5	472	0.73	0.83	0.02	473	649	0	--	phosphoinositide binding [Arabidopsis thaliana] >gi|42572905|ref|NP_974549.1| phosphoinositide binding [Arabidopsis thaliana]
Unigene16037_TG1202R2991	2966	1378	2682	gi|15239078|ref|NP_196713.1|	449	19	449	0.68	0.83	0	435	622	1e-177	--	ASP3 (ASPARTATE AMINOTRANSFERASE 3); L-aspartate:2-oxoglutarate aminotransferase [Arabidopsis thaliana] >gi|1168258|sp|P46644.1|AAT3_ARATH RecName: Full=Aspartate aminotransferase, chloroplastic; AltName: Full=Transaminase A; Flags: Precursor >gi|693692|gb|AAA79371.1| aspartate aminotransferase [Arabidopsis thaliana] >gi|7573409|emb|CAB87712.1| aspartate aminotransferase (Asp3) [Arabidopsis thali…
Unigene16038_TG1202R2991	2952	1364	2668	gi|15239078|ref|NP_196713.1|	449	19	449	0.68	0.83	0	435	622	1e-177	--	ASP3 (ASPARTATE AMINOTRANSFERASE 3); L-aspartate:2-oxoglutarate aminotransferase [Arabidopsis thaliana] >gi|1168258|sp|P46644.1|AAT3_ARATH RecName: Full=Aspartate aminotransferase, chloroplastic; AltName: Full=Transaminase A; Flags: Precursor >gi|693692|gb|AAA79371.1| aspartate aminotransferase [Arabidopsis thaliana] >gi|7573409|emb|CAB87712.1| aspartate aminotransferase (Asp3) [Arabidopsis thali…
Unigene16039_TG1202R2991	894	53	601	gi|112972|sp|P28734.1|AATC_DAUCA	405	220	402	0.78	0.91	0	183	299	4e-80	--	RecName: Full=Aspartate aminotransferase, cytoplasmic; AltName: Full=Transaminase A >gi|167546|gb|AAA33134.1| aspartate aminotransferase [Daucus carota] >gi|445587|prf||1909339A Asp aminotransferase
Unigene16040_TG1202R2991	545	112	318	gi|15224284|ref|NP_181874.1|	69	1	69	0.92	0.97	0	69	132	3e-30	--	60S ribosomal protein L38 (RPL38A) [Arabidopsis thaliana] >gi|15231705|ref|NP_191513.1| 60S ribosomal protein L38 (RPL38B) [Arabidopsis thaliana] >gi|297820788|ref|XP_002878277.1| 60S ribosomal protein L38 [Arabidopsis lyrata subsp. lyrata] >gi|297828045|ref|XP_002881905.1| 60S ribosomal protein L38 [Arabidopsis lyrata subsp. lyrata] >gi|3122724|sp|O22860.1|RL38_ARATH RecName: Full=60S ribosomal …
Unigene16041_TG1202R2991	3211	471	3035	gi|308943877|gb|ADO51752.1|	901	50	901	0.72	0.84	0	855	1316	0	--	lipoxygenase [Camellia sinensis]
Unigene16042_TG1202R2991	4150	379	3507	gi|224144297|ref|XP_002325251.1|	1062	16	1062	0.77	0.88	0	1047	1623	0	--	autoinhibited calcium ATPase [Populus trichocarpa] >gi|222866685|gb|EEF03816.1| autoinhibited calcium ATPase [Populus trichocarpa]
Unigene16043_TG1202R2991	4116	345	3473	gi|224144297|ref|XP_002325251.1|	1062	16	1062	0.77	0.88	0	1047	1623	0	--	autoinhibited calcium ATPase [Populus trichocarpa] >gi|222866685|gb|EEF03816.1| autoinhibited calcium ATPase [Populus trichocarpa]
Unigene16044_TG1202R2991	1455	1356	580	gi|55375985|gb|AAV50005.1|	262	1	259	0.98	0.99	0	259	498	1e-140	--	14-3-3 family protein [Malus x domestica]
Unigene16045_TG1202R2991	903	72	521	gi|192913024|gb|ACF06620.1|	150	1	150	0.94	0.98	0	150	286	2e-76	--	ribosomal protein S14 [Elaeis guineensis]
Unigene16046_TG1202R2991	1643	1366	515	gi|300119934|gb|ADJ67992.1|	285	1	284	0.94	0.97	0	284	543	1e-153	--	aquaporin [Fragaria x ananassa]
Unigene16047_TG1202R2991	1317	1187	393	gi|15222922|ref|NP_172826.1|	268	1	268	0.68	0.8	0.01	268	373	1e-102	--	glucosamine/galactosamine-6-phosphate isomerase family protein [Arabidopsis thaliana] >gi|75264051|sp|Q9LMX8.1|6PGL1_ARATH RecName: Full=Probable 6-phosphogluconolactonase 1; Short=6PGL 1 >gi|48596983|gb|AAT46032.1| At1g13700 [Arabidopsis thaliana] >gi|52627127|gb|AAU84690.1| At1g13700 [Arabidopsis thaliana] >gi|108937162|gb|ABG23393.1| 6-phosphogluconolactonase [Mangifera indica]
Unigene16048_TG1202R2991	1142	945	256	gi|15451186|gb|AAK96864.1|	230	1	230	0.77	0.88	0.01	234	362	7e-99	--	Unknown protein [Arabidopsis thaliana]
Unigene16049_TG1202R2991	1313	590	979	gi|28207685|gb|AAO32066.1|	131	1	131	0.81	0.92	0	131	219	6e-56	--	Erwinia induced protein 2 [Solanum tuberosum]
Unigene16050_TG1202R2991	1233	510	899	gi|28207685|gb|AAO32066.1|	131	1	131	0.81	0.92	0	131	219	6e-56	--	Erwinia induced protein 2 [Solanum tuberosum]
Unigene16051_TG1202R2991	711	355	2	gi|90265158|emb|CAH67784.1|	347	35	158	0.61	0.72	0.04	124	162	3e-39	--	H0201G08.11 [Oryza sativa Indica Group]
Unigene16052_TG1202R2991	631	287	156	gi|15227939|ref|NP_179388.1|	268	12	55	0.63	0.75	0	44	63.9	1e-09	--	zinc finger (Ran-binding) family protein [Arabidopsis thaliana] >gi|51536444|gb|AAU05460.1| At2g17975 [Arabidopsis thaliana] >gi|53828595|gb|AAU94407.1| At2g17975 [Arabidopsis thaliana]
Unigene16053_TG1202R2991	491	391	2	gi|90265158|emb|CAH67784.1|	347	23	158	0.63	0.74	0.04	136	189	1e-47	--	H0201G08.11 [Oryza sativa Indica Group]
Unigene16054_TG1202R2991	411	320	156	gi|15227939|ref|NP_179388.1|	268	1	55	0.69	0.8	0	55	90.9	4e-18	--	zinc finger (Ran-binding) family protein [Arabidopsis thaliana] >gi|51536444|gb|AAU05460.1| At2g17975 [Arabidopsis thaliana] >gi|53828595|gb|AAU94407.1| At2g17975 [Arabidopsis thaliana]
Unigene16055_TG1202R2991	525	241	525	gi|85376261|gb|ABC70326.1|	157	1	95	1	1	0	95	200	8e-51	--	eukaryotic translation initiation factor eIF5A [Rosa chinensis]
Unigene16056_TG1202R2991	1505	173	1198	gi|75171219|sp|Q9FKA5.1|Y5957_ARATH	381	1	379	0.47	0.59	0.14	399	297	3e-79	--	RecName: Full=Uncharacterized protein At5g39570 >gi|16604364|gb|AAL24188.1| AT5g39570/MIJ24_40 [Arabidopsis thaliana] >gi|23308191|gb|AAN18065.1| At5g39570/MIJ24_40 [Arabidopsis thaliana]
Unigene16057_TG1202R2991	814	293	580	gi|22531245|gb|AAM97126.1|	114	12	112	0.75	0.85	0.04	101	164	1e-39	--	expressed protein [Arabidopsis thaliana] >gi|24899847|gb|AAN65138.1| expressed protein [Arabidopsis thaliana]
Unigene16058_TG1202R2991	3272	219	2951	gi|115440255|ref|NP_001044407.1|	896	15	892	0.32	0.49	0.05	965	365	2e-99	--	Os01g0775200 [Oryza sativa Japonica Group] >gi|53793373|dbj|BAD52954.1| IFA-binding protein-like [Oryza sativa Japonica Group] >gi|113533938|dbj|BAF06321.1| Os01g0775200 [Oryza sativa Japonica Group]
Unigene16059_TG1202R2991	2011	542	1588	gi|292668979|gb|ADE41144.1|	323	1	323	0.64	0.73	0.02	357	410	1e-113	--	AP2 domain class transcription factor [Malus x domestica]
Unigene16060_TG1202R2991	1943	542	1579	gi|289466341|gb|ADC94856.1|	379	1	379	0.55	0.67	0.1	385	363	4e-99	--	DRE transcription factor 1 [Vitis pseudoreticulata]
Unigene16061_TG1202R2991	1759	242	1336	gi|224096205|ref|XP_002310574.1|	373	3	373	0.59	0.68	0.08	397	389	1e-107	--	AP2/ERF domain-containing transcription factor [Populus trichocarpa] >gi|222853477|gb|EEE91024.1| AP2/ERF domain-containing transcription factor [Populus trichocarpa]
Unigene16062_TG1202R2991	1691	248	1333	gi|292668921|gb|ADE41115.1|	365	5	365	0.64	0.7	0.06	389	424	1e-117	--	AP2 domain class transcription factor [Malus x domestica]
Unigene16063_TG1202R2991	2022	378	1793	gi|224080723|ref|XP_002306216.1|	483	12	483	0.69	0.85	0	472	716	0	--	lysine/histidine transporter [Populus trichocarpa] >gi|222849180|gb|EEE86727.1| lysine/histidine transporter [Populus trichocarpa]
Unigene16065_TG1202R2991	583	503	189	gi|11692816|gb|AAG40011.1|AF324660_1	103	1	103	0.69	0.79	0	106	145	2e-34	--	At2g02050 [Arabidopsis thaliana] >gi|4406787|gb|AAD20097.1| expressed protein [Arabidopsis thaliana] >gi|15529288|gb|AAK97738.1| At2g02050/F14H20.12 [Arabidopsis thaliana] >gi|23505757|gb|AAN28738.1| At2g02050/F14H20.12 [Arabidopsis thaliana]
Unigene16066_TG1202R2991	3041	445	2685	gi|15235982|ref|NP_195678.1|	633	3	629	0.45	0.57	0	752	533	1e-150	--	SAP domain-containing protein [Arabidopsis thaliana] >gi|145334269|ref|NP_001078515.1| SAP domain-containing protein [Arabidopsis thaliana]
Unigene16067_TG1202R2991	2621	71	2173	gi|84453182|dbj|BAE71188.1|	651	1	651	0.62	0.72	0.01	714	795	0	--	BEL1-like homeodomain transcription factor [Trifolium pratense]
Unigene16068_TG1202R2991	671	446	243	gi|282848232|gb|ADB02897.1|	68	1	68	0.92	0.95	0	68	127	1e-28	--	membrane protein [Jatropha curcas]
Unigene16069_TG1202R2991	1210	997	494	gi|88900406|gb|ABD57515.1|	152	1	145	0.34	0.51	0.01	170	82.8	8e-15	--	At4g02040 [Arabidopsis thaliana]
Unigene16070_TG1202R2991	1707	197	1441	gi|115451463|ref|NP_001049332.1|	415	1	415	0.84	0.93	0	415	716	0	--	Os03g0208900 [Oryza sativa Japonica Group] >gi|113547803|dbj|BAF11246.1| Os03g0208900 [Oryza sativa Japonica Group] >gi|284431748|gb|ADB84615.1| ADP-glucose pyrophosphorylase [Oryza sativa Japonica Group]
Unigene16071_TG1202R2991	1604	1446	508	gi|157849666|gb|ABV89616.1|	321	2	320	0.67	0.79	0.04	328	440	1e-122	--	pathogenesis-related thaumatin family protein [Brassica rapa] >gi|157849670|gb|ABV89618.1| pathogenesis-related thaumatin family protein [Brassica rapa]
Unigene16072_TG1202R2991	1475	1263	250	gi|18424719|ref|NP_568974.1|	355	1	355	0.62	0.72	0.05	357	406	1e-112	--	ATFP3; metal ion binding / transition metal ion binding [Arabidopsis thaliana]
Unigene16073_TG1202R2991	1009	277	759	gi|115482288|ref|NP_001064737.1|	395	64	222	0.31	0.49	0.01	163	66.6	5e-10	--	Os10g0452800 [Oryza sativa Japonica Group] >gi|113639346|dbj|BAF26651.1| Os10g0452800 [Oryza sativa Japonica Group]
Unigene16074_TG1202R2991	1054	158	661	gi|307136395|gb|ADN34205.1|	168	1	168	0.88	0.96	0	168	310	3e-83	--	ATP synthase d chain [Cucumis melo subsp. melo]
Unigene16075_TG1202R2991	2062	1830	175	gi|297829038|ref|XP_002882401.1|	555	3	554	0.8	0.88	0	552	911	0	--	aminotransferase class IV family protein [Arabidopsis lyrata subsp. lyrata] >gi|297328241|gb|EFH58660.1| aminotransferase class IV family protein [Arabidopsis lyrata subsp. lyrata]
Unigene16076_TG1202R2991	4013	3711	388	gi|30695804|ref|NP_851024.1|	1104	1	1104	0.65	0.77	0.01	1123	1435	0	--	WD-40 repeat family protein [Arabidopsis thaliana] >gi|30725544|gb|AAP37794.1| At3g63460 [Arabidopsis thaliana]
Unigene16077_TG1202R2991	1650	225	1265	gi|297831534|ref|XP_002883649.1|	350	7	350	0.67	0.81	0	347	495	1e-139	--	GDSL-motif lipase/hydrolase family protein [Arabidopsis lyrata subsp. lyrata] >gi|297329489|gb|EFH59908.1| GDSL-motif lipase/hydrolase family protein [Arabidopsis lyrata subsp. lyrata]
Unigene16078_TG1202R2991	1001	756	283	gi|302398649|gb|ADL36619.1|	159	1	158	0.75	0.83	0.01	160	217	2e-55	--	BZIP domain class transcription factor [Malus x domestica]
Unigene16079_TG1202R2991	1873	42	1343	gi|10798748|dbj|BAB16426.1|	442	1	434	0.62	0.76	0	438	558	1e-158	--	EIG-I24 [Nicotiana tabacum]
Unigene16080_TG1202R2991	710	517	2	gi|82623379|gb|ABB87104.1|	231	1	171	0.8	0.9	0	172	305	3e-82	--	ChaC-like family protein-like [Solanum tuberosum]
Unigene16081_TG1202R2991	2253	205	1809	gi|42569609|ref|NP_180988.3|	540	6	539	0.71	0.84	0	535	815	0	--	O-acetyltransferase family protein [Arabidopsis thaliana] >gi|79324285|ref|NP_001031478.1| O-acetyltransferase family protein [Arabidopsis thaliana] >gi|51536464|gb|AAU05470.1| At2g34410 [Arabidopsis thaliana] >gi|55733775|gb|AAV59284.1| At2g34410 [Arabidopsis thaliana] >gi|222423437|dbj|BAH19689.1| AT2G34410 [Arabidopsis thaliana]
Unigene16082_TG1202R2991	1675	2	1675	gi|115452817|ref|NP_001050009.1|	1073	407	974	0.35	0.53	0.03	578	302	1e-80	--	Os03g0330300 [Oryza sativa Japonica Group] >gi|108707956|gb|ABF95751.1| expressed protein [Oryza sativa Japonica Group] >gi|113548480|dbj|BAF11923.1| Os03g0330300 [Oryza sativa Japonica Group]
Unigene16083_TG1202R2991	2324	239	2146	gi|255317086|gb|ACU01863.1|	618	6	617	0.57	0.72	0.01	643	668	0	--	vascular associated death 1 [Glycine max]
Unigene16084_TG1202R2991	2196	272	1969	gi|133778858|gb|ABO38769.1|	566	1	566	0.64	0.77	0.01	574	724	0	--	At5g50420 [Arabidopsis thaliana]
Unigene16085_TG1202R2991	1324	378	1031	gi|115436240|ref|NP_001042878.1|	246	27	244	0.45	0.55	0.08	239	162	7e-39	--	Os01g0316500 [Oryza sativa Japonica Group] >gi|113532409|dbj|BAF04792.1| Os01g0316500 [Oryza sativa Japonica Group]
Unigene16086_TG1202R2991	875	787	275	gi|88866527|gb|ABD57310.1|	188	1	188	0.62	0.71	0.09	188	219	3e-56	--	stress-associated protein 1 [Solanum lycopersicum]
Unigene16087_TG1202R2991	2005	1713	628	gi|77632798|gb|ABB00360.1|	358	1	358	0.83	0.9	0	363	636	0	--	gibberellin 3-oxidase [Fragaria x ananassa]
Unigene16088_TG1202R2991	1213	97	915	gi|417540|sp|Q04708.1|P5CR_PEA	273	1	273	0.8	0.91	0	273	439	1e-122	--	RecName: Full=Pyrroline-5-carboxylate reductase; Short=P5C reductase; Short=P5CR >gi|20851|emb|CAA44646.1| pyrroline carboxylate reductase [Pisum sativum] >gi|445614|prf||1909360A pyrroline carboxylate reductase
Unigene16089_TG1202R2991	1797	303	1445	gi|30725614|gb|AAP37829.1|	386	1	386	0.67	0.79	0.01	388	499	1e-140	--	At5g12470 [Arabidopsis thaliana]
[truncated: 28,164 more rows]
