# Supplementary material for: De-novo RNA Sequencing and Metabolite Profiling to Identify Genes Involved in Anthocyanin Biosynthesis in Korean Black Raspberry (Rubus coreanus Miquel)
Source: PLoS One. 2014 Feb 5;9(2):e88292. doi: 10.1371/journal.pone.0088292 (PMC3914977; doi:10.1371/journal.pone.0088292)
Supplement: Table S3 — MS data from GC-IT-MS analysis after data processing by Metalign software. (XLS) [file pone.0088292.s010.xls]

## Sheet: GCTOFMS
Table S3. MS data from GC-IT-MS analysis after data processing by Metalign software.
Peak Nr	Scan Nr	Ret(umin)	Mass	Mass_Scan	Stage 1	Stage 1	Stage 1	Stage 1	Stage 1	Stage 1	Stage 1	Stage 1	Stage 1	Stage 2	Stage 2	Stage 2	Stage 2	Stage 2	Stage 2	Stage 2	Stage 2	Stage 2	Stage 3	Stage 3	Stage 3	Stage 3	Stage 3	Stage 3	Stage 3	Stage 3	Stage 3
					R1 11 3-9-2012	R1 12 3-9-2012	R1 13 3-9-2012	R1 14 3-9-2012	R1 15 3-9-2012	R1 16 3-9-2012	R1 17 3-9-2012	R1 18 3-9-2012	R1 19 3-9-2012	R2 1 3-8-2012	R2 2 3-8-2012	R2 3 3-8-2012	R2 4 3-8-2012	R2 5 3-8-2012	R2 6 3-8-2012	R2 7 3-8-2012	R2 8 3-8-2012	R2 9 3-8-2012	R3 1 3-8-2012	R3 2 3-8-2012	R3 3 3-8-2012	R3 4 3-8-2012	R3 5 3-8-2012	R3 6 3-8-2012	R3 7 3-9-2012	R3 8 3-9-2012	R3 9 3-9-2012
108	16	3417533	73	73_ 16	802	485	482	2316	973	474	1478	1278	3231	241	602	109	584	507	452	985	1203	3272	17	70	36	196	118	102	57	37	138
197	16	3417533	75	75_ 16	30	410	707	1293	530	471	802	853	2095	556	478	64	416	267	48	95	1219	261	21	18	118	12	18	120	22	37	11
947	16	3417533	147	147_ 16	799	483	518	3041	310	88	304	643	1310	67	46	171	211	34	233	565	513	1501	63	96	128	110	64	25	26	96	72
1040	16	3417533	149	149_ 16	264	486	226	1047	205	68	183	370	731	23	116	38	50	102	138	60	93	151	29	44	56	65	20	73	50	47	34
260	19	3488333	79	79_ 19	688	33	39	37	66	553	767	38	2664	26	1294	55	1432	1013	41	65	1494	6087	236	20	12	236	249	302	7	12	31
20	35	3932333	58	58_ 35	24	18	37	53	433	12	552	16	1408	235	408	800	340	22	328	1154	36	106	50	136	7	12	7	12	7	26	12
31	35	3932333	59	59_ 35	100	98	92	24	44	58	17	17	231	43	154	85	26	18	16	202	75	32	23	46	51	12	42	66	7	42	99
109	35	3932333	73	73_ 35	1522	1855	984	2200	156	343	1309	419	3440	315	2910	1702	569	817	470	1086	1289	2967	424	1024	413	521	912	877	57	880	1916
198	35	3932333	75	75_ 35	567	574	721	896	60	349	728	644	216	463	811	1152	514	55	48	1914	1106	2856	21	155	119	12	107	239	22	76	272
388	35	3932333	100	100_ 35	41	68	14	81	7	11	69	12	168	13	142	10	72	14	12	182	7	52	18	156	66	12	48	48	52	51	77
543	35	3932333	116	116_ 35	792	1620	751	1982	121	203	1032	960	2090	596	3231	1119	1484	674	471	3799	1040	1313	361	1261	1759	602	1171	1513	1344	1247	2264
555	35	3932333	117	117_ 35	90	181	33	79	35	18	142	153	250	23	316	134	186	42	24	435	138	58	48	148	165	76	134	211	166	145	226
948	35	3932333	147	147_ 35	645	1124	789	1775	313	552	429	489	1197	64	860	271	403	34	149	909	108	184	103	449	359	146	406	689	189	167	1000
1549	35	3932333	190	190_ 35	137	281	118	315	17	12	57	104	59	23	268	115	125	54	11	271	31	72	24	115	49	48	115	191	138	114	313
1041	36	3952150	149	149_ 36	278	338	374	721	126	193	225	237	511	23	445	187	252	158	38	438	222	151	48	162	102	116	165	217	190	138	291
258	42	4118950	78	78_ 42	31	167	32	42	192	21	485	188	67	18	694	44	51	359	331	842	551	989	7	20	12	15	32	7	12	7	42
21	53	4409283	58	58_ 53	211	18	503	579	31	7	24	433	50	243	256	10	269	22	324	678	36	106	12	13	12	7	12	7	12	7	12
32	53	4409283	59	59_ 53	1050	622	1913	793	352	491	304	336	2161	30	175	459	211	261	208	224	133	855	12	14	7	12	14	55	7	12	7
86	53	4409283	70	70_ 53	354	83	395	191	96	29	52	41	316	44	20	81	21	53	29	151	24	78	7	12	11	7	12	7	12	7	12
99	53	4409283	72	72_ 53	537	312	1005	358	177	316	123	186	1231	23	72	232	116	127	159	410	183	68	7	12	7	12	19	30	7	12	7
110	53	4409283	73	73_ 53	5520	4100	10240	4433	2419	3077	1915	1863	13240	1258	3666	2609	1413	1965	1474	4660	2688	5556	31	135	69	115	104	201	57	70	60
199	53	4409283	75	75_ 53	1732	510	2471	1891	426	1017	924	1001	3919	778	728	1436	564	1005	745	2461	1219	948	21	25	101	12	29	273	22	51	70
312	53	4409283	86	86_ 53	591	151	1332	451	200	322	143	147	1238	26	84	203	82	46	32	315	123	339	7	12	7	20	12	23	7	12	7
322	53	4409283	89	89_ 53	653	471	990	425	245	334	136	225	1500	38	116	286	161	235	140	453	247	122	7	12	7	12	7	43	12	7	12
389	53	4409283	100	100_ 53	613	121	1613	406	227	318	188	160	380	102	452	258	189	266	144	435	116	52	7	12	7	12	7	33	12	7	21
421	53	4409283	103	103_ 53	251	119	374	221	82	163	233	65	377	12	208	105	15	14	62	146	7	17	12	12	7	12	12	7	12	7	12
721	53	4409283	131	131_ 53	816	166	1654	769	225	481	275	325	423	16	178	302	156	274	154	653	90	110	12	11	7	12	16	58	7	14	10
757	53	4409283	132	132_ 53	439	246	824	394	104	210	103	135	115	60	78	24	81	92	79	156	24	110	12	7	10	12	22	19	7	12	7
770	53	4409283	133	133_ 53	2363	580	5440	2445	813	1699	807	899	4409	20	703	790	540	886	553	1654	227	504	12	11	30	89	26	60	26	7	28
819	53	4409283	134	134_ 53	442	87	768	494	63	215	141	156	92	20	86	136	106	88	85	149	33	116	12	7	10	12	22	26	17	7	12
832	53	4409283	135	135_ 53	391	188	732	338	48	206	132	150	487	19	29	39	30	141	74	294	38	121	7	19	12	7	13	12	7	12	7
941	53	4409283	146	146_ 53	581	97	1710	580	152	409	200	262	283	39	142	192	132	167	90	88	15	112	12	7	12	7	12	37	7	12	7
949	53	4409283	147	147_ 53	8535	1796	19890	7877	1966	4506	2239	2750	2730	245	1774	2291	1428	2136	1416	3920	546	958	13	68	105	293	84	479	45	29	96
1009	53	4409283	148	148_ 53	1139	971	3255	1370	335	815	430	402	556	144	298	127	202	372	227	713	68	184	10	12	7	33	11	75	12	20	39
1042	53	4409283	149	149_ 53	2402	1717	5904	2405	642	1742	930	1320	5120	441	2278	1106	2593	1261	778	2123	410	857	7	37	55	171	51	290	17	14	140
1096	53	4409283	150	150_ 53	386	70	699	427	21	228	144	191	789	47	408	48	110	129	112	240	17	131	7	12	17	10	12	7	12	7	12
1170	53	4409283	156	156_ 53	142	88	118	327	43	186	121	63	26	7	163	84	17	83	46	183	24	81	12	11	20	22	11	15	7	11	26
1246	53	4409283	160	160_ 53	713	370	1499	605	132	292	182	228	371	7	92	122	109	181	84	30	29	102	12	7	12	19	7	33	12	7	15
1550	53	4409283	190	190_ 53	559	378	1586	569	129	289	167	177	173	45	99	140	97	167	76	99	31	72	7	12	7	15	12	47	7	12	7
1817	53	4409283	205	205_ 53	599	151	1422	535	105	245	155	207	164	46	369	146	25	130	92	243	40	63	12	29	12	14	23	27	10	13	17
2123	53	4409283	220	220_ 53	1111	460	2183	705	143	418	205	264	326	70	148	211	121	232	135	378	24	42	12	13	7	22	14	44	12	7	12
2323	53	4409283	235	235_ 53	587	141	1479	618	105	329	145	156	154	12	79	114	91	123	77	240	31	42	7	12	7	12	7	12	7	12	13
111	114	6083683	73	73_ 114	19996	11606	2441	16171	1956	8937	6224	6458	396	681	2183	2072	2293	2559	1500	9286	3345	9302	538	4165	1926	779	2610	3808	5726	424	2183
174	114	6083683	74	74_ 114	1421	1105	258	1100	141	1085	285	376	99	45	159	57	179	175	369	627	194	660	39	253	291	67	442	253	282	15	118
200	114	6083683	75	75_ 114	1644	1070	527	575	60	448	269	463	216	43	489	594	356	605	66	140	288	1037	21	320	201	106	202	307	222	45	347
531	114	6083683	115	115_ 114	96	225	68	355	22	71	47	212	45	15	102	26	27	22	18	17	14	20	12	13	7	12	7	104	12	7	26
771	114	6083683	133	133_ 114	2719	1948	1601	2893	90	3050	1548	903	111	20	183	420	218	269	307	294	315	975	45	194	244	90	257	502	695	58	315
833	114	6083683	135	135_ 114	579	412	87	1066	48	666	464	358	124	19	29	39	30	35	25	336	38	121	12	19	50	7	106	133	156	52	47
950	114	6083683	147	147_ 114	947	1063	1827	1291	53	4881	1534	863	101	19	257	34	178	154	27	67	27	184	94	90	373	55	514	372	402	29	636
1114	114	6083683	151	151_ 114	1950	1163	257	1324	30	1784	934	394	38	12	22	27	35	104	48	283	11	301	23	145	358	41	112	189	246	69	156
1435	114	6083683	181	181_ 114	648	640	189	705	15	79	267	232	34	7	66	15	19	160	81	159	114	102	12	90	40	60	98	195	37	23	120
1568	114	6083683	191	191_ 114	1870	1207	945	1402	38	3197	948	430	68	10	30	19	44	22	15	30	24	33	10	224	131	50	208	332	105	10	180
1631	114	6083683	193	193_ 114	1866	1205	346	2056	41	1813	879	622	89	19	29	38	35	98	20	48	20	130	7	66	124	47	176	269	451	33	213
1864	114	6083683	207	207_ 114	2304	1452	182	1988	122	3017	1006	757	86	23	20	26	37	18	24	55	39	175	12	282	90	55	195	355	542	35	290
1930	114	6083683	211	211_ 114	5639	2910	744	3636	286	9462	1690	1221	35	95	323	586	269	1252	469	1485	724	562	57	199	311	136	400	627	310	234	365
2198	114	6083683	225	225_ 114	4172	2510	568	2785	12	4819	749	892	33	7	67	41	65	58	12	79	31	122	7	48	139	56	322	507	233	43	960
2771	114	6083683	299	299_ 114	52365	33283	7684	31795	117	50479	5211	2570	25	7	118	287	71	240	217	852	12	93	31	530	379	118	659	1026	513	70	1013
2775	114	6083683	300	300_ 114	12901	7400	1782	6819	16	11183	1191	323	25	10	37	29	23	69	12	7	12	93	7	12	18	25	71	201	114	22	189
2782	114	6083683	301	301_ 114	6200	3740	1055	3546	11	3693	455	340	36	7	12	7	19	12	7	12	7	12	7	12	7	12	280	60	10	7	142
1217	115	6098950	158	158_ 115	321	352	90	20	28	1181	139	16	39	12	7	11	24	12	7	18	24	52	12	89	93	7	133	121	88	11	173
873	130	6509717	142	142_ 130	109	89	17	235	13	72	20	13	21	12	187	16	98	83	7	23	22	102	54	124	64	157	58	1102	32	348	2221
33	147	6985450	59	59_ 147	11	179	77	564	318	339	205	79	464	12	16	26	39	18	23	31	14	23	7	14	12	7	14	12	7	12	7
1500	157	7261083	188	188_ 157	290	187	67	1633	186	400	181	12	32	7	17	10	25	12	12	30	22	42	7	52	31	12	7	350	12	7	34
1764	157	7261083	204	204_ 157	756	528	21	4184	667	4118	69	13	26	7	14	16	19	14	12	36	42	53	7	121	52	12	7	1085	13	12	132
7	217	8912600	55	55_ 217	6613	2237	4410	8110	12920	4081	2620	1719	422	293	2839	1414	781	728	1517	3074	1047	4058	27	64	12	106	27	32	32	24	65
22	217	8912600	58	58_ 217	126	94	39	1078	233	458	77	7	33	76	84	41	107	17	27	22	12	488	12	7	12	7	12	7	12	7	12
34	217	8912600	59	59_ 217	7174	1928	2626	14873	9587	2613	2333	1380	424	166	2582	1018	1514	397	1506	2019	833	2238	16	61	19	40	14	27	28	21	50
57	217	8912600	61	61_ 217	944	312	653	2594	2701	1963	288	429	483	81	632	250	448	109	363	166	258	966	10	7	12	7	12	7	12	7	12
87	217	8912600	70	70_ 217	171	206	84	1910	1577	836	581	232	107	58	87	139	21	7	223	13	24	78	12	7	12	7	12	7	12	7	12
93	217	8912600	71	71_ 217	64	30	164	1624	353	1100	71	158	34	41	314	43	144	75	67	21	211	34	12	7	12	7	12	7	12	7	12
100	217	8912600	72	72_ 217	1411	436	1255	5011	1318	1375	1171	623	17	74	1099	349	197	183	421	690	231	1757	12	23	7	24	12	7	15	12	7
112	217	8912600	73	73_ 217	183714	54597	111134	545791	325896	115896	85006	58252	11436	6562	94590	36097	61114	14242	37241	60320	25764	99444	230	2116	487	1884	702	889	1059	626	1297
175	217	8912600	74	74_ 217	14747	4617	10463	48341	9110	7837	6594	4250	978	501	8879	2793	5120	1134	3313	5397	2217	8577	11	211	34	165	52	84	69	50	115
201	217	8912600	75	75_ 217	23108	7161	16221	61226	31356	13713	9430	6327	1774	1204	11309	4592	6497	1735	5324	9668	4196	13311	21	375	106	322	74	205	175	105	254
236	217	8912600	76	76_ 217	1347	368	299	5374	1807	2110	593	304	170	100	327	241	161	121	97	623	287	858	20	31	7	12	19	13	15	12	12
248	217	8912600	77	77_ 217	2037	264	1552	3021	1878	1256	480	466	119	129	414	356	291	22	186	814	691	2064	12	39	31	28	13	15	7	12	7
303	217	8912600	85	85_ 217	893	185	647	3450	1136	344	467	139	21	10	75	267	177	74	106	31	247	75	7	12	7	12	7	12	7	12	7
378	217	8912600	99	99_ 217	1363	256	599	1325	1587	1455	185	120	54	17	259	208	120	41	20	39	14	92	12	7	12	7	12	7	12	7	12
398	217	8912600	101	101_ 217	11804	2082	6287	29298	23635	5817	2414	1473	134	78	2630	712	1207	313	868	1848	702	2260	7	93	18	130	44	48	142	46	78
410	217	8912600	102	102_ 217	311	176	76	2791	981	461	61	108	36	12	172	17	11	7	12	98	22	93	7	11	12	7	12	7	12	7	12
422	217	8912600	103	103_ 217	1996	163	930	8314	1056	731	318	322	70	7	244	34	321	14	13	35	100	667	12	36	23	7	12	12	7	12	14
452	217	8912600	105	105_ 217	1472	132	479	778	759	1087	27	125	35	13	323	43	36	12	21	34	75	103	7	12	7	12	7	12	7	12	7
532	217	8912600	115	115_ 217	2516	701	515	10293	2950	974	441	277	45	15	214	26	460	22	227	17	219	473	12	13	7	12	7	29	12	7	13
556	217	8912600	117	117_ 217	1979	516	528	6316	584	1831	220	107	43	23	263	16	57	42	158	60	187	588	12	7	12	21	16	14	7	15	12
606	217	8912600	119	119_ 217	1272	389	1275	1106	1004	783	331	177	86	11	533	24	130	26	25	297	146	992	7	12	7	12	7	12	7	12	7
663	217	8912600	129	129_ 217	2324	326	1284	4388	1930	1276	765	255	164	17	944	39	154	41	24	55	29	158	12	17	7	12	7	14	12	11	10
722	217	8912600	131	131_ 217	12180	2892	9127	41429	5774	6607	1970	1321	96	108	1162	643	1520	365	822	1783	824	3175	12	115	19	93	16	54	64	45	132
758	217	8912600	132	132_ 217	1848	293	1219	4261	2962	1346	176	56	40	14	337	24	24	21	91	77	105	110	12	28	10	16	22	7	12	7	12
772	217	8912600	133	133_ 217	48043	9825	30477	140051	85034	23036	8083	4729	684	438	14393	2803	1741	1038	3763	5906	2480	8210	12	266	66	396	101	175	202	150	391
820	217	8912600	134	134_ 217	7733	1148	3419	19626	9124	3106	1161	143	92	66	1581	82	823	22	366	262	291	744	7	42	10	36	22	12	28	21	47
834	217	8912600	135	135_ 217	4575	1118	2762	11443	2485	2279	634	602	124	19	472	197	411	35	332	351	238	381	12	19	7	12	14	7	12	7	37
882	217	8912600	143	143_ 217	5930	796	4858	23610	3394	3391	246	96	43	32	1165	47	497	61	244	473	132	550	7	12	7	42	12	7	12	11	38
951	217	8912600	147	147_ 217	199835	25425	56277	621069	369662	92940	20018	9565	1364	900	15291	6028	15477	2731	9229	3760	6444	23730	13	1033	229	1430	449	678	818	546	1448
1010	217	8912600	148	148_ 217	30354	4419	18587	95862	55474	13818	3399	1901	183	167	5621	236	1902	453	1474	2101	915	3298	10	152	41	238	69	120	113	78	193
1043	217	8912600	149	149_ 217	51898	7667	30964	162115	91813	23452	5643	3794	677	332	12318	2163	5095	1139	3166	5287	2399	9675	12	433	105	536	146	240	284	226	468
1097	217	8912600	150	150_ 217	5552	228	4424	22531	12496	10260	519	108	124	11	473	109	263	104	332	720	294	1093	7	71	17	65	12	12	50	31	63
1115	217	8912600	151	151_ 217	10776	1667	6037	27659	16716	4982	1522	932	228	123	799	462	1637	230	608	433	566	3117	7	79	10	100	44	51	60	57	79
1135	217	8912600	152	152_ 217	1237	158	216	4165	807	205	10	61	27	12	24	20	238	17	7	34	14	462	12	7	12	7	12	18	7	12	7
1340	217	8912600	171	171_ 217	4682	107	2151	7345	6203	1032	18	85	40	7	147	14	19	12	154	245	24	362	7	13	12	14	7	12	7	12	29
1388	217	8912600	175	175_ 217	20235	3047	9802	84784	14986	10444	2385	1382	204	82	3187	211	641	288	1095	2003	722	3024	7	113	23	187	45	106	124	59	189
1403	217	8912600	176	176_ 217	5487	477	2519	2870	2218	1837	352	458	30	12	509	12	76	16	158	294	193	372	7	12	7	47	10	12	11	7	29
1410	217	8912600	177	177_ 217	6615	1835	5203	31001	12996	4985	1308	893	393	67	1426	135	429	214	752	371	302	2764	12	53	7	44	12	39	31	18	61
1420	217	8912600	178	178_ 217	206	270	402	2580	228	407	87	16	49	10	821	18	26	12	71	32	83	563	7	12	7	12	7	12	16	7	12
1501	217	8912600	188	188_ 217	452	163	91	275	1978	96	94	12	32	7	71	10	25	12	12	30	22	42	7	12	7	12	7	12	7	12	7
1508	217	8912600	189	189_ 217	24636	1766	12091	79600	39513	8310	1567	755	42	45	1611	473	510	58	868	1365	652	2254	12	114	27	109	47	66	69	12	178
1551	217	8912600	190	190_ 217	14317	1148	7687	48238	21808	17077	1068	880	58	32	792	107	707	90	432	659	198	661	12	54	14	65	31	52	62	27	125
1569	217	8912600	191	191_ 217	21631	2653	13034	77004	44543	8267	1289	977	68	85	1102	493	366	193	817	1317	598	1525	10	119	7	155	22	87	81	65	147
1616	217	8912600	192	192_ 217	4322	108	487	17505	2221	1340	16	14	56	11	364	22	44	28	58	37	93	342	10	32	20	22	14	12	18	25	47
1736	217	8912600	203	203_ 217	4378	511	1348	7240	1642	1552	481	20	26	12	247	158	124	104	68	166	123	92	7	24	12	7	12	7	12	7	76
1765	217	8912600	204	204_ 217	756	191	151	5120	1442	232	102	173	26	7	75	56	19	14	55	36	42	53	12	13	7	12	7	19	13	12	7
1818	217	8912600	205	205_ 217	1991	209	1528	1348	3672	2627	19	11	52	36	43	85	25	13	83	13	101	63	7	29	12	25	23	12	10	13	7
1990	217	8912600	217	217_ 217	14166	648	5842	18705	38830	8969	1703	1285	544	112	1074	137	1163	174	793	1420	720	2027	12	106	7	92	13	55	14	18	145
2049	217	8912600	218	218_ 217	4453	432	1804	2863	8367	1332	367	225	55	12	132	88	53	47	195	27	166	395	7	14	12	7	41	12	16	21	22
2086	217	8912600	219	219_ 217	1244	122	1016	3176	3542	184	278	61	44	12	203	123	17	15	12	126	13	92	7	22	11	12	17	7	12	7	18
2148	217	8912600	221	221_ 217	10709	1624	7224	39829	7955	4377	603	680	63	22	398	23	191	28	519	170	423	749	7	62	12	52	7	12	38	10	81
2178	217	8912600	222	222_ 217	2888	308	715	8126	5945	1329	17	31	55	23	194	100	23	28	122	46	22	75	12	7	12	7	12	36	7	20	32
2263	217	8912600	231	231_ 217	1052	21	379	5748	4527	1269	456	244	47	12	81	7	283	12	7	13	33	52	12	11	7	12	7	12	7	12	7
2294	217	8912600	233	233_ 217	15827	1919	7634	56756	38915	20732	1455	797	30	62	928	464	1034	195	510	1483	419	1828	12	92	21	96	34	62	76	41	131
2316	217	8912600	234	234_ 217	3519	27	1640	9067	4848	651	57	12	23	12	208	7	89	13	12	31	66	7	12	27	7	23	12	17	12	15	31
2324	217	8912600	235	235_ 217	975	160	1159	3278	545	1102	19	7	137	12	16	14	16	7	12	111	31	42	7	12	7	12	7	12	7	12	17
2409	217	8912600	245	245_ 217	36414	3445	19825	111646	17742	16767	2612	1587	182	91	5998	872	469	320	664	2050	918	3636	7	168	34	50	76	115	132	99	300
2431	217	8912600	246	246_ 217	8540	272	4946	22621	13122	2634	713	56	34	10	280	90	364	75	206	358	140	81	12	30	7	12	17	25	29	7	57
2443	217	8912600	247	247_ 217	4875	515	2271	16078	2167	7395	585	289	131	113	687	97	314	94	113	220	25	805	7	32	12	19	15	30	18	7	41
390	227	9165300	100	100_ 227	57	537	80	269	109	12	182	104	115	7	173	12	15	16	7	26	77	52	12	7	65	33	16	12	7	12	45
113	233	9318316	73	73_ 233	102	4292	862	2570	1373	1006	1463	669	396	238	1900	207	525	144	322	146	413	579	31	135	69	211	139	201	109	70	523
2281	233	9318316	232	232_ 233	673	4133	1009	2006	401	298	398	55	47	12	180	7	10	12	27	23	116	102	7	11	73	14	69	24	12	7	506
2295	233	9318316	233	233_ 233	104	814	217	406	21	67	100	10	30	7	45	11	15	12	11	26	22	7	12	7	18	12	7	12	7	12	102
1171	237	9415050	156	156_ 237	222	354	124	654	82	172	342	200	26	12	11	22	17	7	12	47	24	81	7	94	24	51	23	60	138	12	374
1379	239	9462566	174	174_ 239	960	451	550	1460	916	2825	144	236	136	12	16	22	33	15	11	15	33	81	7	36	12	7	22	82	71	12	152
114	259	9999050	73	73_ 259	1180	5037	341	2382	1564	8776	2604	138	396	561	376	811	97	171	161	582	2357	579	31	135	69	13	14	201	109	70	12
202	259	9999050	75	75_ 259	696	2004	34	973	653	3322	933	272	216	326	48	71	91	55	66	140	1229	325	21	25	10	18	29	13	23	14	7
35	260	10015400	59	59_ 260	138	565	152	202	96	558	168	17	54	41	16	26	39	18	23	31	153	23	12	14	7	12	14	7	12	7	12
296	279	10507700	84	84_ 279	1170	2582	28	859	521	954	20	7	107	18	22	121	47	17	46	532	353	106	11	168	97	47	114	140	132	108	80
656	279	10507700	128	128_ 279	777	4964	21	606	508	1379	20	7	60	12	15	13	18	15	11	253	27	82	7	71	12	22	80	105	33	103	69
2239	279	10507700	230	230_ 279	1000	2592	16	821	401	1336	13	7	30	10	13	12	12	7	12	128	26	42	7	12	25	16	21	61	25	60	41
2432	279	10507700	246	246_ 279	2816	12220	12	2318	1210	3432	7	12	34	10	20	14	7	38	22	278	12	81	7	94	32	36	100	168	135	209	125
203	292	10833716	75	75_ 292	365	268	459	619	838	2635	215	46	216	387	149	71	233	55	520	140	964	325	200	241	113	232	616	486	186	229	528
1975	292	10833716	216	216_ 292	10	14	102	442	13	44	95	7	35	12	7	12	18	11	7	39	26	52	12	130	29	51	167	211	92	17	300
36	293	10849850	59	59_ 293	161	38	349	237	67	1714	121	96	54	142	131	26	39	18	169	283	219	23	63	14	37	41	49	183	82	85	228
115	293	10849850	73	73_ 293	1892	1276	7620	9322	7869	23470	5988	2501	2279	1268	3361	1349	3898	1356	7016	4935	7716	4945	2182	6835	1636	1743	2618	7735	2816	4550	10808
176	293	10849850	74	74_ 293	168	96	527	987	811	2543	420	132	99	337	275	214	303	115	567	394	659	196	177	490	137	157	216	591	247	316	834
323	293	10849850	89	89_ 293	116	72	403	512	397	3645	283	87	40	244	133	161	160	68	252	210	334	122	80	262	66	76	110	338	129	184	548
423	293	10849850	103	103_ 293	59	15	262	346	309	4235	200	272	70	54	16	34	19	14	13	149	106	32	27	290	62	150	88	269	115	176	450
453	293	10849850	105	105_ 293	49	12	338	204	165	848	27	26	35	13	66	43	36	12	21	165	96	103	27	83	30	7	109	118	64	60	240
557	293	10849850	117	117_ 293	240	106	369	633	571	4499	261	362	43	23	21	16	57	42	228	60	180	357	44	112	79	88	311	340	113	226	453
664	293	10849850	129	129_ 293	213	92	736	1187	1177	3296	355	384	164	17	31	39	48	41	173	55	169	158	41	510	86	150	213	559	222	452	1346
723	293	10849850	131	131_ 293	90	38	864	422	61	3740	187	136	96	57	36	31	30	44	116	54	22	119	32	84	39	50	86	312	91	124	376
773	293	10849850	133	133_ 293	129	56	581	989	597	4844	346	315	111	27	46	21	34	45	233	54	285	109	45	374	107	121	117	544	206	341	885
952	293	10849850	147	147_ 293	616	343	2896	4282	3160	41280	1457	1341	101	379	82	168	44	51	269	383	672	184	168	1646	374	534	1945	2213	918	1863	3731
1011	293	10849850	148	148_ 293	75	36	554	655	535	5717	200	221	36	15	23	27	29	29	10	43	76	184	38	268	32	209	111	312	135	262	671
1044	293	10849850	149	149_ 293	243	101	2139	1197	1270	4044	420	203	78	136	40	50	71	32	293	77	380	119	75	188	114	172	609	631	253	496	1143
1247	293	10849850	160	160_ 293	42	28	151	393	308	2861	113	74	43	12	7	20	18	11	101	203	91	102	44	176	32	65	154	227	94	155	447
1269	293	10849850	163	163_ 293	32	20	546	355	264	2937	134	12	30	27	16	23	20	13	53	109	22	92	7	121	12	34	166	232	74	147	318
1509	293	10849850	189	189_ 293	112	63	544	697	473	3197	33	92	42	7	23	15	26	14	110	37	86	143	22	300	74	101	150	361	204	360	676
1766	293	10849850	204	204_ 293	76	40	292	1250	376	3148	96	109	26	12	14	16	19	14	79	36	42	53	7	69	29	39	54	174	79	192	384
1991	293	10849850	217	217_ 293	1145	464	5971	8818	6994	117297	2172	776	28	263	121	148	17	74	811	512	781	102	129	2852	494	951	1238	4121	1636	3379	7592
2050	293	10849850	218	218_ 293	170	102	1020	1799	1425	6919	398	418	55	32	12	15	44	10	137	77	159	102	32	532	90	206	252	851	358	627	1539
2087	293	10849850	219	219_ 293	98	52	428	740	504	3099	192	224	44	12	25	11	17	15	12	15	13	92	7	200	41	69	244	328	132	259	599
2317	293	10849850	234	234_ 293	11	33	485	203	51	2027	12	43	23	7	12	7	12	13	7	31	17	12	7	47	28	12	42	162	33	68	320
116	322	11615450	73	73_ 322	11047	3246	12341	12710	11020	1244	4963	2821	2476	440	953	207	1686	598	672	1189	1736	579	297	677	510	229	591	201	704	295	400
558	322	11615450	117	117_ 322	467	158	447	471	609	30	415	267	43	23	21	16	57	42	32	60	18	58	7	221	171	205	98	198	268	68	277
665	322	11615450	129	129_ 322	1044	880	4518	3454	4395	96	2095	902	164	17	31	39	157	41	150	55	319	158	12	25	64	52	108	19	63	17	96
953	322	11615450	147	147_ 322	9721	2755	8512	16392	10202	252	4724	2606	101	19	82	34	145	51	27	445	425	184	13	194	135	154	201	190	330	114	333
1045	322	11615450	149	149_ 322	2658	874	3441	3546	3240	76	2122	1216	78	31	40	50	71	32	38	77	191	489	7	83	96	98	112	114	169	56	151
1182	322	11615450	157	157_ 322	558	564	3349	2426	3410	42	1626	547	32	12	13	17	26	7	42	33	154	92	12	7	23	12	7	12	69	7	35
37	323	11632216	59	59_ 323	127	84	382	396	291	71	23	105	54	30	16	26	39	18	23	31	108	23	7	14	12	7	14	12	7	12	7
204	323	11632216	75	75_ 323	1751	1120	3408	3012	2805	398	1357	612	664	184	48	385	583	55	66	898	92	2065	30	208	131	185	249	103	97	78	89
364	323	11632216	97	97_ 323	913	927	2484	5030	2685	93	736	768	62	11	30	40	44	30	23	35	148	123	12	7	12	7	34	43	12	26	52
117	335	11924967	73	73_ 335	3355	1201	1868	6083	1015	267	1831	138	396	21	473	207	743	42	561	1320	1749	579	208	455	69	365	368	201	109	70	458
1046	335	11924967	149	149_ 335	352	502	194	1245	49	19	507	402	78	31	40	50	71	32	38	77	24	119	12	133	72	53	99	106	17	14	195
1992	335	11924967	217	217_ 335	1297	335	380	1320	165	22	999	353	28	11	32	31	17	19	16	38	61	102	13	138	90	129	80	19	145	34	310
177	344	12132133	74	74_ 344	836	824	372	1061	817	259	445	292	99	45	151	57	167	31	31	177	222	196	11	11	7	12	7	33	12	15	115
1012	344	12132133	148	148_ 344	630	736	340	1080	831	451	428	385	36	15	23	27	29	29	10	43	14	184	7	12	7	12	11	7	12	10	90
2410	344	12132133	245	245_ 344	210	239	149	781	292	102	127	105	33	12	7	17	17	12	7	19	22	81	12	10	7	12	7	12	7	12	29
38	345	12147783	59	59_ 345	302	151	225	230	230	116	89	17	54	12	16	26	39	18	23	31	75	23	7	14	12	7	14	12	7	12	7
118	345	12147783	73	73_ 345	9390	7508	7766	21685	9444	5033	4948	4104	396	597	1505	207	1905	842	844	2099	2618	3437	89	135	69	190	266	201	109	70	1067
205	345	12147783	75	75_ 345	1575	1910	839	3326	1464	61	729	363	216	43	48	71	357	55	66	140	107	325	30	162	75	18	29	151	23	14	299
666	345	12147783	129	129_ 345	451	577	442	1337	332	282	390	388	164	17	31	39	48	41	35	55	40	158	12	25	22	12	20	19	18	17	72
724	345	12147783	131	131_ 345	392	445	243	775	740	248	243	160	96	19	36	31	30	44	21	54	22	119	7	11	24	12	16	15	7	14	73
774	345	12147783	133	133_ 345	870	994	803	2461	1183	511	446	603	111	27	46	21	34	45	23	54	22	109	7	11	12	7	12	11	7	12	147
883	345	12147783	143	143_ 345	383	410	175	792	500	165	292	271	43	7	21	16	42	15	11	26	22	143	12	11	7	12	7	12	11	11	62
954	345	12147783	147	147_ 345	3565	4516	2866	10616	5757	2929	3459	2691	101	19	82	34	44	51	27	67	335	184	13	96	7	14	81	46	45	29	604
1047	345	12147783	149	149_ 345	1564	1622	1492	3771	2060	811	1606	1379	78	31	40	50	71	32	38	77	204	119	7	10	74	11	16	11	17	14	206
1270	345	12147783	163	163_ 345	185	178	150	621	318	160	162	138	30	7	16	23	20	13	15	28	22	92	12	7	12	7	12	7	12	11	7
1300	345	12147783	169	169_ 345	444	510	589	1517	712	327	354	369	16	11	19	20	13	10	12	35	22	143	7	12	7	12	7	12	7	12	7
1570	345	12147783	191	191_ 345	533	856	477	1536	505	243	438	402	68	17	44	27	64	41	22	52	16	64	10	17	12	15	22	11	18	11	7
1993	345	12147783	217	217_ 345	16667	16844	14667	24821	20475	5164	13836	9741	584	11	319	151	460	84	197	655	678	759	13	279	225	112	238	205	210	34	522
2051	345	12147783	218	218_ 345	3398	3340	2957	9319	4712	2134	2820	2178	140	7	12	15	87	10	14	17	122	102	12	52	41	22	43	52	47	7	269
2088	345	12147783	219	219_ 345	1499	1607	1146	4647	1952	970	1341	953	44	12	25	11	17	15	12	15	13	92	7	13	12	7	13	12	7	11	141
2124	345	12147783	220	220_ 345	201	201	160	694	245	109	129	156	29	7	12	17	11	7	13	26	24	42	12	7	12	7	14	12	7	12	19
2504	345	12147783	257	257_ 345	831	813	568	1270	303	137	298	129	25	11	12	19	11	14	12	34	25	62	7	12	7	12	7	12	17	7	12
2809	345	12147783	305	305_ 345	978	1245	873	3162	250	136	280	207	12	7	12	7	17	12	7	19	22	42	12	7	12	7	12	7	12	7	12
1116	346	12164083	151	151_ 346	157	184	119	581	303	148	223	187	38	13	32	27	42	31	12	58	7	102	12	11	10	7	12	7	13	12	7
1172	350	12233850	156	156_ 350	460	570	500	2159	589	1421	98	254	26	7	11	22	17	12	7	47	24	81	12	7	12	7	12	7	12	7	1167
39	364	12578584	59	59_ 364	11	12	1906	948	4545	11	3203	2207	5983	5541	3197	6952	2781	5520	9128	5434	2026	17270	284	244	7	481	5634	1376	766	365	12
88	364	12578584	70	70_ 364	7	173	649	453	414	670	387	2116	36	12	174	711	21	495	417	4743	352	6368	445	58	7	86	832	155	70	12	214
1153	364	12578584	155	155_ 364	7	12	24	26	20	7	1030	83	1268	12	538	202	16	7	677	12	24	2294	105	7	63	12	1132	981	7	93	12
1330	364	12578584	170	170_ 364	7	12	14	21	611	7	694	38	34	12	3453	10	292	1511	771	83	196	3769	20	12	15	7	807	117	10	12	110
1713	364	12578584	201	201_ 364	12	7	8768	1217	12991	1201	12507	10599	14445	13745	14435	8109	4904	2096	7515	2791	3308	17630	798	920	12	7	3086	3420	547	35	12
318	365	12606466	87	87_ 365	7	12	7	19	54	186	421	13	175	12	278	152	133	30	321	1320	422	1098	16	7	55	12	282	7	12	7	12
23	366	12633166	58	58_ 366	7	12	39	11	12	109	86	7	731	10	8284	10	2755	3869	5073	417	487	25644	34	621	12	7	107	176	16	12	105
58	366	12633166	61	61_ 366	7	10	721	157	909	300	6509	6530	9753	11	414	6471	9604	514	1635	15623	3235	9265	565	220	197	51	2163	57	12	17	1017
71	366	12633166	68	68_ 366	12	305	17	37	72	1050	2040	1073	17124	64	414	479	393	1058	679	1900	4407	15291	91	308	242	27	944	1352	7	12	435
94	366	12633166	71	71_ 366	7	12	16	22	46	434	113	23	7405	11	1584	57	907	349	2528	309	1280	2010	260	7	104	12	194	7	12	7	12
304	366	12633166	85	85_ 366	12	7	13	18	23	373	218	108	19	38	4784	244	661	132	3525	31	1047	6805	59	60	73	21	823	231	12	211	810
371	366	12633166	98	98_ 366	7	12	7	75	19	12	350	124	57	114	28	128	47	20	333	32	84	7409	7	243	49	12	7	12	7	12	7
454	366	12633166	105	105_ 366	12	121	160	56	306	134	27	26	3042	183	717	43	154	484	2952	618	283	103	94	105	7	12	311	7	12	7	171
509	366	12633166	112	112_ 366	12	7	113	39	62	12	11	102	41	92	76	18	91	7	936	26	20	1967	21	12	7	12	7	235	12	7	91
559	366	12633166	117	117_ 366	12	3511	9332	891	3271	2063	7565	9944	12540	16841	15081	3601	1993	7587	8760	4600	10622	23222	639	246	5341	28	1998	2526	189	692	1023
874	366	12633166	142	142_ 366	12	24	230	13	15	7	286	129	496	12	2746	58	27	270	814	378	22	102	7	45	25	12	279	1035	7	12	70
1136	366	12633166	152	152_ 366	12	7	154	30	616	178	1118	112	362	1079	6867	50	2942	17	235	412	125	1153	10	12	204	7	2895	698	12	46	479
1389	366	12633166	175	175_ 366	12	6465	4630	29	1617	1869	6101	1559	14337	2221	6358	4369	207	2989	5423	4146	2164	3855	85	680	438	17	829	2663	59	164	1156
1411	366	12633166	177	177_ 366	7	1591	1993	34	158	862	8856	219	14801	347	10287	19	3080	239	399	599	18432	2714	12	122	224	7	370	751	124	38	221
1552	366	12633166	190	190_ 366	17	648	2483	258	711	3198	12215	4830	5338	5160	8283	7900	1356	75	959	2242	12783	2943	103	249	179	7	887	1894	267	30	70
1632	366	12633166	193	193_ 366	12	2139	872	49	63	709	984	15	4391	2502	448	38	35	1326	1745	48	400	11192	58	101	118	12	618	429	197	101	26
1851	366	12633166	206	206_ 366	7	12	120	300	17	783	1716	13	339	12	5643	7	277	12	1566	24	98	1863	7	82	285	12	110	203	7	24	332
1926	366	12633166	210	210_ 366	12	7	408	73	209	12	651	128	6853	13	1813	134	40	118	575	29	24	1851	11	18	12	7	12	211	70	28	20
2366	366	12633166	243	243_ 366	24	5260	5059	270	13068	2841	17930	3234	10174	12042	4619	730	20616	4655	8495	10162	12528	14341	35	464	421	12	2648	2380	18	158	558
3469	366	12633166	537	537_ 366	7	12	19	32	18	7	12	337	13	538	10	12	635	7	381	31	20	1976	12	7	56	12	17	185	140	7	320
646	367	12648467	127	127_ 367	82	7	15	18	280	654	535	12	430	11	12	11	361	7	704	19	38	2269	45	67	51	12	7	12	7	12	412
657	367	12648467	128	128_ 367	7	12	209	32	27	476	359	38	60	7	318	143	18	15	1218	238	27	82	12	163	13	7	12	56	7	36	84
1173	367	12648467	156	156_ 367	12	7	137	26	70	268	2851	2076	394	12	94	22	145	1579	1482	47	24	2687	43	7	330	12	108	645	7	12	52
1284	367	12648467	164	164_ 367	52	87	74	92	197	1088	873	1143	35	105	244	806	966	442	121	19	20	2106	16	46	151	12	376	1039	7	25	23
1485	367	12648467	187	187_ 367	7	142	570	13	1437	186	7540	104	5630	14	497	139	434	418	1438	1726	4032	319	12	70	25	7	380	379	12	7	51
1737	367	12648467	203	203_ 367	12	7	35	13	391	1994	8661	132	3358	162	13260	432	460	75	2579	1980	262	758	14	23	539	12	137	451	7	12	186
1904	367	12648467	209	209_ 367	152	7094	7127	739	1614	4029	2275	4615	2857	2342	3904	1964	6881	2391	1384	2538	13336	9460	16	113	191	12	1557	3461	133	79	281
2626	367	12648467	272	272_ 367	7	12	232	21	4189	483	10835	25	36	86	132	25	7	1578	91	26	12	1849	15	161	547	7	104	182	12	7	12
2776	367	12648467	300	300_ 367	7	82	365	12	16	678	4412	13	25	10	236	29	457	10	451	7	12	2740	7	98	319	12	7	98	79	12	12
3163	367	12648467	359	359_ 367	7	47	160	15	1613	15	4078	1398	29	12	14	12	7	194	368	26	16	355	12	20	99	7	111	10	12	7	1921
66	368	12663167	67	67_ 368	125993	226960	53688	5709	117366	39820	166129	163661	121024	137323	175934	138312	167212	85092	106450	238841	215429	287037	10297	26435	44494	1293	31611	37459	43769	4684	31027
119	368	12663167	73	73_ 368	1111901	1890885	1573403	325349	934708	356431	1308550	1480472	2271292	1764982	2030503	2018307	2181559	1155207	1315797	3018617	3658194	4271430	148337	238219	339276	46986	337308	318149	396907	63796	274155
178	368	12663167	74	74_ 368	83635	140910	138214	23810	87899	29219	109048	154662	167719	151597	163991	169717	174282	88859	109093	318380	297389	318202	3986	18302	27684	1177	34376	25617	32297	4746	20465
206	368	12663167	75	75_ 368	196329	308131	284821	50726	142953	58684	199955	212912	339621	232616	338771	279935	298323	186375	196633	579721	522290	693245	22480	36318	75298	6703	55170	50994	63256	4213	55436
285	368	12663167	83	83_ 368	11916	376	1500	271	4525	8855	2304	2453	9466	445	683	1089	612	172	9283	53	643	4668	282	564	967	88	619	929	72	61	771
499	368	12663167	111	111_ 368	16814	14718	14417	2114	7654	1816	34473	19279	16458	5240	18680	31147	4732	3295	17064	4707	290	32456	165	471	358	12	4530	4086	3646	415	1522
533	368	12663167	115	115_ 368	14623	44029	20669	6362	22356	9292	30395	34072	33036	13107	24880	27506	22952	3296	13262	24704	33989	32860	1846	1585	11600	87	7184	6458	4311	142	8734
667	368	12663167	129	129_ 368	136214	204171	202427	9504	134350	34519	192982	203535	91056	92080	179584	114591	128364	47655	88924	168554	169427	149607	1836	5594	44912	110	32388	30399	34994	1067	37654
705	368	12663167	130	130_ 368	11097	14056	14242	308	5900	7214	17523	16733	11877	136	4978	10371	1266	2158	12688	16652	6959	1740	240	128	853	20	470	6393	797	88	807
725	368	12663167	131	131_ 368	65963	104096	96738	18272	64492	25180	109252	112144	106332	95342	130673	111358	124844	49855	68279	173266	115352	175551	2557	17102	21966	724	32302	23216	29512	1147	24625
775	368	12663167	133	133_ 368	112020	205101	154173	36218	129378	49209	144889	173015	178882	165333	200767	189892	206209	105405	101614	282867	244951	350174	4346	33589	43951	1252	47946	40638	39985	1984	27185
821	368	12663167	134	134_ 368	4558	20824	6934	2060	8208	6604	14182	20532	14817	2692	19769	3393	19697	10128	18969	3630	29957	35394	667	407	1192	31	3467	7385	2270	97	4040
866	368	12663167	141	141_ 368	4038	28632	17400	2443	10687	7577	28435	34077	7649	6198	22901	6413	1158	10651	8446	3165	33664	58813	577	1293	2060	7	3845	5390	2267	105	4391
884	368	12663167	143	143_ 368	79428	123385	127385	4955	80440	25495	96656	120852	57204	68246	78135	49731	69630	36626	44363	57615	100922	122680	571	12454	34638	62	15549	25053	26888	440	21899
955	368	12663167	147	147_ 368	315542	1924043	1770861	190853	762254	277867	1128687	1656497	977936	1352107	1379424	1390441	1487215	679555	537171	1642619	2260129	2150541	21445	269524	389517	2085	186638	344251	388053	12117	327566
1013	368	12663167	148	148_ 368	160839	315184	256737	19892	183486	60993	240770	234950	195233	209339	275977	199229	225719	129805	122073	307306	347478	369016	3874	36383	64381	791	49995	49126	61447	4892	50823
1048	368	12663167	149	149_ 368	361806	546283	534557	86091	326500	116255	472161	495088	407825	412544	471141	499132	475022	203467	259800	787969	750963	754889	6474	69606	126374	688	102796	113461	122153	3638	96906
1098	368	12663167	150	150_ 368	48198	68969	21045	9323	34665	17346	51777	53809	65628	43621	60117	60371	53071	32278	38175	86151	93684	85816	2290	3018	14258	93	13549	14930	6956	580	11237
1117	368	12663167	151	151_ 368	26776	42630	52965	9474	25444	12950	12630	43493	53795	10007	59735	24269	39681	16240	24568	29326	55481	56221	570	9960	8096	42	10621	12446	9788	980	2364
1301	368	12663167	169	169_ 368	8015	23788	18347	1182	23967	3150	15933	20747	11269	13000	20060	3823	5640	2248	3258	9244	16363	5601	300	554	5497	59	3613	5269	4177	156	5455
1443	368	12663167	183	183_ 368	430132	824440	712988	49026	271868	142160	582349	419734	296690	316262	513539	342830	322568	164184	149633	444873	563690	510864	4182	83592	153032	757	81577	118912	118641	6263	120245
1455	368	12663167	184	184_ 368	43581	108951	110966	2600	47282	24585	76897	66291	35852	37984	70488	51377	70396	18100	26542	78022	34847	77489	317	3857	17623	7	12505	18521	18070	225	17221
1464	368	12663167	185	185_ 368	43748	76993	91074	3110	54782	13872	87741	91090	35816	63750	79930	26328	70287	27233	37415	77213	91241	84963	807	16312	22895	53	18196	16121	17754	1216	19846
1510	368	12663167	189	189_ 368	12299	17272	20310	2578	10561	4874	17546	1893	25038	7435	13482	7823	1301	4454	6120	8245	15080	14159	265	463	580	12	5010	4345	3392	80	1797
1571	368	12663167	191	191_ 368	6530	29337	43128	3903	26654	5014	30630	29299	17428	17297	48287	30935	34988	11190	18507	7885	36203	39630	958	1695	5884	58	7016	2780	2616	228	6859
1819	368	12663167	205	205_ 368	4283	15894	553	2138	11682	3066	25017	19768	13299	660	19449	4607	3747	1314	13233	23939	6191	20568	255	334	2072	19	2458	1309	925	536	3222
1865	368	12663167	207	207_ 368	15740	37981	37947	1879	24240	10540	30653	44219	38137	11216	55205	27562	29376	10913	26175	41418	80441	74784	382	1202	10365	84	13905	9890	6189	210	8871
1931	368	12663167	211	211_ 368	269392	468827	430986	55205	301824	96809	389208	469536	291667	263372	409699	298125	328844	154340	202297	490793	433255	449198	4173	24497	114653	208	80395	105539	116313	2903	79947
1935	368	12663167	212	212_ 368	28024	42967	50181	2914	38448	15727	60052	54061	22291	48356	49184	31668	42742	25307	21688	57932	34450	93890	607	7489	12120	52	11108	11346	12239	445	18101
1937	368	12663167	213	213_ 368	53134	79489	100193	8672	43681	17927	74285	98294	50442	41366	82908	86054	47869	28226	31862	53570	76163	67609	493	12886	25223	7	11823	23401	14556	502	16451
1949	368	12663167	215	215_ 368	16110	62782	47597	8498	34158	17164	67231	73405	58445	54244	82151	21878	79691	30739	28051	110823	117211	65137	406	2849	13994	69	13846	11453	12799	166	11603
1976	368	12663167	216	216_ 368	418	3746	7926	710	1693	1828	812	5761	352	5536	1364	6760	572	474	5457	6170	26	1819	92	139	293	7	387	1564	74	206	4157
1994	368	12663167	217	217_ 368	26254	101519	91707	6970	74360	33728	82273	94729	85644	85129	86703	94744	129561	38057	55296	120663	160574	143560	1261	5488	27266	203	24211	23069	33094	794	18593
2125	368	12663167	220	220_ 368	7	12	116	31	87	746	7	61	236	12	241	17	248	7	13	26	24	42	12	7	42	12	32	70	7	12	554
2149	368	12663167	221	221_ 368	163161	307200	244379	24348	199678	73924	269552	289354	182291	263502	321347	215284	238893	119904	123995	361212	376313	272972	2288	44513	76476	225	57079	64015	74731	4198	47712
2179	368	12663167	222	222_ 368	24350	52363	38916	2601	41590	6411	49608	34693	35573	33932	91837	31490	13624	19167	30994	35030	59561	56813	3623	2998	14389	91	11170	11501	11784	864	11656
2188	368	12663167	223	223_ 368	13031	13968	38197	1574	21913	2457	29566	10677	17306	20389	37162	7576	26922	16486	11001	20459	23618	7384	448	5982	8567	7	7489	7649	4032	167	5698
2212	368	12663167	229	229_ 368	35091	86307	27519	3524	37467	21180	77775	104658	46196	50332	60355	34961	30128	10819	34727	89002	56559	64477	496	4073	17857	12	10099	19447	10920	248	16190
2264	368	12663167	231	231_ 368	61805	164671	108156	6712	95237	33127	120791	102947	89336	89839	102861	46962	123833	18756	43712	142068	136486	126982	1323	18483	33405	117	16849	21471	30284	474	24659
2351	368	12663167	241	241_ 368	1186	808	192	29	1866	907	8788	44	701	4825	10	12	12662	11	1201	4055	1950	1896	13	261	905	7	2973	2618	2675	12	495
2389	368	12663167	244	244_ 368	525	11914	2722	13	2953	1650	11003	11331	11046	1107	4152	11638	120	387	2760	260	543	21922	50	951	323	12	790	1779	910	97	281
2505	368	12663167	257	257_ 368	122226	732267	653317	4869	402762	64761	356166	342853	67720	198298	212349	32481	140972	52765	94490	208786	252179	167879	1780	14391	143840	7	64249	78993	96799	1107	116556
2518	368	12663167	258	258_ 368	79968	165493	114433	781	68509	26969	123301	99217	894	30888	32222	10882	4218	6401	6490	3713	46730	28538	34	11019	32646	7	6577	15325	13595	12	18134
2524	368	12663167	259	259_ 368	75887	93705	112477	338	51855	20630	82598	48554	7006	23175	31644	14110	6029	1751	9727	6928	42432	10530	12	1104	21068	7	9181	10408	15834	129	16768
2535	368	12663167	260	260_ 368	1112	18234	5459	12	1683	1386	5799	1356	47	24	94	123	43	360	335	11	293	515	7	58	250	12	1092	154	272	7	1806
2634	368	12663167	273	273_ 368	659487	3716177	3081941	27538	1803301	448550	2464229	1810534	160050	693515	1046144	609672	432382	226808	314389	882283	699482	369613	2626	74054	660117	355	260674	370926	393239	1022	408116
2642	368	12663167	274	274_ 368	439103	803956	711928	4974	357104	146208	484878	565413	40303	186926	262710	38793	81997	22854	76484	234040	217957	71074	463	16663	144605	7	52612	77879	103528	203	108599
2647	368	12663167	275	275_ 368	224883	392853	277572	2885	218523	64332	210592	230159	9566	55722	90540	13379	41442	9853	12365	85399	113634	37175	365	23340	60428	13	24790	39772	42249	257	48214
2650	368	12663167	276	276_ 368	26256	29715	43581	15	7826	17172	29324	21124	1166	949	1731	54	271	326	591	78	4554	2117	12	344	8345	7	1240	6045	407	12	8739
2705	368	12663167	285	285_ 368	124753	112150	149086	427	67880	11709	119225	106615	6207	6113	40078	4538	40304	655	18844	44147	5053	56	60	9767	38536	12	11964	15985	20044	128	18706
2711	368	12663167	287	287_ 368	30553	47112	41560	257	17788	13803	45286	33469	3750	6191	5167	4634	8253	259	13003	2487	3053	720	34	317	11570	7	5441	5930	5557	12	5340
2783	368	12663167	301	301_ 368	14948	51950	58032	413	7145	12305	53990	16505	1255	11512	5309	2043	281	3261	3675	413	169	947	20	508	12768	12	5676	7741	9201	220	12145
2794	368	12663167	303	303_ 368	67495	125795	79168	824	52944	8087	67222	66174	270	3374	6446	15943	26644	1953	5863	5505	16941	4525	7	1686	14675	12	6414	7362	10895	85	11129
2801	368	12663167	304	304_ 368	28344	40431	23861	13	2510	5402	3205	6228	3662	1090	1212	5400	1834	7	74	189	87	42	12	199	4284	7	157	819	41	12	4197
2810	368	12663167	305	305_ 368	81687	141567	101638	1230	54864	13483	91198	92985	656	16647	21960	26360	33123	7202	2788	6985	33886	7704	54	3325	29037	7	6252	13982	9887	261	23551
2842	368	12663167	306	306_ 368	6253	30178	46010	16	8031	5102	37751	1886	29	299	15988	48	1314	1651	4935	1572	1396	2692	12	69	6046	7	2614	3524	12	7	5206
2858	368	12663167	307	307_ 368	32163	19690	11919	902	17802	3109	6513	12757	36	143	1780	76	296	12	561	105	872	285	54	853	5851	7	1747	2251	7346	12	2596
2987	368	12663167	331	331_ 368	18685	40959	42883	24	25410	4213	35454	2187	842	12	14925	7	1150	243	6038	13	2513	9490	12	640	2059	7	3768	4533	2411	12	7653
3009	368	12663167	332	332_ 368	454	5443	1168	7	794	2979	3198	317	14	12	458	7	288	12	7	12	7	12	7	12	93	7	1154	12	27	7	458
3028	368	12663167	333	333_ 368	26062	16702	23572	14	24442	3955	32652	14774	502	107	563	6748	4090	822	15653	11	352	7	12	435	7439	7	4840	4554	4210	12	4189
3115	368	12663167	346	346_ 368	3601	5803	185	7	1560	2510	2241	153	230	304	119	12	411	81	7	12	160	7	12	7	147	12	3270	7	38	12	16
3125	368	12663167	347	347_ 368	1012763	1609853	1127071	9187	595047	308765	982329	748208	68583	309945	386721	82262	250253	27309	53376	330291	131017	190606	419	56439	264068	59	100284	131750	193379	283	166354
3134	368	12663167	348	348_ 368	275595	512821	419285	2425	233130	82382	273798	285390	14394	90305	107528	64562	60767	23231	54865	67567	90274	59027	78	7704	80916	7	26072	46328	52793	33	74486
3142	368	12663167	349	349_ 368	152549	251639	166733	1315	125414	45976	139972	126985	2556	52964	74587	3467	13396	14416	31436	9292	64980	28534	114	3352	45193	7	14914	25936	28023	68	32981
3147	368	12663167	350	350_ 368	19644	30831	9713	28	36421	1461	25730	15454	427	511	3101	8682	3285	145	851	1001	165	52	7	459	5443	12	2277	322	2482	7	4347
3149	368	12663167	351	351_ 368	7	7123	8814	14	37	2606	720	88	26	12	7	12	146	112	140	130	1651	52	7	100	12	7	292	2124	12	7	756
3167	368	12663167	360	360_ 368	373	32	7	12	102	7	12	14	12	11	193	12	139	7	79	216	655	53	12	7	12	7	15	12	7	18	524
3171	368	12663167	361	361_ 368	113	6118	244	29	377	1222	7	8328	19	152	98	18	12	7	132	23	611	53	12	7	10	12	7	70	52	12	165
3197	368	12663167	362	362_ 368	4266	2279	45	11	1916	2702	9395	1117	32	7	1096	54	418	12	205	129	12	53	7	49	4474	12	118	1013	7	12	408
3256	368	12663167	375	375_ 368	579414	841651	684481	5173	413634	48078	510104	567934	17798	197495	147625	96789	24337	15185	21720	164829	228833	79220	410	13746	154670	18	60824	73167	82664	102	130561
3260	368	12663167	376	376_ 368	178889	229505	204146	1435	122702	43746	144062	146216	7741	39034	31950	3910	44480	6832	5250	55204	45800	12602	78	3138	61295	7	17889	33094	34202	49	47131
3267	368	12663167	377	377_ 368	86566	120445	120805	718	74299	27842	89348	56807	506	6230	20847	5808	27182	3200	3922	13488	465	20958	272	1898	24179	12	7144	11759	10997	7	13434
3276	368	12663167	379	379_ 368	253	301	494	11	12	345	35	1555	21	7	209	12	7	12	583	28	738	1971	7	56	39	12	307	7	12	7	2283
3303	368	12663167	421	421_ 368	12209	231	153	19	12457	2142	443	849	132	84	12	60	470	7	209	12	308	566	7	13	219	12	48	34	7	12	3020
3402	368	12663167	464	464_ 368	8276	7205	6297	24	587	263	20892	4764	376	254	674	130	188	10	104	8528	7153	12	7	105	301	12	36	2303	364	7	185
3408	368	12663167	465	465_ 368	111121	148761	156417	3005	88824	9919	146078	129611	10636	24342	45117	7147	7401	10286	4906	49580	77018	32192	122	4400	37992	7	15608	17214	18344	15	29334
3411	368	12663167	466	466_ 368	38785	68131	62059	224	41362	14467	45116	33402	40	18132	1288	2198	6384	727	16607	516	1590	8889	12	1254	10835	7	4298	7982	11624	12	11031
3415	368	12663167	467	467_ 368	20112	5067	22572	16	16559	366	18889	21039	40	3525	8175	114	428	12	1486	7	18	2279	12	970	2099	7	1970	5194	2161	12	5424
8	369	12677850	55	55_ 369	1360	1363	41	232	2840	905	1179	1308	17743	1242	6186	16663	6168	521	6991	3457	10588	38910	133	158	84	7	210	450	92	72	2615
75	369	12677850	69	69_ 369	3581	11491	3055	2354	6569	1302	18362	988	20897	1962	3756	9995	23340	1820	8080	31412	10581	56033	1125	221	543	141	4574	1730	225	501	1445
101	369	12677850	72	72_ 369	3867	10587	3149	1039	11012	5948	14763	11521	20413	22468	47623	15190	7955	13037	18013	19451	53001	78442	448	546	7018	508	3586	3975	1025	425	5412
237	369	12677850	76	76_ 369	4359	3306	10820	1068	6242	1166	11073	980	21171	25241	9336	8714	25175	4284	14494	20449	12684	9494	859	373	119	248	3078	1888	174	602	791
365	369	12677850	97	97_ 369	6593	3018	5164	967	129	1567	778	236	12691	1588	9497	3644	6237	5223	5262	2822	3969	4277	407	497	467	217	404	467	7	446	3503
379	369	12677850	99	99_ 369	6076	20650	22008	4800	12936	3424	30078	11302	27071	18640	17988	12720	25965	8825	24147	24828	52527	40809	503	495	2123	552	5399	6406	2556	947	4098
835	369	12677850	135	135_ 369	2057	9409	430	2151	5605	4360	28517	4886	1235	3302	21029	4992	5695	1451	3562	22225	32481	46412	512	3100	2901	12	5159	4066	1026	152	3310
859	369	12677850	139	139_ 369	5942	40225	21694	1086	21321	10150	25782	40473	16256	10817	45215	5520	26757	5600	16864	1278	12019	62781	296	1125	8307	56	4322	6787	7395	131	8246
1183	369	12677850	157	157_ 369	5348	7426	19085	3414	21503	2398	21613	23227	42297	4818	20618	14217	21875	23688	14804	23343	7392	61564	665	1010	1602	18	2384	4068	5669	238	5279
1271	369	12677850	163	163_ 369	4372	36706	24667	3705	9915	10360	41168	5500	1726	20514	32008	23315	1680	9391	3270	34029	22206	5055	275	5806	1234	70	6395	9233	3864	135	5225
1341	369	12677850	171	171_ 369	3085	19598	12573	3869	8546	3905	29459	13195	1445	20507	26743	19734	16231	8730	11035	10444	33968	22499	1222	954	754	7	5827	7285	4045	187	4210
1355	369	12677850	172	172_ 369	282	163	309	22	206	163	373	2217	715	7	535	259	159	134	2922	19	2126	585	12	37	10	7	471	1025	82	13	15
1366	369	12677850	173	173_ 369	329	4238	12319	796	12939	3904	12355	8929	8207	17738	6898	2376	2698	2723	4473	515	16471	22814	204	551	373	7	4171	3708	970	54	4693
1475	369	12677850	186	186_ 369	731	3644	871	96	806	2110	2545	75	55	159	9616	730	529	15	435	348	2386	81	12	30	87	7	793	32	43	15	782
1767	369	12677850	204	204_ 369	2118	1685	468	730	1588	3762	1815	8999	1133	524	14207	6982	6695	3856	5599	569	5988	6740	24	438	1299	12	884	1589	93	375	2222
2052	369	12677850	218	218_ 369	742	6275	1976	1174	13338	5191	16441	3932	1917	1974	22907	1381	2860	3668	6866	1014	8447	40961	11	349	640	12	665	5370	2507	72	790
2089	369	12677850	219	219_ 369	1387	3896	15334	1089	499	2139	7651	1687	316	7213	2397	10772	280	1314	1701	4930	7536	28130	307	115	410	12	2595	1014	1842	11	7
2282	369	12677850	232	232_ 369	2378	16595	7248	2162	10359	5072	19169	3309	12326	668	16681	12910	22498	7751	10612	3731	8010	3156	187	2269	1157	12	3392	4250	2574	135	4477
2296	369	12677850	233	233_ 369	1615	1788	7004	24	133	4790	1133	1399	1184	287	2408	106	1282	1914	5922	10074	13087	530	1043	82	1097	7	1187	376	69	59	823
2411	369	12677850	245	245_ 369	17064	17684	83285	4556	20525	49585	38549	93291	42820	20935	50114	28346	50067	8629	15608	83818	62672	70306	426	2944	11397	68	11941	12627	7148	212	19667
2433	369	12677850	246	246_ 369	4120	336	2358	125	410	9940	12839	524	6013	10	6733	1313	548	12	703	6540	2564	2605	458	828	467	7	3304	2544	23	142	399
2541	369	12677850	261	261_ 369	1257	5877	563	26	1765	597	341	151	51	24	161	22	237	169	29	129	7	12	7	12	45	7	35	96	12	7	173
2672	369	12677850	279	279_ 369	4724	1506	2475	32	1108	592	1379	276	36	29	13	12	1432	12	287	26	18	56	7	510	292	12	7	94	12	7	176
2707	369	12677850	286	286_ 369	6389	31189	23132	10	9765	2906	18324	3494	18	540	1417	3032	989	106	431	11	11	56	12	257	806	7	3514	6875	183	12	5729
2715	369	12677850	288	288_ 369	1135	67	273	11	205	376	2103	36	15	7	16	12	7	12	46	3771	7	56	12	87	3130	7	161	1265	176	12	2360
2731	369	12677850	291	291_ 369	620	6405	220	19	770	377	897	1707	40	44	8625	178	4688	12	5623	10	7	2346	12	745	34	7	799	273	76	12	2579
2748	369	12677850	292	292_ 369	3420	1658	3295	15	275	1196	3518	846	32	7	669	12	93	7	53	10	12	62	327	337	319	7	137	1252	62	18	96
2767	369	12677850	294	294_ 369	2666	292	1625	21	1416	1766	4445	467	36	12	7	73	74	12	7	16	12	93	7	34	840	12	736	2003	7	22	198
2788	369	12677850	302	302_ 369	912	4054	1000	12	3806	3681	13289	7	372	12	1911	166	7	12	321	7	131	42	12	134	7	12	313	1431	4001	7	607
2872	369	12677850	309	309_ 369	14930	17433	12505	317	9285	3875	14387	3484	40	526	448	127	678	343	22	118	7	123	12	376	6233	7	256	3070	555	12	5047
2896	369	12677850	319	319_ 369	8086	43448	22575	794	30125	9466	83904	28593	621	73	13870	1453	642	7	5355	12	711	277	7	791	7889	12	2392	880	2517	39	11849
2921	369	12677850	320	320_ 369	5005	2848	14871	10	2319	3689	1627	1767	12	7	1699	12	533	83	127	10	18	7	12	371	4881	7	1857	415	64	12	2137
2940	369	12677850	321	321_ 369	422	7	1160	17	739	2364	3419	143	19	12	7	12	7	10	12	7	12	518	7	12	525	7	244	2279	12	7	29
3047	369	12677850	334	334_ 369	1250	2182	5569	7	744	3336	16273	1636	1749	60	439	16	236	12	7	11	16	4352	12	258	109	7	12	150	7	12	1182
3057	369	12677850	335	335_ 369	154	40	174	16	1266	1914	4197	12	40	7	96	15	12	7	1179	22	24	55	10	12	92	7	12	138	7	12	2108
3100	369	12677850	345	345_ 369	4468	1066	1044	31	2178	2953	184	3379	29	7	116	196	19	12	181	16	3939	7	12	7	232	12	1065	2223	7	12	295
3211	369	12677850	363	363_ 369	2703	29187	16564	276	6913	2848	32924	2532	32	7	18667	224	12	7	2675	11	12	53	7	174	2712	12	242	1457	203	7	4124
3224	369	12677850	364	364_ 369	3300	4904	1518	14	254	1782	16781	253	25	11	7	12	146	7	12	7	12	53	7	46	215	12	12	1377	7	12	7
3248	369	12677850	373	373_ 369	5339	523	2469	14	511	3551	553	1883	15	12	7	135	1149	823	3179	11	12	52	16	130	6581	7	1486	130	12	7	4512
3250	369	12677850	374	374_ 369	5506	36587	17725	12	19866	88	8410	16559	26	239	6548	153	12	12	7	263	69	52	12	206	3970	7	418	221	12	7	44
3272	369	12677850	378	378_ 369	1673	13835	5590	7	10138	4438	11144	1887	985	12	139	7	156	31	372	28	593	381	12	7	4662	12	960	2524	7	19	4881
3308	369	12677850	422	422_ 369	122	8468	11	10	10	219	329	70	12	7	402	12	1138	10	7	12	7	12	7	109	222	12	7	41	12	7	1508
3311	369	12677850	423	423_ 369	27	12	10	7	12	739	7	33	12	7	54	12	7	11	955	12	7	388	12	7	12	7	12	65	7	12	108
3386	369	12677850	447	447_ 369	78	12	332	7	13	151	104	10	15	12	325	7	13	12	7	12	225	477	7	12	7	12	7	12	7	12	43
3401	369	12677850	463	463_ 369	1093	204	21	24	970	78	379	16	43	7	75	713	843	288	5221	11818	1129	1882	12	133	342	7	106	191	12	7	2245
3417	369	12677850	468	468_ 369	1968	5399	67	12	96	3743	2505	1666	40	7	199	12	137	7	127	12	18	7	17	70	25	12	1047	1169	7	12	1942
249	370	12692583	77	77_ 370	2486	13286	4866	51	1886	3193	16907	43	13720	25	14082	7544	14043	1768	3020	3989	7276	25470	532	963	577	237	1867	3910	380	370	814
324	370	12692583	89	89_ 370	411	20	29	22	15	7	2575	19	205	11	1345	1845	1036	12	1032	21	116	1018	29	27	34	7	125	137	12	7	24
399	370	12692583	101	101_ 370	167	69	237	384	7544	474	470	37	1973	190	16907	2314	1202	5787	2288	1189	4676	3544	196	833	108	148	1358	243	66	32	41
424	370	12692583	103	103_ 370	163	419	3990	37	20	931	7255	204	12498	306	8778	224	5649	541	2051	657	138	5515	49	457	109	38	1256	1371	7	34	94
512	370	12692583	113	113_ 370	292	12	7919	991	144	1156	2463	3863	29576	533	807	75	6009	3022	8417	118	7735	28620	169	201	104	7	435	193	12	46	7
525	370	12692583	114	114_ 370	403	3850	110	19	13	522	2019	1401	174	230	230	10	77	2044	2347	565	24	1088	100	83	115	7	321	359	12	67	419
544	370	12692583	116	116_ 370	239	1492	7014	757	2084	553	15250	7	13954	112	9414	1052	513	439	1256	14706	1634	184	57	102	37	58	249	229	94	33	1516
607	370	12692583	119	119_ 370	213	391	2428	968	1177	695	2907	3711	12073	11	10003	4010	7485	3488	4682	2165	2306	100	84	311	267	12	3934	724	87	44	7
759	370	12692583	132	132_ 370	278	8776	744	2205	1339	2054	4384	2647	6864	13514	6965	13338	5696	10263	6306	5938	7279	22112	394	1563	2054	209	4201	4358	811	417	1028
917	370	12692583	144	144_ 370	120	168	14995	682	958	589	11931	4046	133	22	750	11452	4595	2253	268	842	31	81	62	305	493	7	4544	198	229	12	518
927	370	12692583	145	145_ 370	163	12	39	390	534	1766	836	2202	1554	68	8591	623	1228	4073	5004	3298	163	13355	186	50	209	7	12	102	7	12	175
1143	370	12692583	153	153_ 370	103	7	78	19	24	44	12	51	561	7	339	11	23	141	573	1734	143	92	93	12	231	7	18	1792	12	7	82
1230	370	12692583	159	159_ 370	139	2143	4036	108	158	810	421	986	14826	62	645	12	10290	11	2366	497	355	11368	60	139	237	12	511	426	7	13	162
1255	370	12692583	161	161_ 370	57	177	132	25	42	296	462	151	223	7	617	60	294	16	13	90	344	122	12	7	222	12	182	1640	7	21	24
1617	370	12692583	192	192_ 370	124	7	27	46	77	513	239	62	198	61	83	22	127	175	139	872	12	510	14	35	7	12	14	445	7	25	20
1889	370	12692583	208	208_ 370	278	8803	2178	50	5665	2335	7653	1682	75	340	2844	41	48	174	6216	464	1103	6702	81	551	125	25	1662	293	15	37	344
1942	370	12692583	214	214_ 370	159	10	1718	859	849	1923	4956	2101	18	70	2304	13	8454	1121	592	808	603	458	50	295	110	7	5744	5491	57	132	1623
2199	370	12692583	225	225_ 370	292	12	16	21	7	863	232	12	334	7	15	12	10	12	84	86	31	1335	7	30	114	12	42	122	7	12	23
2240	370	12692583	230	230_ 370	360	12147	13185	18	4988	5075	6467	1764	185	3056	10485	477	7754	380	10819	1093	935	29927	293	460	526	12	423	417	619	201	3366
2553	370	12692583	263	263_ 370	760	12	434	16	260	78	636	248	18	12	7	12	10	128	102	12	26	475	7	62	12	7	86	1428	12	7	356
2720	370	12692583	289	289_ 370	61	77	1801	7	39	1650	488	486	23	2612	22	109	10	12	7	13	12	3643	7	90	106	12	51	308	7	12	7
3359	370	12692583	437	437_ 370	32	262	7	12	10	7	2464	37	12	7	16	50	1498	12	7	12	7	12	7	29	119	12	7	12	7	12	7
2	371	12708083	53	53_ 371	148	12	26	27	34	340	485	101	36	17	22	234	91	32	276	95	25	451	13	7	12	7	12	130	7	38	12
313	371	12708083	86	86_ 371	277	200	460	57	12	47	126	107	43	7	38	16	19	10	154	127	12	7	38	12	42	7	18	51	12	7	84
637	371	12708083	125	125_ 371	50	37	54	12	81	1185	624	12	132	7	44	10	151	17	10	23	31	51	12	7	291	12	25	73	7	32	12
1218	371	12708083	158	158_ 371	63	89	55	20	2141	51	3239	12	39	12	1461	224	103	840	2163	347	24	384	7	12	305	7	28	102	12	7	68
1380	371	12708083	174	174_ 371	2525	1948	773	26	522	732	2988	677	400	130	1606	22	154	2111	1616	390	33	687	7	30	266	12	484	38	49	7	416
1704	371	12708083	200	200_ 371	160	7	16	14	12	44	7	12	314	61	126	7	41	33	4082	15	95	12	7	12	71	7	18	12	7	12	7
1728	371	12708083	202	202_ 371	207	59	96	31	25	12	362	94	40	11	155	17	155	166	12	20	69	420	7	28	187	12	184	805	71	7	615
2444	371	12708083	247	247_ 371	183	598	1792	632	208	1547	930	45	14	12	5235	1244	215	180	1745	853	25	1538	104	65	45	7	4824	300	12	7	160
2606	371	12708083	271	271_ 371	73	32	26	27	15	290	4948	7	40	45	12	14	11	18	7	23	740	42	12	45	58	7	12	64	7	12	7
2654	371	12708083	277	277_ 371	690	6825	6109	13	471	2408	14927	292	43	12	1009	7	302	12	7	174	1723	42	12	89	152	7	161	898	12	34	275
2772	371	12708083	299	299_ 371	472	7	17	24	908	929	198	68	25	12	478	50	235	7	49	10	12	93	7	219	199	12	90	1224	7	43	12
2868	371	12708083	308	308_ 371	234	7	18	15	131	38	4082	12	1095	7	447	16	70	12	7	11	31	123	12	87	147	7	12	248	7	12	149
391	372	12723933	100	100_ 372	181	179	198	56	275	395	76	2486	1097	7	60	12	15	16	3574	26	7	52	12	90	20	7	12	57	7	12	110
1687	372	12723933	199	199_ 372	52	12	122	28	461	7	334	523	27	12	1238	100	1286	7	10	12	730	12	7	12	7	12	157	703	7	12	165
2197	372	12723933	224	224_ 372	24	492	5723	25	687	222	738	428	206	441	103	200	580	146	1557	16	1199	122	7	64	226	12	67	370	7	12	258
2325	372	12723933	235	235_ 372	359	390	602	26	184	34	134	205	274	83	151	14	189	7	216	17	137	42	12	39	71	7	24	64	12	7	47
2456	372	12723933	248	248_ 372	40	97	14	18	11	15	167	187	36	426	13	14	15	7	12	30	220	403	7	12	57	7	18	33	12	7	116
297	385	12975667	84	84_ 385	38	12	2801	14	2300	7	2706	2154	1166	10852	11883	7534	13494	3636	14550	28	22253	13213	8546	10988	8143	15796	10026	9664	12953	9697	12
314	385	12975667	86	86_ 385	29	21	80	12	7	12	32	42	43	85	10	109	352	10	117	305	12	7	12	174	325	251	7	373	167	12	7
1476	385	12975667	186	186_ 385	32	27	1956	12	11	7	103	348	55	1028	8736	9949	1904	815	15185	2718	6269	3747	12	7671	9578	1385	9683	8450	7398	6643	7
72	386	12995150	68	68_ 386	55	37	17	37	41	57	7	14	52	24	34	30	20	65	52	45	121	37	12	7	74	374	12	53	75	26	7
1184	386	12995150	157	157_ 386	699	597	1012	59	3376	1168	13	20	437	4351	7929	24746	12058	21375	19334	23204	15140	20891	27345	31707	22695	14374	25195	25061	17725	22843	12
1381	386	12995150	174	174_ 386	149	98	763	26	8578	12	12	7	105	9419	9585	2790	25	3008	2534	12243	3293	5478	15489	7818	13989	7267	3968	7362	5942	11378	5214
2445	386	12995150	247	247_ 386	52	86	10	13	2250	144	14	60	14	640	1272	9629	13	1049	826	6191	211	81	487	6397	2153	12385	8029	4693	869	7498	12
2655	386	12995150	277	277_ 386	147	7	15	13	12	7	15	12	201	7	36941	41421	12	7838	26667	19350	17027	14949	41986	20262	7	56621	82748	25762	40290	132702	12
305	387	13012150	85	85_ 387	66	50	283	41	23	7	63	12	304	7	1691	2217	2019	165	291	3829	727	9632	1181	1824	1096	5672	569	364	407	5209	12
400	387	13012150	101	101_ 387	156	87	893	15	2244	39	1841	651	1111	2830	9834	11668	9090	20331	16892	25656	25514	24148	16452	16206	7918	6738	12737	12117	17364	16884	12
425	387	13012150	103	103_ 387	94	12	7253	37	20	7	8074	8621	6995	12	66410	34	79596	95614	90435	88959	90514	165033	130596	82976	110397	107902	115152	76236	103062	137358	12
706	387	13012150	130	130_ 387	103	7	2639	38	15	12	17	892	80	13570	17290	20	20489	10743	16576	13813	12309	12883	24099	35291	36660	31948	19615	26478	22407	29224	7
942	387	13012150	146	146_ 387	60	49	12	38	14	85	13	10	26	272	227	159	21	71	1290	11	94	102	353	164	581	236	7	793	2923	138	12
1137	387	13012150	152	152_ 387	38	47	205	30	24	109	10	11	136	3721	178	413	2678	17	3264	7470	981	81	1161	2282	369	298	211	5486	2301	460	7
1219	387	13012150	158	158_ 387	109	109	1514	20	1549	12	15	12	165	6397	4147	4618	5243	3273	5697	4153	824	817	4342	7293	7208	12520	6866	2271	9906	5604	7
1231	387	13012150	159	159_ 387	107	84	604	27	23	118	523	14	112	3619	1804	651	5179	977	3445	667	6091	748	6933	1177	2092	6984	5254	1836	5697	942	12
1356	387	13012150	172	172_ 387	188	12	4496	22	35865	7	1234	12	1187	56002	40970	33716	39280	33822	51878	35856	21643	40516	63264	42033	55407	60272	32551	38860	43419	65073	7
1367	387	13012150	173	173_ 387	528	317	3728	47	30132	12	15	750	1145	7	35234	46454	36834	34533	24883	24141	35085	4927	24405	31831	37662	21890	35736	27585	28684	60857	12
1431	387	13012150	180	180_ 387	11	7	333	21	12	3944	12	14	45	8372	2121	6578	318	16	5667	1599	5267	102	173	1511	3692	13185	710	426	2028	3078	1250
1486	387	13012150	187	187_ 387	71	48	689	33	12	7	331	12	40	3225	690	4056	589	899	489	1414	854	2555	3079	279	522	5108	1144	5433	1100	7558	7
1511	387	13012150	189	189_ 387	293	7	9821	37	45614	12	33	7	3525	85934	75744	109525	15935	83455	93704	63061	84785	82920	83627	104953	106470	118678	104325	75643	120480	139439	12
2180	387	13012150	222	222_ 387	88	76	1087	93	323	12	22	684	12	2478	407	6355	762	12183	8664	817	4267	6651	8074	9506	10591	12726	13027	2447	817	1350	4894
2201	387	13012150	226	226_ 387	25	19	20	33	22	7	12	7	32	86	174	81	815	12	60	211	26	153	279	491	171	160	332	901	52	7	12
2461	387	13012150	249	249_ 387	52	50	30	28	32	20	18	7	18	12	32	68	212	54	7	35	87	62	344	102	408	45	122	28	387	71	48
2712	387	13012150	287	287_ 387	47	7	78	11	10	12	11	20	21	10	10	11	7	237	57	12	7	56	12	7	12	4525	322	821	247	353	113
2922	387	13012150	320	320_ 387	54	96	7	10	2955	12	250	10	7	23	39	12	10	10	203	1084	18	7	389	832	390	2881	240	1146	12	4638	7
9	388	13028934	55	55_ 388	320	169	197	158	53	249	700	18	424	1620	725	516	2619	72	3524	467	933	1010	1128	437	509	2449	2131	710	1991	1484	12
59	388	13028934	61	61_ 388	97	118	154	23	12	80	723	597	1430	11	1453	577	4271	1994	227	2230	143	1447	7	243	3180	514	3889	3706	1710	71	12
76	388	13028934	69	69_ 388	159	127	28	29	158	174	23	23	132	478	24	870	402	533	24	59	805	121	199	198	377	106	176	59	144	89	12
95	388	13028934	71	71_ 388	34	7	235	22	115	3883	416	166	33	80	237	6724	121	1458	72	1116	177	435	1475	4566	1883	9364	91	553	92	232	12
102	388	13028934	72	72_ 388	77	46	12	78	7	57	1039	496	280	7950	6987	5948	5282	8168	8671	8471	8176	10503	5569	7542	10284	3217	6971	5709	2401	7356	12
207	388	13028934	75	75_ 388	3430	3428	8787	117	60	61	46	15079	8550	74303	61972	98504	87779	92332	79735	130525	119595	167271	122097	115056	91875	105006	98570	83244	78027	91288	14
238	388	13028934	76	76_ 388	264	257	966	27	11	99	173	152	124	327	272	6325	3340	1117	2058	1654	2091	100	372	4186	1527	4149	1832	1489	7	1319	12
250	388	13028934	77	77_ 388	567	643	35	142	237	296	157	43	119	1388	1038	44	3290	736	55	2735	1409	355	1535	1356	1612	1743	30	552	2193	12	7
325	388	13028934	89	89_ 388	12	7	12816	22	15	12	11418	11138	4266	11	46778	84553	63136	84388	70472	89825	13	135512	108971	94880	73284	84537	89523	71142	80767	93239	7
392	388	13028934	100	100_ 388	156	111	130	10	3619	226	7	12	157	5463	11	1026	2530	6933	10473	2179	1689	356	7604	5059	2383	9776	550	989	6863	2775	7
500	388	13028934	111	111_ 388	85	7	1193	35	14	102	12	75	47	209	437	2299	114	104	153	314	863	3441	5087	112	359	6838	2751	662	87	81	488
534	388	13028934	115	115_ 388	100	114	1174	28	32	245	501	20	69	4910	10780	3524	7243	32	11710	1325	5037	15642	11666	11012	11411	6177	3519	10587	8121	14003	12
560	388	13028934	117	117_ 388	7	189	18123	79	50	12	11413	7089	2912	53711	64103	88772	83519	98484	102327	148874	106762	188971	131900	113290	119486	106205	126727	89744	92864	101149	7
608	388	13028934	119	119_ 388	47	53	1101	39	6119	87	26	954	383	7224	6833	2410	5958	4708	17911	8344	7101	3519	8238	12995	9132	7842	6632	10156	7542	15043	12
641	388	13028934	126	126_ 388	28	36	13	14	7	12	613	32	36	372	5157	3415	6241	3194	8480	28	1023	72	4429	4129	7	12	6353	7	12	7	12
647	388	13028934	127	127_ 388	86	86	249	100	685	17	10	7	43	619	2146	711	4680	121	403	3740	1865	143	1455	4389	1992	6056	3592	62	201	7549	12
776	388	13028934	133	133_ 388	875	652	10192	49	90	1304	8578	9108	3253	49873	86568	165032	104370	137365	108051	108583	119491	185363	149960	156077	128961	154904	124476	105588	121336	147097	7
822	388	13028934	134	134_ 388	72	127	1188	30	8439	13	281	1663	296	14	12014	21179	12448	21966	7456	13425	11223	11344	8410	21167	15202	16418	14676	15943	8151	11338	7
836	388	13028934	135	135_ 388	197	116	742	149	59	158	716	22	124	3072	6759	4062	1280	523	12950	13460	1762	18657	4195	7731	6567	10120	5834	9030	6566	13095	7
863	388	13028934	140	140_ 388	60	28	130	31	7	44	69	12	36	1064	17	680	4955	140	75	10	1195	102	4339	2778	1220	1082	35	358	229	362	7
867	388	13028934	141	141_ 388	317	135	13	29	61	237	19	166	14	47	4131	3218	18	12	1319	1029	26	122	12	345	7	297	379	109	688	12	7
875	388	13028934	142	142_ 388	82	7	22	13	15	12	20	7	14	5696	22527	12	17420	23514	19950	23039	23721	102	7	11525	12	7	12	7	12	23426	7
928	388	13028934	145	145_ 388	111	7	873	36	3045	12	14	12	102	1092	6343	1118	1929	7726	304	6859	317	2417	5056	9882	3895	5838	5663	8337	1647	3931	12
1049	388	13028934	149	149_ 388	2340	1338	12549	58	73563	2395	10959	9047	6066	31	132052	167056	109325	129089	143005	157719	145165	197177	215837	167293	156174	186685	140921	118219	146014	145083	12
1099	388	13028934	150	150_ 388	360	157	2036	13	24	367	12	2063	459	18050	13341	20589	4409	15706	23062	32	15612	26638	25139	20374	16850	14155	8938	11553	13823	21174	7
1118	388	13028934	151	151_ 388	307	204	2733	277	297	351	1311	10	692	13	11500	15334	8578	8535	11948	4888	18414	24340	9084	6741	6890	7391	6347	19532	15094	10533	12
1144	388	13028934	153	153_ 388	58	78	16	19	103	1809	12	12	65	7	714	291	23	12	595	815	102	476	104	7	107	202	14	1909	480	12	49
1174	388	13028934	156	156_ 388	127	7	160	218	5178	140	12	7	14	1856	2203	3090	2157	3430	4597	4284	1064	81	1629	12702	7760	1995	6336	10022	6834	5378	12
1302	388	13028934	169	169_ 388	377	222	242	88	150	280	12	7	17	10	23	3674	18	12	12	33	234	81	7	365	2029	127	39	188	320	742	65
1331	388	13028934	170	170_ 388	70	59	240	21	72	3003	22	85	34	2303	406	1126	483	1099	725	4784	17	163	189	3524	550	4880	286	483	2088	7	1437
1390	388	13028934	175	175_ 388	165	81	4008	29	10963	10	23	11	198	11806	13687	10519	12408	17369	21025	18394	3865	9242	15030	10535	24588	22975	15481	19522	24164	25320	15444
1404	388	13028934	176	176_ 388	41	70	221	30	214	94	65	15	30	404	125	1119	5149	170	142	919	22	92	157	7092	2089	1675	2074	5782	1258	4993	12
1412	388	13028934	177	177_ 388	98	73	774	34	2594	52	29	14	52	1675	10026	8102	2475	9576	508	11023	2032	3112	1826	1567	4665	10000	8717	6510	3539	11173	12
1444	388	13028934	183	183_ 388	360	325	423	394	17	855	16	12	44	62	21	327	161	11	103	182	17	72	12	7	1951	1288	48	12	67	1959	145
1502	388	13028934	188	188_ 388	103	12	845	10	3407	7	489	397	32	6150	11344	13178	3830	15642	13797	12796	11618	2930	10849	18278	19765	26756	13472	11575	17414	14675	12
1553	388	13028934	190	190_ 388	12	62	1816	15	18	7	10	17	58	17693	15429	27768	15907	18737	14714	17381	12406	31454	9873	12050	29206	21579	21498	19710	19873	30866	12
1572	388	13028934	191	191_ 388	693	536	90	615	57	1396	22	17	78	17	24658	27	35487	34676	47184	41624	36911	42776	17	42229	12	15	22	11	18	42091	7
1618	388	13028934	192	192_ 388	111	90	429	46	18	145	12	11	33	3580	12	10104	7242	6675	386	21	2194	102	3411	6453	3067	12124	8440	7476	4578	9120	7
1633	388	13028934	193	193_ 388	185	115	43	49	63	137	18	15	121	795	3683	935	945	1233	825	516	519	477	875	141	3496	4198	3552	1254	1131	1237	26
1662	388	13028934	196	196_ 388	15	12	21	25	223	32	16	10	105	40	18	266	1351	176	263	267	24	354	7	960	12	469	1801	3785	132	3238	7
1714	388	13028934	201	201_ 388	7	170	27	35	22	10	26	12	52	12	27948	5488	6905	24745	26195	7	25367	34709	12	7	12	7	12	11651	7	12	7
1820	388	13028934	205	205_ 388	174	87	8673	24233	14599	35804	2347	1821	2225	38702	31397	23142	6845	50525	52756	24792	36134	58847	50036	41256	60376	59839	44378	29460	43892	40869	12
1852	388	13028934	206	206_ 388	54	26	960	60	2786	74	149	1014	434	1518	10960	10176	8514	12632	14712	4626	937	5013	14347	7456	8447	8220	8918	11451	7006	9833	12
1866	388	13028934	207	207_ 388	290	241	1393	170	3865	272	69	93	143	8932	15962	3551	16155	18138	1798	8071	14685	19622	20770	19671	17918	16671	16216	15652	16534	20866	11
1890	388	13028934	208	208_ 388	66	65	28	50	71	10	27	12	75	584	59	208	206	587	3227	499	336	935	1969	1660	3866	3496	189	891	101	3805	7
1905	388	13028934	209	209_ 388	110	107	50	99	37	3785	20	33	95	1123	1055	220	526	21	20	42	18	74	132	3388	7056	235	362	14	3461	146	1709
1950	388	13028934	215	215_ 388	342	12	574	128	124	425	10	633	136	7	6811	1030	827	9178	2006	13359	1597	102	3443	491	2916	12032	11494	4549	5644	10103	12
1977	388	13028934	216	216_ 388	146	99	11	18	2892	257	1890	2085	2555	12039	12	15617	1746	16	7	68507	58736	40113	31153	54276	56823	20119	2030	41566	38292	15854	12
1995	388	13028934	217	217_ 388	1905	1224	41	36	18	22	12	25	28	11	1189906	31	939255	1233049	1187732	38	1168322	1304321	13	17	10	13	22	19	24	34	10
2090	388	13028934	219	219_ 388	278	187	11669	41	57	12	3758	10	44	142625	95946	11	89450	102256	107956	103199	103497	85821	118503	98752	147459	140145	148364	116630	102279	154892	7
2126	388	13028934	220	220_ 388	7	12	1591	31	12	7	460	246	29	17433	13010	18479	8404	2745	13746	26	16915	1774	8811	7593	11545	20431	10660	11680	16428	23230	12
2189	388	13028934	223	223_ 388	269	85	16	44	1194	79	114	46	40	1443	289	1610	3976	1525	752	821	525	4870	4092	8822	6161	2399	2180	196	5009	363	12
2213	388	13028934	229	229_ 388	136	85	17	17	79	247	7	13	17	273	8556	17	8785	12	13	31	546	81	7	12	7	12	10	7	12	2641	7
2241	388	13028934	230	230_ 388	281	7	702	6101	7802	15290	13	38	43	15344	12496	16005	5358	15337	3863	13545	10432	1291	28694	11437	20233	10857	14584	8827	7404	21859	12
2265	388	13028934	231	231_ 388	477	293	2475	19	16166	12	1610	7	317	30161	15795	36228	18024	19053	11394	13008	17515	8294	22030	18245	26086	37107	21099	18286	36648	34552	12
2283	388	13028934	232	232_ 388	134	7	445	10	2470	12	178	11	43	3828	822	3166	3683	4411	1571	8503	1415	102	3497	6942	1083	19486	8094	1933	6194	8738	7
2297	388	13028934	233	233_ 388	98	107	330	24	404	110	12	164	17	42	5000	39	404	5966	2917	26	270	380	2893	12	3254	954	1939	6750	2715	791	7
2326	388	13028934	235	235_ 388	12	7	192	26	24	12	19	7	37	1051	222	3185	6908	2215	683	2204	158	361	2738	12	23	941	2266	640	4788	383	7
2337	388	13028934	239	239_ 388	2244	597	13	525	456	1712	7	12	37	7	12	11	12	7	80	25	12	81	7	146	1895	104	33	542	29	12	31
2352	388	13028934	241	241_ 388	872	218	21	262	132	649	16	22	26	56	298	12	199	11	14	22	22	3215	863	448	824	38	292	659	248	354	7
2359	388	13028934	242	242_ 388	121	127	625	217	1163	219	13	718	21	2085	10088	4674	1605	7503	6840	2141	2306	194	7108	12373	3933	8870	8776	2924	4181	9813	12
2367	388	13028934	243	243_ 388	337	212	605	78	103	542	14	7	107	116	16	12	214	3430	2590	134	7442	163	178	4242	307	1852	1142	675	369	819	7
2412	388	13028934	245	245_ 388	891	435	403	334	20	829	12	12	33	89	7	2315	17	3984	503	1785	8950	313	3727	9078	12	5576	981	6919	1456	3545	2401
2434	388	13028934	246	246_ 388	337	135	954	19	624	321	12	7	309	2261	7163	4223	12	7	3716	604	4201	4973	14243	9529	3327	3078	14537	2514	9156	2921	6167
2491	388	13028934	255	255_ 388	13967	3369	877	771	2846	7204	14	10	54	304	119	497	68	983	168	26	124	62	12	7	1439	4917	531	2640	4938	3334	12
2499	388	13028934	256	256_ 388	3022	861	737	201	12	2352	45	13	14	598	7	21	2612	16	335	1479	4224	62	7170	17712	13370	8873	8560	6171	9312	15949	12
2506	388	13028934	257	257_ 388	2202	662	1438	175	17	1161	23	10	36	860	68	571	12	171	1128	26	49	7	12	150	409	468	260	2661	2046	7	12
2519	388	13028934	258	258_ 388	371	118	7	20	14	315	12	7	14	12	7	14	12	390	7	49	29	12	1084	6533	1160	999	833	2446	392	542	7
2547	388	13028934	262	262_ 388	66	7	12	7	223	73	12	12	307	15	13	15	7	1780	12	113	18	7	1968	726	2776	4003	2123	135	12	3093	7
2586	388	13028934	268	268_ 388	128	28	316	20	23	98	14	10	27	100	19	10	15	188	12	17	31	42	7	2392	12	3017	1986	978	272	1248	7
2667	388	13028934	278	278_ 388	54	39	2992	7	12	7	11	12	36	14710	9222	7	12	11	14115	5277	2637	707	9870	7	42574	31688	25878	12487	12	36323	7
2673	388	13028934	279	279_ 388	12	182	1500	32	7	135	12	7	36	1762	5106	3201	22	810	7306	3866	18	56	2147	8518	18297	18568	3791	12	7	21335	12
2680	388	13028934	280	280_ 388	160	74	780	28	15	99	7	12	36	142	23	99	18	10	13	16	18	56	250	7	3727	1075	374	1070	1609	6591	1373
2859	388	13028934	307	307_ 388	415	7	20	30	20	12	23	7	36	13	13080	552	377	59	3899	538	405	123	207	5072	12	7	5480	12	8795	15666	7
2873	388	13028934	309	309_ 388	495	666	38	7	319	12	7	13	40	428	15	12	19	413	5752	15	7	123	1233	132	203	12	7	374	12	7	12
2887	388	13028934	318	318_ 388	153	116	15	10	10	7	12	18	25	10289	753	2015	1748	3218	11044	219	3771	1032	16974	17050	13638	14768	21325	9827	15136	25616	7
2988	388	13028934	331	331_ 388	730	175	163	24	1631	344	7	11	14	5355	15	265	10	670	68	13	12	7	3704	2245	4824	1563	2657	411	339	2600	12
3010	388	13028934	332	332_ 388	245	116	12	7	11	159	12	17	14	7	107	223	68	312	104	12	7	12	617	942	7	1025	123	167	1629	933	12
3048	388	13028934	334	334_ 388	1146	336	7	12	18	536	108	15	29	3467	3354	6082	398	7	10833	11	239	878	13917	2379	21076	18086	12573	11400	12493	30854	12
3064	388	13028934	336	336_ 388	120	36	13	206	331	1164	7	12	76	695	7	198	12	14	330	381	24	55	371	2735	5251	580	29	532	1363	3184	7
3101	388	13028934	345	345_ 388	6281	4330	60	1012	2711	4694	7	12	29	7	11	12	19	7	29	103	17	12	7	19	118	12	738	37	7	545	12
3116	388	13028934	346	346_ 388	6872	1610	7	333	1087	4528	12	10	7	52	12	7	12	821	1317	7	76	12	7	3652	556	991	220	450	167	12	7
3126	388	13028934	347	347_ 388	3147	897	12	170	298	2153	12	7	51	12	7	12	21	41	7	22	12	7	264	35	12	7	179	12	1201	7	12
3135	388	13028934	348	348_ 388	599	224	276	15	78	491	12	7	12	7	12	7	12	7	12	7	12	7	97	2359	2624	15	2099	12	1463	7	33
3225	388	13028934	364	364_ 388	12	7	11	14	12	7	12	7	25	7061	3902	12	7	187	946	12	79	53	3490	7	1265	1692	12	3127	7	8576	12
3298	388	13028934	419	419_ 388	769	217	12	343	589	1054	14	12	36	12	15	15	7	10	10	124	18	69	493	12	15	7	12	7	12	446	7
3300	388	13028934	420	420_ 388	950	197	19	140	12	582	7	12	29	7	11	12	313	10	101	7	18	69	12	107	7	788	376	2963	12	7	12
3304	388	13028934	421	421_ 388	447	164	14	19	11	300	7	85	14	52	87	67	127	12	7	85	12	7	12	7	66	12	7	12	1008	15	7
3324	388	13028934	433	433_ 388	69	29	10	16	12	10	7	12	19	7	1058	11	55	10	564	12	7	12	7	12	3510	7	715	158	6064	12	7
3337	388	13028934	434	434_ 388	53	12	11	11	7	12	12	7	15	107	183	5117	279	10	989	12	7	12	11	407	4521	5504	4133	1067	7	7844	12
3387	388	13028934	448	448_ 388	41	7	15	16	311	391	17	12	43	25	230	7	17	12	7	223	12	94	163	7	1574	4358	12	165	352	7	2194
3403	388	13028934	464	464_ 388	24	12	909	24	9521	7	14	12	14	1096	1565	640	123	496	154	101	133	7	6853	4288	2560	3271	10793	756	6914	19846	12
3470	388	13028934	537	537_ 388	240	131	19	32	79	273	12	10	13	75	53	138	182	7	11	31	96	12	7	79	40	12	19	7	12	7	12
120	389	13044567	73	73_ 389	8178	5851	75735	78	156	12053	251719	202891	97370	1241578	1204715	1612081	1605107	1904782	1832376	2201772	2260789	3496522	2400986	2003691	1773761	1930487	1816754	1532506	1586491	1866003	7
179	389	13044567	74	74_ 389	1037	598	11014	63	30	1312	17	14521	7534	99966	100600	128156	121214	164192	150870	168328	174624	245948	133751	152766	154620	157263	127281	121419	120938	162050	14
286	389	13044567	83	83_ 389	274	164	476	44	82	240	29	14	85	22	340	40	2138	20	601	53	30	899	372	51	2024	638	252	12	7	382	12
344	389	13044567	91	91_ 389	110	55	435	39	1654	140	289	25	161	1741	4987	841	1015	5757	2541	11559	4371	2011	1559	7764	5679	3235	2818	4278	4520	3225	7
444	389	13044567	104	104_ 389	12	7	1775	29	5615	27	24	12	266	6067	2722	17403	12395	638	9381	19234	3508	7612	3995	8451	7779	9018	9923	7489	7733	9882	7
513	389	13044567	113	113_ 389	146	12	801	14	128	7	137	12	397	5312	16	1935	5454	17365	1825	6350	1236	102	5557	5395	5542	7	6628	5614	2851	1268	12
526	389	13044567	114	114_ 389	7	35	369	12	408	7	63	12	203	4064	2898	805	7	3230	709	20	8405	12	4916	3988	8370	334	1122	3974	7349	937	7
598	389	13044567	118	118_ 389	7	26	1596	21	3202	10	557	280	65	3857	1193	15040	11013	10836	25466	1489	5601	17995	10574	3849	7240	10942	7662	8402	9658	19544	12
623	389	13044567	120	120_ 389	21	7	20	16	28	12	33	7	54	11	27	376	29	26	157	14	17	100	203	83	224	88	12	2992	1126	1489	1321
726	389	13044567	131	131_ 389	552	441	4108	68	28422	562	5388	4939	1821	48480	42437	56632	39559	70182	53107	50453	43655	75384	84708	83481	59483	70546	60315	57933	39742	72232	41250
760	389	13044567	132	132_ 389	67	58	880	27	327	95	14	1031	154	6559	18	10328	2944	5350	2155	734	6763	1773	6867	14082	10050	5492	16066	6117	6607	9812	7
918	389	13044567	144	144_ 389	113	52	18	21	2413	7	84	30	29	135	5861	5767	699	2443	1091	8757	6957	2991	263	12685	3912	5127	3446	2510	3529	4110	12
956	389	13044567	147	147_ 389	5429	12	53176	87	324908	9053	46740	40	18125	19	480239	715669	528226	603148	630367	644495	599435	714398	794477	760703	624139	702586	603200	492189	556191	534870	7
1014	389	13044567	148	148_ 389	836	7	8039	59	52336	1237	7235	6509	3048	15	84759	96894	87149	111764	103610	109653	85944	112448	119904	103891	103769	122146	101648	98816	104264	120403	12
1149	389	13044567	154	154_ 389	83	35	342	22	13	12	13	10	43	424	685	7	65	60	12	380	1344	4695	1794	2730	75	490	2316	357	3322	3462	7
1154	389	13044567	155	155_ 389	124	63	148	114	20	131	17	12	16	7	302	15	16	88	225	116	24	81	334	1550	281	546	2667	344	2650	48	12
1256	389	13044567	161	161_ 389	55	12	35	25	13	7	39	11	14	12	2027	410	94	438	210	1838	2834	521	408	139	7	55	203	108	90	2195	12
1272	389	13044567	163	163_ 389	274	12	3556	38	21833	7	1639	1110	491	35374	25034	37918	31510	33798	37324	25743	24642	37393	53405	36155	45941	36393	37736	31628	44758	61798	12
1285	389	13044567	164	164_ 389	55	12	827	16	204	42	7	13	35	7970	5028	1620	6244	350	3273	4776	6094	6256	1075	668	5477	8347	4743	1465	2489	2919	4888
1290	389	13044567	165	165_ 389	98	17	611	32	27	16	23	201	33	11	247	1904	563	82	361	98	2227	224	3582	8162	141	290	682	716	1397	12	661
1296	389	13044567	168	168_ 389	150	57	1004	80	84	149	12	35	32	1009	127	554	4187	2408	7	556	1136	224	1835	3103	897	2852	1747	1171	3278	5724	12
1342	389	13044567	171	171_ 389	92	119	647	47	54	164	13	10	30	570	435	513	499	745	370	28	140	683	16	65	389	12	3968	807	165	7	1023
1456	389	13044567	184	184_ 389	249	130	12	174	7	296	12	55	30	141	347	143	405	115	299	16	191	42	2326	7	360	786	332	582	76	52	458
1465	389	13044567	185	185_ 389	131	116	470	51	104	134	11	10	66	1629	45	22	322	7	99	15	796	81	31	1620	3411	1472	3110	1596	78	38	2043
1668	389	13044567	197	197_ 389	34	26	15	25	18	7	13	12	30	7	14	109	15	12	41	12	17	7	295	1005	12	601	68	229	1392	7	184
1768	389	13044567	204	204_ 389	933	328	5550	37	23914	729	4287	3315	1729	51230	47042	64031	45937	56682	44000	41061	47407	56867	52690	66519	33992	62106	51637	39271	54517	50555	7
2150	389	13044567	221	221_ 389	318	262	4557	78	17002	399	13	7	871	29323	31363	30175	23741	26637	36744	31671	20851	31647	39280	39794	49311	57812	44410	45347	38474	41821	12
2318	389	13044567	234	234_ 389	12	48	117	11	14	7	12	13	29	12	7	12	96	13	7	1078	2706	297	74	148	603	32	123	12	605	28	7
2334	389	13044567	237	237_ 389	16	12	87	23	133	40	7	11	15	648	15	21	15	120	12	34	14	81	142	7	631	35	228	318	39	12	334
2344	389	13044567	240	240_ 389	486	116	808	499	17	556	7	28	286	2282	3464	3743	12	7	5961	4089	4861	778	8396	6542	7749	4499	5228	3806	6256	2854	12
2390	389	13044567	244	244_ 389	737	250	24	13	11	1045	83	7	51	12520	16969	12	20399	2554	4540	22	35	81	7	12	7	12	7	12	7	12	7
2482	389	13044567	253	253_ 389	33	16	663	45	28	12	7	12	34	84	234	10	14	59	196	436	24	62	12	7	12	101	7	993	812	50	12
2542	389	13044567	261	261_ 389	199	102	357	26	1977	158	43	12	51	24	15	22	7	14	75	6675	1449	12	2135	6573	7398	5761	96	1686	1501	3584	3057
2561	389	13044567	265	265_ 389	140	12	33	52	10	19	7	12	20	7	349	19	22	338	2365	21	26	42	12	407	446	1394	7	12	239	1340	7
2592	389	13044567	269	269_ 389	50	24	13	28	24	363	7	12	40	229	7	193	12	65	12	7	31	42	12	7	12	250	26	5042	178	84	7
2607	389	13044567	271	271_ 389	228	70	26	62	15	109	12	7	40	13	12	424	11	18	265	23	13	42	7	12	45	157	424	7	19	1737	12
2635	389	13044567	273	273_ 389	376	304	633	106	164	295	14	11	14	274	159	14	13	12	11	7	12	50	7	242	12	7	280	62	12	7	29
2721	389	13044567	289	289_ 389	31	38	350	12	151	24	7	12	23	7	22	334	10	12	7	13	2513	12	19	18	221	7063	38	50	16	1912	1863
2768	389	13044567	294	294_ 389	177	230	301	21	29	12	18	11	36	20	7	11	12	7	80	321	12	93	7	105	790	61	1697	12	2605	509	7
2773	389	13044567	299	299_ 389	54	84	365	24	80	107	7	12	25	7	1777	50	19	12	7	397	12	93	7	176	12	7	12	126	847	277	7
2802	389	13044567	304	304_ 389	7	12	738	13	6581	7	12	7	12	7	2417	12	3344	7	7290	19	12	42	5114	825	2130	4721	2741	508	3768	6545	7
2811	389	13044567	305	305_ 389	298	189	3321	15	13942	505	18	12	14	199	244	1738	1000	4772	547	2642	459	7	6206	72	5809	12	3624	2040	15492	19052	7
2880	389	13044567	314	314_ 389	226	175	12	14	18	340	10	12	27	12	13	62	20	260	927	7	12	123	620	4604	7	96	235	12	866	3191	7
2897	389	13044567	319	319_ 389	285	191	381	18	19	7	12	12	14	1128	726	903	35	5029	3167	1299	35	7	2911	2335	5384	7381	13321	6103	5145	5370	12
2982	389	13044567	330	330_ 389	157	95	2568	2163	14040	178	7	15	100	12	7	15	19	48	2839	277	11	12	5863	5919	8941	12235	12812	8349	7552	13695	7
3029	389	13044567	333	333_ 389	92	106	618	14	18	290	43	7	98	12	10	296	7	95	12	11	2439	7	2421	14911	3543	12	11827	1595	7	11616	12
3058	389	13044567	335	335_ 389	314	50	20	39	15	406	7	12	40	28	12	567	7	225	1565	22	24	55	111	512	3023	12	5338	5751	3778	2114	7
3092	389	13044567	344	344_ 389	344	152	323	70	2479	3082	7	12	20	12	401	7	15	12	376	28	287	55	874	830	9871	1444	8376	11950	4300	7186	7
3212	389	13044567	363	363_ 389	53	12	1155	12	10	7	11	18	32	12	13	63	7	12	7	198	12	53	71	337	7	215	451	95	830	727	12
3249	389	13044567	373	373_ 389	207	215	245	14	69	373	11	12	15	7	937	53	12	12	7	11	68	52	12	7	12	25	7	31	12	106	7
3257	389	13044567	375	375_ 389	92	67	14	10	313	122	27	12	21	13	18	7	21	16	243	366	12	42	7	2759	38	64	30	12	1357	7	12
3360	389	13044567	437	437_ 389	123	84	121	12	10	39	7	12	7	12	16	7	119	84	12	7	12	7	12	54	28	7	12	99	7	100	12
3418	389	13044567	468	468_ 389	11	21	382	12	11	301	14	7	40	12	7	12	13	162	249	7	18	12	7	19	71	739	12	1841	407	7	12
3454	389	13044567	522	522_ 389	12	7	14	17	10	12	14	7	12	12	89	4913	641	7	442	12	464	42	7	2808	12	1729	32	97	7	925	12
17	390	13060866	56	56_ 390	12	7	26	32	12	51	20	10	72	26	52	104	114	12	165	35	87	79	16	53	252	480	89	7	12	94	62
24	390	13060866	58	58_ 390	35	71	301	11	2199	43	270	63	33	445	312	1735	336	79	1193	1143	1500	42	2696	6064	634	4491	129	3602	898	3864	1380
40	390	13060866	59	59_ 390	11	314	2078	37	12210	11	4905	17	1597	9250	16603	24270	28571	25287	29427	23002	23632	46185	56398	43480	14373	29172	30539	24178	43772	40742	7
278	390	13060866	82	82_ 390	7	12	157	62	15	7	15	39	102	38	1638	3140	5443	44	625	1760	588	396	776	6321	746	2088	843	5611	3885	2179	12
319	390	13060866	87	87_ 390	7	12	7	19	110	14	12	13	142	612	13	52	1201	487	2729	3210	17	102	39	3704	241	1553	57	2833	255	792	1975
339	390	13060866	90	90_ 390	46	23	367	59	862	7	12	18	1339	212	3678	2182	1383	9456	8011	15330	2997	2272	1932	3837	6786	5498	3361	3354	651	13323	7
372	390	13060866	98	98_ 390	36	12	76	25	19	23	21	19	188	2182	28	2717	784	511	546	32	119	92	261	7	3347	5778	222	12	374	124	7
380	390	13060866	99	99_ 390	146	81	441	90	396	7	140	925	47	880	4120	4813	1251	1537	105	7961	1394	7019	1121	10145	4120	5244	2443	456	2637	201	12
411	390	13060866	102	102_ 390	7	12	622	12	2849	7	1276	1378	322	12941	15761	7574	11	11674	3267	12782	10433	21132	6168	23380	16734	26785	17314	17089	3486	8354	12
510	390	13060866	112	112_ 390	12	39	7	12	42	7	11	12	41	13	60	18	136	651	247	272	20	92	308	2383	738	55	7	622	829	167	12
545	390	13060866	116	116_ 390	343	12	573	227	159	505	638	7	187	1305	10349	2356	463	6513	2918	12	2648	1149	6145	4926	4974	1009	2220	1563	7732	2730	12
658	390	13060866	128	128_ 390	12	195	295	32	956	386	30	7	60	2369	15	983	1869	1449	5297	799	27	723	5045	8527	5010	4150	455	4018	6598	5411	7208
668	390	13060866	129	129_ 390	7	480	18241	82	131607	839	10744	16	5968	174590	153906	204694	154152	140554	118441	147868	183090	189582	220981	174779	229337	197996	181754	155326	154201	275607	10
1421	390	13060866	178	178_ 390	21	7	494	17	21	12	16	16	49	902	125	18	113	85	601	32	14	143	187	1662	789	351	3342	7	282	505	12
1439	390	13060866	182	182_ 390	87	60	268	31	20	177	14	231	206	61	11	1161	578	7	280	26	20	112	499	656	945	17	2771	12	4043	7	12
1688	390	13060866	199	199_ 390	7	37	14	28	19	12	10	7	27	686	121	11	13	261	199	12	12	7	10	12	2652	308	45	130	311	2771	7
1705	390	13060866	200	200_ 390	640	561	1256	505	6152	1377	12	7	142	11685	3099	2407	7439	4565	2398	11087	4665	1137	9892	15532	9430	6294	5304	12456	10922	16063	12390
1943	390	13060866	214	214_ 390	12	37	15	19	5000	7	699	182	251	10893	5795	10519	11032	372	15224	8408	9619	7215	9515	9222	22490	11159	10711	7502	15825	15715	12
2053	390	13060866	218	218_ 390	7	279	31294	23	218278	12	14	12	4922	7	214396	379522	77404	241521	232422	217627	235628	212227	278479	214153	350145	365787	268188	220610	246727	396423	12
2205	390	13060866	228	228_ 390	127	44	13	21	95	125	20	7	19	10	12	12	751	3565	1463	1355	1349	1349	4918	7	12	5357	7547	7	3426	1917	12
2332	390	13060866	236	236_ 390	7	12	54	20	14	7	12	7	17	12	171	219	421	143	65	26	131	81	41	7	821	12	55	122	233	3522	7
2457	390	13060866	248	248_ 390	12	7	158	18	147	12	14	7	36	12	340	14	15	114	497	30	1491	62	1860	4597	7	243	53	951	779	264	12
2599	390	13060866	270	270_ 390	10	7	21	33	20	12	7	12	45	1641	7	81	10	222	115	12	18	42	7	484	5253	6702	1069	213	5390	889	12
2627	390	13060866	272	272_ 390	211	132	438	21	7	224	12	7	36	12	10	25	118	174	7	26	12	7	12	167	7	12	202	1159	1230	3256	7
2651	390	13060866	276	276_ 390	7	11	475	15	12	7	20	12	36	399	670	327	7	423	312	156	271	42	61	11392	882	12	10162	2132	3121	10832	9113
2706	390	13060866	285	285_ 390	157	76	120	22	39	163	11	15	14	13	13	25	10	14	7	11	22	56	427	83	12	20	7	12	70	212	7
2716	390	13060866	288	288_ 390	7	11	1206	11	3085	19	12	10	15	1041	212	1102	7	12	717	112	7	56	1800	8736	1941	7608	7787	1150	5387	8889	4720
2726	390	13060866	290	290_ 390	3054	1353	1263	1173	1133	4375	12	7	40	608	175	116	12	7	65	10	12	7	232	57	327	127	77	483	4150	146	12
2749	390	13060866	292	292_ 390	661	12	1028	15	5504	869	16	28	32	1019	1569	185	7	2102	11728	10715	204	5762	3316	1641	7960	14109	5735	2455	7730	10758	12
2758	390	13060866	293	293_ 390	99	12	19	72	20	167	7	18	32	386	128	159	19	180	2971	12	7	93	984	4519	2931	4614	2188	6990	265	2978	12
2784	390	13060866	301	301_ 390	50	42	13	7	10	12	7	12	43	157	7	388	150	12	7	12	7	646	12	317	7	307	411	12	164	7	12
2789	390	13060866	302	302_ 390	12	7	1365	12	7	932	12	7	12	1546	7	1903	12	5524	16	848	141	42	9284	5212	6395	6412	2789	8101	11211	3863	7
2795	390	13060866	303	303_ 390	7	12	7	12	20	7	11	12	7	94	387	296	10	465	356	134	910	42	407	5397	5887	482	1143	12	2599	273	7
2843	390	13060866	306	306_ 390	12	7	12	16	12	7	12	17	29	12	152	7	12	460	25	7	2338	12	975	12295	7	15739	9729	12	12666	2850	7
2869	390	13060866	308	308_ 390	7	12	510	15	14	7	12	7	36	199	20	16	122	87	12	11	31	123	1843	5712	1646	4512	3948	2536	733	3112	7
3143	390	13060866	349	349_ 390	371	118	12	108	96	429	7	12	21	336	7	12	120	7	29	12	7	52	134	14	12	7	12	7	12	57	7
3148	390	13060866	350	350_ 390	47	12	187	41	937	493	14	7	12	101	7	133	1830	20	946	121	12	52	372	12	4115	210	123	296	4860	1568	2491
3172	390	13060866	361	361_ 390	349	7	13	167	183	617	12	10	19	10	15	18	7	40	12	23	7	53	12	7	130	12	1065	7	290	184	147
3198	390	13060866	362	362_ 390	146	379	85	69	10	604	12	15	32	257	7	74	208	16	12	20	12	53	7	12	110	532	149	7	59	12	1691
3231	390	13060866	365	365_ 390	7	12	1385	17	10	7	12	7	18	1055	12	180	52	15	7	12	201	53	381	6301	2673	2842	2964	611	1458	7	3876
3261	390	13060866	376	376_ 390	619	388	12	158	320	857	11	10	7	12	7	16	196	12	114	10	489	42	7	12	2464	70	3346	2118	2571	7	12
3268	390	13060866	377	377_ 390	232	77	315	51	54	329	16	12	51	7	12	11	7	192	12	26	12	7	11	130	23	12	26	44	66	7	12
3273	390	13060866	378	378_ 390	120	130	12	7	12	170	7	12	14	66	7	63	12	7	12	28	75	7	95	400	12	7	201	12	7	250	12
3277	390	13060866	379	379_ 390	12	7	11	11	12	7	12	7	140	46	12	113	7	12	213	28	7	12	7	12	16	43	392	120	7	520	480
3289	390	13060866	404	404_ 390	872	451	25	198	238	473	49	7	25	224	13	14	12	16	7	20	12	184	7	15	105	46	187	32	2909	446	12
3317	390	13060866	432	432_ 390	12	7	2084	35	12	7	12	42	29	424	111	566	13	240	7	11	2525	491	12	7	1219	9722	2270	1639	12	7	12
3344	390	13060866	435	435_ 390	451	207	7	128	144	518	11	12	25	1580	7	12	7	11	12	560	350	7	294	322	1049	2701	580	12	1079	12	1185
3353	390	13060866	436	436_ 390	120	88	7	20	12	7	12	12	15	7	14	12	10	16	33	7	219	12	914	7	65	1473	213	21	12	7	12
3409	390	13060866	465	465_ 390	12	7	455	10	228	12	7	25	40	12	242	56	2609	303	401	622	18	62	3986	379	1169	14616	2232	214	3973	1734	7
3443	390	13060866	494	494_ 390	353	292	12	67	157	819	7	17	25	12	161	330	7	15	12	7	11	12	7	12	47	1536	53	7	180	13	38
3444	390	13060866	495	495_ 390	140	23	56	74	53	216	12	7	25	760	12	7	12	15	7	12	11	7	12	7	12	7	121	176	12	166	7
3471	390	13060866	538	538_ 390	7	12	60	7	15	164	12	11	13	2738	107	7	16	110	113	41	23	282	12	26	776	917	148	109	7	74	344
3475	390	13060866	556	556_ 390	12	7	21	14	12	7	12	13	26	459	7	134	13	12	7	12	12	93	226	124	606	393	129	7	12	5036	7
5	391	13077517	54	54_ 391	7	12	14	224	20	46	46	101	48	362	337	3455	1418	160	351	28	591	138	145	682	5578	2017	621	2002	217	43	7
56	391	13077517	60	60_ 391	7	12	135	13	21	15	7	85	11	12	356	10	238	43	933	1169	629	143	7	1122	210	119	265	2139	1226	1358	12
321	391	13077517	88	88_ 391	7	12	123	7	12	50	144	37	542	69	301	206	19	10	7	4009	1776	122	519	556	3749	2786	8110	37	4769	12	2015
477	391	13077517	106	106_ 391	13	12	41	43	23	228	31	17	41	619	21	46	2929	20	1151	4314	21	93	7	88	25	32	93	12	7	241	1010
1729	391	13077517	202	202_ 391	12	7	1736	11139	15807	13997	17	2157	259	17199	19352	18856	5003	9734	13414	19432	5286	811	21898	19273	33754	31314	19465	10706	14879	14371	12
1738	391	13077517	203	203_ 391	7	12	4830	10284	9415	14592	19	1122	190	18558	12969	10008	13072	4750	20700	23666	17983	19770	27571	20771	38179	25639	12331	16709	21657	23361	7
2536	391	13077517	260	260_ 391	12	256	3286	12999	6957	10304	57	308	43	9744	9302	1129	3177	3895	3466	2236	5100	14858	18209	12755	26731	23593	22396	26383	17341	13661	7
2559	391	13077517	264	264_ 391	12	28	7	14	11	131	12	11	21	7	12	23	7	18	77	114	26	42	32	94	259	3749	513	29	189	295	12
2708	391	13077517	286	286_ 391	7	12	7	10	12	2910	7	12	18	7	10	1032	54	43	132	11	11	56	1763	12	64	2165	4663	269	43	7	12
3412	391	13077517	466	466_ 391	7	12	394	451	3617	244	7	11	40	462	262	1226	156	12	152	96	18	62	28	4831	5122	2376	930	7	2345	4134	12
3458	391	13077517	524	524_ 391	7	12	10	7	13	12	11	175	12	66	1494	308	292	1343	7	113	169	1236	190	12	7	621	1598	2256	1574	12	1514
89	393	13115867	70	70_ 393	51	50	107	135	60	7	47	13	36	91	261	1405	18	555	1818	904	785	821	154	3611	249	1301	69	678	1633	311	1230
1293	393	13115867	166	166_ 393	7	17	16	13	2354	64	13	10	32	12	14	1826	20	7	12	1366	24	224	7	1097	1824	93	12	33	344	248	1204
2214	393	13115867	229	229_ 393	12	809	17	17	852	4980	93	13	17	1031	1643	2364	542	2863	10847	294	543	13830	6146	835	7056	6431	962	1585	7288	7	9192
3168	393	13115867	360	360_ 393	56	12	7	12	408	80	7	14	12	101	12	12	7	12	132	12	7	53	16	688	1615	12	73	29	121	7	12
60	394	13133817	61	61_ 394	7	340	25	361	533	439	12	283	26	11	83	14	173	12	16	865	7	163	112	12	7	12	7	11	12	91	3452
455	394	13133817	105	105_ 394	12	7	645	2288	2666	23	27	26	329	14	3917	10516	56	19	38	4370	12371	9012	2749	10614	8776	9784	6080	5734	7132	12	7
2353	394	13133817	241	241_ 394	12	183	21	200	27	473	16	7	26	12	7	133	24	212	653	320	22	122	12	223	7	576	12	7	12	7	1071
2554	394	13133817	263	263_ 394	68	58	1449	16	2701	12	7	13	18	307	12	191	10	12	7	12	26	42	167	90	5285	331	140	2082	7	132	997
2681	394	13133817	280	280_ 394	64	333	18	290	15	3611	12	7	36	289	23	14	998	10	686	16	18	56	12	130	7	1445	67	12	7	12	7
2941	394	13133817	321	321_ 394	12	19	202	17	117	44	7	24	19	12	7	12	7	110	12	7	12	7	12	7	209	828	12	7	12	7	4392
103	395	13148633	72	72_ 395	350	1240	7	630	480	12	10	93	17	7	11	11	1870	12	7	21	13	102	12	7	12	7	949	719	12	878	10586
401	395	13148633	101	101_ 395	1265	2465	848	6609	16	13269	7	12	11	11	3218	23	24	2554	1839	27	17	184	6410	6976	431	16121	13	4457	5510	12871	22641
456	395	13148633	105	105_ 395	947	598	1561	5358	7925	4356	1478	1734	8079	13308	66	79	3150	24411	20002	45	24	104	19390	22510	29066	16462	18466	13936	8322	16445	8632
659	395	13148633	128	128_ 395	2020	983	2240	2553	1640	885	30	146	60	1585	1578	12	5696	4405	14	1071	27	21	12	7	1360	394	883	12	7	6669	12
761	395	13148633	132	132_ 395	652	1160	991	7189	29	1161	518	12	40	14	1638	18	3553	5333	1677	535	26	570	7	16683	2213	1628	750	988	3102	7367	9945
837	395	13148633	135	135_ 395	774	1113	701	3234	59	464	24	602	124	9950	2158	822	1410	901	5034	47	32	119	12	452	7	13	2898	2412	12	1515	4052
1119	395	13148633	151	151_ 395	5489	1768	21	769	1738	18225	11	2068	38	17446	32	27	5526	31	7	58	12	102	4065	4258	3994	12965	13708	7937	13	14223	12187
1286	395	13148633	164	164_ 395	194	422	13	290	10	4746	12	13	35	18	280	12	293	7	12	10	17	224	146	7	12	7	505	641	1849	3864	12
1405	395	13148633	176	176_ 395	195	168	21	30	16	151	16	15	30	56	13	49	7	12	136	26	22	92	7	12	1277	7	158	12	7	723	2577
1680	395	13148633	198	198_ 395	288	718	528	196	750	3437	10	14	30	10	13901	21110	11	12	7	13646	8216	817	4272	12	1088	1372	5897	7	11917	5458	12
1853	395	13148633	206	206_ 395	1170	567	1864	275	435	6571	7	15	29	4331	7448	12	4728	2108	1309	36	7	81	7519	4727	4867	6830	2447	1117	12	7	11043
2368	395	13148633	243	243_ 395	3076	12	17	29	1581	946	14	78	30	7	16	12	1539	12	834	22	31	163	793	10	7145	1821	7990	576	3631	3860	6525
2435	395	13148633	246	246_ 395	480	2119	985	3536	15	7102	57	849	36	973	3894	14	2029	3894	8287	31	12	81	5442	4066	532	732	2980	2763	2678	4763	7
2492	395	13148633	255	255_ 395	1291	925	470	1618	15	12061	14	10	54	1961	7	25	12	10	11	26	7	62	157	12	7	12	6117	7	12	7	7754
2722	395	13148633	289	289_ 395	795	1448	7	2260	12	504	7	12	23	1098	1102	7	10	12	229	13	7	12	114	7	12	7	930	12	7	12	7
2727	395	13148633	290	290_ 395	7	1792	13	10	2122	4336	52	98	40	12	15	676	109	92	7	10	12	7	12	7	12	7	12	7	12	7	12
2785	395	13148633	301	301_ 395	7	1088	219	12	325	2556	7	12	43	27	7	41	100	12	7	12	7	12	63	7	1793	1617	12	52	7	1665	12
2844	395	13148633	306	306_ 395	4902	6893	899	3470	12	23747	7	17	29	3610	133	1190	98	12	582	7	12	7	12	7	8661	2895	12	12556	7	12	10596
2898	395	13148633	319	319_ 395	7	2024	13	5239	19	8975	12	12	14	2088	390	7	35	12	4087	10	35	7	12	4376	7	12	7	12	7	6419	3017
2977	395	13148633	328	328_ 395	75	658	58	40	217	2126	15	17	38	7	364	69	10	1187	4421	10	780	12	552	100	3702	2867	399	11	4530	271	4298
2980	395	13148633	329	329_ 395	11	12	206	36	16	4023	13	11	30	7	13	18	102	12	7	10	20	12	7	152	12	7	365	100	152	12	148
3059	395	13148633	335	335_ 395	732	1229	891	5222	6586	13899	12	12	40	723	331	14	7	10	12	169	24	55	7	12	9305	819	6558	1351	7	3513	2465
3074	395	13148633	342	342_ 395	387	248	86	85	12	4019	19	19	100	1007	15	12	20	12	7	163	11	55	12	1913	3068	7	12	20	171	7	12
3159	395	13148633	358	358_ 395	12	1212	138	5031	7	4074	12	13	36	2332	548	239	757	12	7	108	16	52	12	7	12	7	12	7	1604	12	7
3262	395	13148633	376	376_ 395	7	924	12	7	1364	7123	11	10	12	7	905	4624	1015	12	7	10	12	42	134	7	12	7	12	7	12	7	2314
3274	395	13148633	378	378_ 395	7	242	23	395	66	1838	12	7	14	50	1210	12	7	12	926	28	7	12	7	12	1297	83	42	75	230	7	12
3282	395	13148633	390	390_ 395	311	443	273	7	10	6030	10	12	25	12	293	7	12	7	16	179	12	184	7	12	2809	7	12	639	2143	7	1853
3288	395	13148633	403	403_ 395	323	19	160	42	17	12	7	12	25	7	199	12	169	13	12	20	483	184	203	574	3010	7	12	3689	57	82	1493
3325	395	13148633	433	433_ 395	12	7	1593	16	12	5057	7	12	19	19520	555	2588	7	89	3313	12	7	328	4708	2315	15797	11638	6823	7318	12	8843	3196
3404	395	13148633	464	464_ 395	3114	3517	5607	8914	2300	9386	14	7	14	2052	1888	707	1070	12	2467	11	7	12	7	12	3224	6976	6305	7	6796	9545	17534
3441	395	13148633	492	492_ 395	599	24	1077	25	59	1683	25	12	29	2724	18	162	312	88	196	7	11	42	12	7	2702	4287	4015	4975	159	12	1400
3442	395	13148633	493	493_ 395	7	671	16	13	338	4439	20	14	25	72	13	11	12	15	7	12	11	7	26	12	2862	7	12	39	7	12	139
3455	395	13148633	522	522_ 395	975	95	487	556	10	509	14	7	12	18250	60	12	12	566	271	7	11	42	188	12	6466	6642	12476	2018	2168	13330	5057
121	396	13163333	73	73_ 396	637720	360742	32	907670	729652	972301	52	138	396	21	79	207	1287939	1406915	1502474	146	114	579	31	1116666	69	13	14	201	109	1357440	1858799
180	396	13163333	74	74_ 396	41814	10754	11449	70720	58878	83829	18716	20	99	45	19	57	108300	118026	122488	50	47	196	152201	120945	109226	122955	125238	102240	102614	114742	158618
208	396	13163333	75	75_ 396	40155	13087	10450	42969	17726	54948	15869	46	216	43	48	71	60547	68064	76456	140	109	325	90791	74483	39696	62716	69173	63488	64644	69228	80401
279	396	13163333	82	82_ 396	230	275	31	2536	1164	3088	670	865	323	2110	1449	43	1578	1108	2379	35	24	393	9011	7	2190	2977	2603	6315	214	9375	4821
298	396	13163333	84	84_ 396	3129	1667	21	2189	17	7747	20	7	23	14	20	28	609	11301	2138	13037	22	3335	12	7	12	7	12	7	12	7	11394
326	396	13163333	89	89_ 396	29198	14568	29	37411	15	59778	11	19	40	47093	19	14	32512	80861	96421	21	88488	143	12	100062	7	12	7	12	7	97649	87663
345	396	13163333	91	91_ 396	1268	138	649	449	37	654	33	718	161	22	60	910	295	26	50	80	90	139	604	14	1573	6173	687	670	2886	12	10221
412	396	13163333	102	102_ 396	3900	5225	4211	14242	1768	1947	7	12	36	5433	7	11	9011	12	7	12	26	7	3993	6638	10184	13870	2886	9515	8458	10261	23567
426	396	13163333	103	103_ 396	23164	31609	8392	55589	45656	70557	35	11	70	69209	16	87323	64427	69355	70748	35	7	32	89263	89483	90885	83495	67422	54681	56317	79929	118078
445	396	13163333	104	104_ 396	1813	1086	1112	7019	1597	10301	1027	172	17	3830	940	12	9035	1185	1070	23	31	102	7	4635	534	2226	2230	12	7	8906	10434
514	396	13163333	113	113_ 396	1163	7	13	490	1253	7185	12	1097	30	7	727	1257	5246	12	7	12	22	102	7	392	4290	3532	356	12	7	1826	7657
527	396	13163333	114	114_ 396	475	12	12	7	12	12	405	81	21	2462	258	11	2191	12	11	6223	26	7	12	617	7	12	7	12	7	12	7
535	396	13163333	115	115_ 396	3039	4000	18	5623	6962	14590	12	162	69	1219	21	42	3104	5983	490	1272	14	37	7991	3673	3830	2177	8988	7	10	4079	7423
561	396	13163333	117	117_ 396	24307	17879	12327	36798	32719	40076	28	21	43	35	21	16	52597	65205	62026	60	18	58	105863	67952	85846	82718	63476	68141	51561	72135	95643
599	396	13163333	118	118_ 396	3026	1638	21	1369	2189	730	22	7	65	7827	11	12	4273	1680	11	10308	26	122	5807	588	6759	7	7108	3884	12	3290	12946
609	396	13163333	119	119_ 396	1377	1826	372	3871	47	9729	544	15	86	1912	33	40	38	41	509	48	10	100	7	11	2316	3643	10317	3871	12	7	12085
642	396	13163333	126	126_ 396	784	7	101	506	154	9275	12	10	36	624	72	7	5279	12	184	276	38	72	1250	7	4782	6355	12	6632	2377	1724	2732
648	396	13163333	127	127_ 396	7	145	992	296	12	1224	10	12	43	205	14	794	103	7	12	12	35	143	7	12	7	12	7	120	12	508	3382
669	396	13163333	129	129_ 396	117218	26316	25085	156511	44971	192020	25	18431	252	21	31	65	144073	163433	185831	83	40	295	209073	205148	211344	193447	180058	138976	160490	212078	243111
707	396	13163333	130	130_ 396	14745	2662	3371	16914	17920	30591	3634	15	1683	9241	21	22317	44	6020	4001	47	12	102	24965	16312	21071	26122	29945	21281	15779	30014	37908
727	396	13163333	131	131_ 396	17900	8403	4279	32864	61	46674	43	24	96	43781	36	31	25570	48777	54455	54	22	119	61863	54482	46630	60616	43838	34117	32442	44292	10
777	396	13163333	133	133_ 396	45647	10323	8982	69124	49232	67069	12	37	111	27	46	21	88385	77571	109707	54	22	109	121831	108790	80706	90218	103594	80005	70343	102717	131835
823	396	13163333	134	134_ 396	5505	1605	619	4920	37	6419	33	12	73	5588	11	17	5452	3124	10260	24	44	122	3386	9630	8535	5793	7939	5644	3764	10809	12671
876	396	13163333	142	142_ 396	11792	7380	2770	19238	17612	24093	3145	2505	456	29161	13	34431	10159	15606	23262	26	17	24075	24512	24890	28986	14971	22007	22010	17990	26433	33365
885	396	13163333	143	143_ 396	6986	313	1769	15926	2646	17248	1103	655	449	6345	11679	12923	14053	25772	16240	18785	15355	15331	18424	16705	13376	15850	18556	19854	27932	25611	15315
929	396	13163333	145	145_ 396	2831	1995	452	1294	951	4993	223	127	608	1281	18	22	18	11	576	19	13	122	7	275	3664	714	402	12	1955	6981	5106
957	396	13163333	147	147_ 396	236393	60975	56597	342137	105090	355213	36	47487	101	549926	82	34	237905	592206	666304	67	27	184	688422	494378	566273	480052	538004	516213	500267	616518	632900
1015	396	13163333	148	148_ 396	32269	9165	8499	53143	40693	86027	11	13	36	85160	23	27	44420	89781	95081	43	14	184	90924	93081	90873	96826	96165	74937	80769	87760	108955
1050	396	13163333	149	149_ 396	64098	33121	14576	89246	28451	121187	52	16	78	126833	40	50	56072	137834	158729	77	24	119	203763	179484	155796	151540	126339	117297	119878	177003	167172
1100	396	13163333	150	150_ 396	8695	4946	24	7237	12434	12615	1859	12	25	6822	12	12	16554	16163	14513	11339	17	143	12	8525	10	10	7	5817	12	7	23168
1185	396	13163333	157	157_ 396	2573	1494	3124	59	32	6282	837	1163	49	13236	7369	12	10607	15929	24675	19	26	102	44049	30120	10042	25010	18588	22125	13092	27129	24448
1220	396	13163333	158	158_ 396	681	266	1680	290	2150	1541	249	381	29	1740	633	10	1793	12	3214	17	22	7	333	2819	12	7	2408	967	12	7	10240
1232	396	13163333	159	159_ 396	1756	7	29	1948	1007	745	19	14	17	507	21	15	2666	18	11	19	31	122	12	4573	385	1769	7	241	12	7	4044
1273	396	13163333	163	163_ 396	16316	3651	2684	31266	7	38345	28	12	39	12	26	20	10122	20659	24473	28	22	81	7	28542	34315	9246	10465	12	21921	28465	50558
1343	396	13163333	171	171_ 396	346	469	14	552	2401	553	13	57	198	1538	168	145	29	11	12	296	31	92	12	7	12	2658	7	11	228	2501	12
1357	396	13163333	172	172_ 396	20596	12	2653	29904	6205	36165	7	2448	51	12	7	19	24429	26200	16990	10	12	81	27886	7	14257	31925	27982	14201	18160	27955	54672
1368	396	13163333	173	173_ 396	22385	4556	4028	43357	9088	41975	1970	7	44	26200	10	24	31361	15360	24122	10	31	81	18804	12	32844	20560	16928	7	11816	34297	48506
1382	396	13163333	174	174_ 396	2772	1039	15	7744	15	9537	349	1615	29	7138	16	1721	12218	3017	5838	15	35	81	12	422	10679	7911	4805	5029	7	10777	12
1391	396	13163333	175	175_ 396	6083	3050	12	13202	20	23812	1516	2364	155	7	23	15	24	13085	9922	32	2388	122	21084	4607	14744	12	1875	18377	7	9407	12
1413	396	13163333	177	177_ 396	638	2531	44	1798	1547	2523	29	68	52	4932	121	19	2337	13	7	38	22	102	12	11	1355	7	1097	741	12	1866	9084
1432	396	13163333	180	180_ 396	848	698	1240	1479	955	1772	47	14	45	7	67	17	19	1888	628	479	22	102	1189	1819	4393	12	7	12	1874	2500	7
1477	396	13163333	186	186_ 396	5143	605	21	831	11	5553	945	20	55	4717	1947	12	1447	234	12	17	17	81	1583	7	12	7	12	7	12	7	6580
1487	396	13163333	187	187_ 396	53	492	15	524	1072	2874	12	7	40	12	91	12	908	12	1077	28	17	81	32	7	774	138	86	30	581	6321	4044
1503	396	13163333	188	188_ 396	3872	7	609	1010	20	11343	13	11	32	1151	4390	12	21	10	10	31	29	7	12	7	4256	13466	12	2005	1062	4983	19841
1512	396	13163333	189	189_ 396	51333	11722	8309	85287	41369	76700	2852	6558	61	7	23	15	21626	84490	71878	37	31	143	90793	82800	87337	75460	91856	61058	63299	93913	116321
1554	396	13163333	190	190_ 396	13424	3152	16	14375	14297	14270	458	2361	58	5531	12591	11	9308	8249	7366	7	31	12	9753	16232	13565	4051	10510	11156	16398	13158	21327
1573	396	13163333	191	191_ 396	25910	5486	4472	31956	30295	55380	3185	5349	783	49066	44	70345	37773	30175	58182	52	16	64	42452	43979	55302	51049	59472	40260	42692	44487	61849
1619	396	13163333	192	192_ 396	1168	995	657	46	4804	6538	193	42	33	12	3467	18	167	2900	720	8107	952	669	7	12	10283	9355	6592	12	4378	12	12874
1706	396	13163333	200	200_ 396	3728	1002	17	14	12	11050	966	1103	33	7168	3621	1080	2369	7	6989	20	17	12	7	2219	5384	12	1837	5651	3261	634	7
1715	396	13163333	201	201_ 396	20728	7408	3023	8291	18811	36717	1895	1374	371	26523	12	51234	20420	25857	22327	21256	26	102	36662	28681	32855	25331	17834	12324	23884	34628	37177
1730	396	13163333	202	202_ 396	13109	5097	1891	31	9331	7	826	13	29	10	13	12	25	18177	7	31	17	948	16002	22590	11586	19433	4888	9844	6727	12873	25991
1739	396	13163333	203	203_ 396	4222	7426	2595	13	20	12	729	27	23	15074	14	15	4863	7576	10222	37	31	102	12500	14622	9234	7235	12880	10985	8503	14294	25794
1769	396	13163333	204	204_ 396	20230	10353	4493	36444	12935	36529	12	13	26	7	14	16	39150	32264	50431	36	53	12	73231	49818	44596	39338	50501	16762	41976	36187	57919
1821	396	13163333	205	205_ 396	5713	3225	3736	6574	36	17552	19	11	52	7	11125	12	10302	27903	31667	13	26	122	56594	49570	29026	38239	36460	32735	31552	31932	39279
1867	396	13163333	207	207_ 396	4523	1151	2690	4421	226	13016	875	21	143	1788	9838	1655	7254	31	5629	74	78	269	24	19353	6295	14	8700	8397	20	10662	19714
1944	396	13163333	214	214_ 396	1682	2852	267	9860	7	12435	220	12	14	1854	7	14	12	1823	7	12	7	122	6950	12	7	2853	4039	12	7	12	11750
1951	396	13163333	215	215_ 396	2244	1689	18	14	332	708	756	13	20	3559	7	11	21	467	2505	41	17	102	12	2346	7	12	7	12	7	4627	4404
1978	396	13163333	216	216_ 396	1329	7	11	62241	13	47687	12	388	51	455	16212	7	12260	4461	9755	36	35	12	14488	7	16605	12	29428	7	12	6326	41655
1996	396	13163333	217	217_ 396	894746	199190	148578	1468492	1140491	1867307	87169	134164	23667	1524230	32	1945623	503033	1466337	1630592	1132091	14	102	1465488	1207978	1537053	1654170	1403645	1061386	1203722	1886014	1820285
2054	396	13163333	218	218_ 396	182583	42499	16	294776	17	387800	21940	10857	43	136220	12	15	228725	256100	317803	17	7	102	220207	203860	292095	12	268917	195449	7	293317	318438
2091	396	13163333	219	219_ 396	68145	15685	16655	110488	99656	153575	25	12901	1652	12	25	143209	44443	106141	122996	15	26	81	124744	98804	137372	115693	89728	81275	89172	131326	161569
2127	396	13163333	220	220_ 396	6305	5686	1540	17983	14230	14302	84	7	29	12	7	17	14899	11965	8588	7325	22	526	12	8356	10079	8663	6410	7996	6688	12724	27357
2206	396	13163333	228	228_ 396	625	457	427	365	168	7	329	128	19	8592	1565	7987	11	1613	5603	2778	22	102	12	8172	2358	3284	667	7957	7	1525	4888
2242	396	13163333	230	230_ 396	4775	5221	2110	18	3594	7	236	145	43	3957	13	12	7	2668	1574	15	17	12	7	2398	6267	10632	775	2598	12	6767	19916
2266	396	13163333	231	231_ 396	9422	7451	3773	23421	16	32518	7	2099	51	12	11	7	6698	11523	4078	10	49	102	12	18	13571	19580	6523	9109	13804	18063	36797
2284	396	13163333	232	232_ 396	867	1515	539	10	12	84	10	11	43	1254	3277	7	1728	5935	1038	36	114	102	12	5038	7	1303	12	7	12	7	6858
2345	396	13163333	240	240_ 396	3352	632	2442	2349	17	1493	1157	136	318	1230	1356	11	3174	1270	1611	36	22	102	24523	2466	4389	10882	18659	7	4220	3652	7722
2391	396	13163333	244	244_ 396	4894	1658	2057	12823	8984	22492	12	12	1157	7	11	28871	25	12	10	17892	24984	27609	13736	10647	20432	17750	19725	15762	9514	23446	12
2446	396	13163333	247	247_ 396	1962	762	360	1164	12	988	14	24	14	89	15	14	379	7	12	28	49	81	411	7	12	7	276	12	7	12	6559
2485	396	13163333	254	254_ 396	5933	298	426	53	6593	3803	7	12	36	4616	7	14	21	12	1666	26	17	62	374	3818	2106	4747	1987	259	3827	1657	2033
2500	396	13163333	256	256_ 396	4472	1315	1884	7494	10040	11676	12	13	14	3164	667	1025	1529	1390	855	34	25	62	7	13835	8593	12799	9060	14716	3194	9052	19181
2537	396	13163333	260	260_ 396	3956	3334	801	12	12	7	12	22	43	1336	7	22	12	14	227	7	12	7	12	737	4424	1066	6468	309	7	1792	15180
2600	396	13163333	270	270_ 396	3957	1082	1053	4575	7119	11757	7	12	45	2554	847	404	651	16	7	12	18	42	7	12	7	12	2865	126	1341	4105	7226
2652	396	13163333	276	276_ 396	755	404	7	15	539	8746	20	12	36	817	13	49	7	12	732	7	12	42	171	7	12	2432	5639	7	12	7162	7
2656	396	13163333	277	277_ 396	75479	21718	11439	134554	97045	119591	701	223	51	41559	10	7	11388	43800	50787	12	7	81	79436	42978	101574	12	75561	62887	7	125531	133135
2668	396	13163333	278	278_ 396	8536	4960	5994	41951	29038	47012	11	23	36	10555	5161	17026	5742	12320	12	20	18	56	10656	4988	21011	19557	17509	9725	30496	31905	51374
2674	396	13163333	279	279_ 396	5892	2574	5566	27663	15038	21197	7	12	36	5826	1451	437	159	12	364	16	18	56	7	2799	16152	12	2373	7160	11194	10099	18191
2717	396	13163333	288	288_ 396	4750	833	12	2488	13	1313	7	10	15	2356	23	12	48	7	47	15	12	56	7	12	3124	7	1651	1015	12	7	12
2732	396	13163333	291	291_ 396	7163	7	1778	16664	20314	28970	609	176	40	16612	5707	3779	2009	16869	20398	7375	8387	7882	26269	23853	17729	23242	29601	17831	33855	29699	25639
2750	396	13163333	292	292_ 396	2110	1256	11	15	19	9920	16	7	32	12	1671	7	12	7	12	10	7	122	12	7	6792	12	2481	7	12	2788	9261
2777	396	13163333	300	300_ 396	926	77	449	7	4502	140	12	13	25	2417	270	29	27	141	2652	244	7	12	4469	2821	1893	6119	1243	7	7486	12	7
2790	396	13163333	302	302_ 396	7317	2086	4523	3515	4472	13736	12	46	7	897	549	12	210	7	603	12	7	42	12	3817	1044	7116	9101	1612	7	6736	14596
2796	396	13163333	303	303_ 396	5435	2725	767	10314	20	8099	11	12	7	3296	10	12	158	7	12	7	12	42	51	7	2291	137	855	4949	12	146	1837
2812	396	13163333	305	305_ 396	9923	5530	12	11730	19	2157	18	12	14	4348	1158	14	1112	7	1268	36	44	12	7	12	7	12	7	12	7	12	12352
2860	396	13163333	307	307_ 396	5919	3976	1938	30	12409	27907	23	12	36	10359	7	1571	49	100	5370	12	209	123	502	7	15231	12500	3625	8364	12	10379	14154
2870	396	13163333	308	308_ 396	347	652	2703	11488	8033	7370	12	7	36	28	3388	50	12	12	33	11	31	123	7	12	2044	7	12	431	7	3084	12159
2888	396	13163333	318	318_ 396	9464	1984	1758	19608	19979	18805	12	18	25	3444	1178	14	7	12	978	7	12	245	1809	5234	7815	6419	5442	2927	8208	11724	31367
2923	396	13163333	320	320_ 396	774	535	715	10	12	4424	18	10	7	288	12	52	1152	249	7	10	18	12	7	12	7	12	7	201	12	7	1494
2983	396	13163333	330	330_ 396	4795	1069	4948	5834	3445	14201	12	15	14	10188	1229	1662	805	14	8878	13	11	7	5160	5638	13533	10239	7751	4318	8367	17048	6960
3011	396	13163333	332	332_ 396	7	12	922	7	1566	586	12	17	14	1170	10	7	12	7	12	7	12	7	12	117	2945	7	1021	31	12	315	3821
3030	396	13163333	333	333_ 396	3198	1419	2356	9765	12426	12375	11	7	12	14218	108	473	511	7	467	2080	16	12	1743	1789	11670	9258	7	6829	9288	12	16953
3049	396	13163333	334	334_ 396	17533	4588	1422	22165	25240	30988	12	15	29	3511	2917	572	3293	744	3764	188	24	7	2966	591	20000	12	15932	13250	7	17061	26309
3226	396	13163333	364	364_ 396	8496	2028	1870	15581	12793	22930	7	12	25	5074	4777	5256	336	14	7	12	7	53	12	2208	9761	7	13516	3161	18536	20919	9644
3234	396	13163333	366	366_ 396	1488	858	93	12	3352	10551	18	27	32	12	7	12	16	13	7	17	12	53	7	12	44	2390	77	7	12	349	527
3269	396	13163333	377	377_ 396	549	7	756	12	1105	1856	16	7	51	12	7	11	12	129	39	26	7	12	7	12	102	1314	3529	184	123	4258	7
3286	396	13163333	402	402_ 396	362	7	167	82	246	12	7	12	20	1596	13	63	224	7	12	189	17	184	22	37	786	235	1682	13	1798	1072	576
3338	396	13163333	434	434_ 396	7	12	11	5384	4064	7208	12	7	15	1038	12	11	7	10	8038	4469	12	7	12	7	12	7	12	7	2167	12	7384
381	397	13178066	99	99_ 397	487	237	558	429	11	1065	11	10	47	114	23	12	21	12	16	48	173	102	472	70	7	958	7369	44	12	3788	2541
546	397	13178066	116	116_ 397	483	1026	10	834	21	7	13	1219	16	1209	3581	14	1323	12	2532	267	26	184	7	10	1942	12	228	7	12	3303	2804
919	397	13178066	144	144_ 397	140	633	110	608	12	556	7	12	29	1456	1193	86	199	7	10	17	40	81	12	122	1014	2061	2065	172	7	705	1193
1138	397	13178066	152	152_ 397	136	458	20	89	24	357	10	41	17	12	16	331	1671	17	432	10	22	563	24	7	5926	12	762	7	12	7	12
1457	397	13178066	184	184_ 397	102	51	12	16	138	273	7	12	30	152	20	16	66	20	35	16	7	42	12	7	35	157	1827	24	101	19	12
2298	397	13178066	233	233_ 397	308	271	25	1635	21	344	12	10	17	12	107	271	130	7	191	26	22	12	7	282	12	7	12	7	12	7	6703
2360	397	13178066	242	242_ 397	326	676	887	14	14	3039	381	60	21	4210	7	12	6034	7	90	10	17	194	12	12095	2303	4558	2463	6985	1651	3683	5771
2507	397	13178066	257	257_ 397	7	437	552	423	1481	12	23	10	36	16	64	22	7	12	123	26	49	12	369	7	1746	12	7	251	12	421	11398
2525	397	13178066	259	259_ 397	1540	961	440	360	4864	2109	13	13	51	18	10	12	32	16	33	20	116	7	12	58	7	191	13	40	534	176	2047
2759	397	13178066	293	293_ 397	227	1101	354	26	4060	7	12	18	32	650	7	12	276	7	12	154	12	93	7	12	7	923	12	7	12	323	7714
3117	397	13178066	346	346_ 397	361	521	560	12	1044	1661	7	10	12	7	62	12	7	12	17	7	12	7	12	7	593	12	100	148	707	579	1749
3361	397	13178066	437	437_ 397	57	77	7	163	193	345	12	7	12	7	16	12	7	12	161	7	12	7	12	158	7	44	159	12	7	12	111
239	398	13193566	76	76_ 398	292	2031	32	349	319	2177	29	80	124	13	310	146	652	19	45	47	12	1187	7	195	366	12	7	13	270	12	3326
864	398	13193566	140	140_ 398	66	706	176	101	12	224	7	12	36	13	23	14	14	16	328	10	17	102	11	7	355	86	378	22	2318	141	12
868	398	13193566	141	141_ 398	79	176	170	297	227	354	19	17	14	5760	16	25	18	147	77	254	258	122	405	12	2782	7	76	12	7	506	1103
886	398	13193566	143	143_ 398	7	1222	4652	5515	2651	11065	13	14	68	4493	21	16	42	14415	3841	26	22	143	13927	3452	6913	10838	12062	8507	5528	15001	12
2215	398	13193566	229	229_ 398	12	7	2086	1636	12	3923	7	13	7502	13	13	642	12	7	4724	31	35	81	962	8976	2375	3954	2732	1052	2401	3955	12
2560	398	13193566	264	264_ 398	63	55	7	201	11	195	12	11	21	39	7	23	12	76	7	18	26	42	12	7	293	12	7	12	361	7	414
3173	398	13193566	361	361_ 398	156	281	13	29	181	575	12	10	19	10	15	18	55	7	719	23	12	53	7	12	7	12	7	1422	12	7	275
3345	398	13193566	435	435_ 398	524	546	326	852	994	3524	11	48	25	2212	787	7	12	11	7	12	7	12	7	12	7	1441	4452	12	7	48	12
3461	398	13193566	526	526_ 398	12	7	319	279	127	161	12	40	12	7	12	7	12	7	12	15	7	12	7	12	231	7	575	38	12	7	210
943	399	13209917	146	146_ 399	138	881	61	192	1842	120	13	10	26	7	118	11	1074	16	12	11	17	102	23	7	12	7	12	7	12	7	4498
2520	399	13209917	258	258_ 399	222	12	7	407	126	3122	12	7	14	240	50	14	12	12	7	49	29	12	1629	7	136	233	12	7	12	7	4392
2526	399	13209917	259	259_ 399	12	7	12	17	12	1407	13	103	51	132	10	85	32	16	7	20	20	12	7	12	596	54	71	136	7	12	7
2543	399	13209917	261	261_ 399	453	1105	1436	714	772	576	7	12	51	18	15	110	7	44	23	12	7	12	7	4573	402	773	310	12	441	242	1064
2562	399	13209917	265	265_ 399	111	1067	151	52	56	2739	28	12	20	7	107	19	22	12	67	21	26	42	7	12	102	7	12	883	11	1983	7
3102	399	13209917	345	345_ 399	7	810	638	1451	12	7	12	7	29	12	11	7	19	12	624	7	17	12	7	12	1452	33	7	12	173	322	354
3305	399	13209917	421	421_ 399	106	270	14	482	157	58	12	7	14	48	12	7	76	12	7	12	347	7	12	7	37	12	20	43	7	13	35
3354	399	13209917	436	436_ 399	231	7	492	20	283	2288	12	12	15	513	14	7	10	16	12	7	12	7	12	7	1029	12	7	57	42	760	210
1574	400	13225717	191	191_ 400	13	12	5025	28	11531	18	22	17	78	17	44	27	64	41	22	52	16	64	48095	17	34517	51219	47853	19959	33110	11	7
1689	400	13225717	199	199_ 400	39	12	734	102	19	7	10	12	27	3224	18	88	149	458	12	142	7	12	7	82	12	2352	7	12	7	12	7
2458	400	13225717	248	248_ 400	147	148	14	143	11	471	14	7	36	352	11	14	76	12	70	30	24	62	12	7	51	12	161	7	12	7	456
2648	400	13225717	275	275_ 400	1558	1743	584	1407	14	1517	12	7	36	180	199	108	10	10	483	12	7	256	12	7	366	12	189	7	26	4691	3979
3080	400	13225717	343	343_ 400	16	7	567	30	1320	144	11	15	57	354	17	12	19	7	10	28	11	55	12	7	96	12	187	14	462	75	7
3164	400	13225717	359	359_ 400	437	12	2167	4194	2323	2315	7	115	29	122	437	114	12	7	516	91	12	307	456	123	105	2753	332	1089	189	5754	183
3309	400	13225717	422	422_ 400	41	23	11	10	12	7	12	7	12	294	7	12	7	10	12	7	12	7	12	188	90	7	12	14	29	7	1901
3390	400	13225717	449	449_ 400	41	12	142	7	791	351	12	7	54	12	441	584	15	10	7	12	7	94	12	321	7	12	7	12	133	7	1499
3476	400	13225717	556	556_ 400	12	802	61	464	737	1762	7	13	26	408	12	7	13	650	946	12	12	93	357	7	531	12	115	7	3690	12	1085
838	401	13240833	135	135_ 401	309	888	15	1156	1394	12	24	22	124	25	47	61	40	35	25	47	32	119	7	34	7031	5827	14	12	7988	7	5323
1120	401	13240833	151	151_ 401	1200	1445	21	7536	4650	6280	4902	1846	4759	13657	48554	26778	24131	39458	26981	5850	14007	6848	7	11	10	12	7	12	13	7	7890
2413	401	13240833	245	245_ 401	935	3725	810	2754	6220	943	380	261	33	1916	1711	17	8439	7	898	19	22	81	12	8172	16950	12253	6556	4943	11398	11120	7
2486	401	13240833	254	254_ 401	11	356	1969	1121	20	4713	7	12	36	85	7	14	21	12	917	26	17	62	7	337	3386	2138	170	620	4196	4257	1959
2593	401	13240833	269	269_ 401	327	426	1045	1794	399	1746	12	7	40	24	12	7	12	12	51	7	31	42	130	1950	3563	114	1057	11	1821	12	2355
2786	401	13240833	301	301_ 401	393	801	13	591	141	1243	7	12	43	7	12	455	10	7	12	7	12	1332	509	7	12	7	12	34	7	12	2474
2813	401	13240833	305	305_ 401	7	4593	2507	17849	4232	7025	18	12	14	7	12	14	19	7	12	36	44	7	3299	1032	9524	6225	7126	5786	10221	11681	12
2899	401	13240833	319	319_ 401	1394	3941	2485	18	1493	4300	12	12	1974	7	12	7	35	12	7	10	35	48479	9566	12	5494	11657	7793	5564	3081	7	12
2989	401	13240833	331	331_ 401	7	328	1805	3804	1164	4791	12	11	14	139	15	7	10	12	12	13	7	12	7	1583	2522	12	3674	2625	7	12	2148
3136	401	13240833	348	348_ 401	139	1107	388	468	301	723	12	7	12	71	7	12	7	12	22	7	12	7	12	11	15	7	12	7	32	12	27
3283	401	13240833	390	390_ 401	501	1145	1003	6287	4249	5164	10	12	25	55	10	12	7	12	16	13	7	184	12	116	1689	4109	8401	368	7	4646	2977
3339	401	13240833	434	434_ 401	827	2655	1684	11130	7	6073	12	12	15	7	12	11	117	10	7	12	7	12	355	36	2479	3896	9696	3022	4378	7	6721
3456	401	13240833	523	523_ 401	633	7	2590	17581	14432	7789	12	46	12	5909	635	436	359	4791	10162	12	7	42	2865	25717	22188	10356	10576	10218	10395	13122	12
3474	401	13240833	555	555_ 401	306	63	361	1838	147	1186	7	13	26	2503	331	12	936	7	1426	12	12	1368	630	2339	128	2150	211	4247	2317	1360	7
41	402	13255567	59	59_ 402	8044	4908	4113	14898	8085	12844	23	1500	54	7567	16	26	24728	8794	19146	31	14	23678	39629	25797	8263	18009	19367	13280	17132	16308	23797
104	402	13255567	72	72_ 402	602	349	181	252	469	339	220	7	1469	12	899	11	10	7	75	545	298	1727	12	24	7	12	7	12	7	12	268
122	402	13255567	73	73_ 402	468206	283209	278181	288395	240043	757395	203328	132697	153363	21	687078	1970118	1957663	42	37	2242865	2003897	3198915	1830125	135	1480704	1516053	1380034	1212221	1234593	70	1120343
181	402	13255567	74	74_ 402	41786	22072	15	25124	30	62727	15460	25266	38737	141091	55296	176971	143661	31	31	188249	116884	110701	11	11	7	12	7	11	12	15	105952
209	402	13255567	75	75_ 402	27451	18941	69	17715	60	24401	17725	21930	28343	79819	34947	113872	78302	110496	66	116652	49379	84742	30	25	24	18	29	13	23	14	77286
299	402	13255567	84	84_ 402	2971	2093	21	2809	1342	749	20	12	23	14	20	28	17	13	13	28	22	48	1064	5392	1960	7	507	4761	12	4071	3292
327	402	13255567	89	89_ 402	20636	12988	15962	26885	11677	31635	12199	21483	18102	11	34918	144340	120212	12	7	102890	143327	155812	104544	12	100995	83786	78937	68780	77255	7	64938
346	402	13255567	91	91_ 402	567	1409	26	70	277	15	573	461	975	22	1636	57	336	26	50	1886	90	3766	7	14	10	12	11	14	7	12	3152
393	402	13255567	100	100_ 402	917	912	1246	602	888	1667	1613	521	131	12	11	708	515	4529	5649	26	134	7	12	5112	9842	6508	1435	1185	7	6043	6322
402	402	13255567	101	101_ 402	4653	3995	20	6414	2648	2413	5742	2742	3681	11	4127	23	7179	5861	15	18096	2966	1712	7	12	12	7	13	12	7	12	19416
413	402	13255567	102	102_ 402	10148	3756	12	1281	12	2717	78	545	36	2669	10971	2987	3770	15279	2161	19312	16089	1271	7	12	7	12	7	12	7	12	8366
427	402	13255567	103	103_ 402	28402	17800	21	39302	14807	61436	3320	6887	573	6968	10743	26725	9786	23	13	8013	6580	19608	12	12	7	12	12	7	12	7	90149
446	402	13255567	104	104_ 402	1453	1282	20	2722	16	4486	55	445	691	11	1404	12	159	7	12	1190	1217	468	400	7	12	7	12	140	7	12	6182
457	402	13255567	105	105_ 402	7717	5426	46	56	22	7046	5502	16889	52	37385	70323	101115	94895	92018	80128	84054	64822	83435	12	7	12	10	7	12	7	12	8782
528	402	13255567	114	114_ 402	2061	1841	184	2020	689	12	2778	1460	1233	12642	7662	7454	580	15028	11	28419	1554	25657	7	12	7	287	12	337	7	426	3034
536	402	13255567	115	115_ 402	5517	2912	18	1277	32	1531	1119	450	2092	11	4108	9340	15117	32	24	2333	15775	8762	12	24	10	7	12	7	10	12	12
649	402	13255567	127	127_ 402	1680	7	15	247	12	224	1109	764	901	12	3207	1156	1018	5388	7	8217	35	530	83	29	115	109	12	7	12	7	173
670	402	13255567	129	129_ 402	63388	50413	56	82	68	12	80123	95333	29864	531332	193011	709056	613528	603626	573622	595716	533226	155714	12	25	10	12	7	19	18	17	199942
708	402	13255567	130	130_ 402	8743	7334	24	8431	15	7	14058	17065	3614	81123	31205	89859	82899	79455	67481	70582	71497	37490	12	11	7	12	7	12	7	12	18921
728	402	13255567	131	131_ 402	14992	9224	28	27860	17531	18038	23223	21816	20646	71165	28173	113136	33451	113219	79262	117543	72671	38547	12	11	7	12	16	15	7	14	39769
824	402	13255567	134	134_ 402	2819	7	44	2686	1313	472	4824	1991	4481	15142	5477	11666	5917	7377	6238	21057	27933	6037	12	7	12	7	12	12	7	12	3471
877	402	13255567	142	142_ 402	8593	8602	7612	14691	4015	17746	20	12	14	7	13	12	27	7	12	26	17	6718	7	12	23890	32174	20382	19765	17101	7	10702
887	402	13255567	143	143_ 402	6767	3136	22	17	30	7	6519	9406	6449	24757	15873	44203	25986	32086	11	27198	16263	24549	12	11	7	12	7	12	11	11	9297
958	402	13255567	147	147_ 402	223234	68766	71	87	53	12	331524	284363	114362	1424754	704687	2180124	1965469	1876398	1644346	1809343	1715136	551239	13	18	12	14	17	46	45	29	421928
1016	402	13255567	148	148_ 402	28062	19643	42	59	26	13	23372	48040	17057	252159	224161	328300	302961	271264	249963	270592	253073	104749	7	12	7	12	11	7	12	10	69489
1051	402	13255567	149	149_ 402	53184	29184	31	34148	17	93924	37713	85066	28563	295299	154425	507088	468279	450402	447201	512214	415145	178861	7	10	12	11	16	11	17	14	140522
1101	402	13255567	150	150_ 402	6467	3798	1890	8374	6058	10851	12	12	4024	11	12	12	29	10	15	32	17	59224	15110	12	17555	24482	9697	7	11149	7210	12
1175	402	13255567	156	156_ 402	438	961	281	2230	1177	1617	276	57	14	2569	11	22	710	259	627	111	17	432	784	1270	10610	6804	5021	4577	3275	1231	8444
1186	402	13255567	157	157_ 402	2774	4235	12	6334	3924	10374	20655	87280	14162	398642	301798	576858	533939	531270	394379	461616	378685	402020	7	12	7	12	7	12	7	10	21117
1297	402	13255567	168	168_ 402	494	455	1689	1025	474	1078	50	38	32	1508	4558	314	1789	7	1707	36	17	717	12	351	770	2199	5638	1933	7	209	4639
1303	402	13255567	169	169_ 402	286	1244	17	317	296	639	12	7	17	1092	23	18	18	444	511	33	26	81	12	427	2479	7	86	12	7	12	102
1358	402	13255567	172	172_ 402	10279	8064	12	7727	20	17254	272	860	267	7457	1886	13346	4695	7	12	1884	7	2683	12	7	12	7	12	7	12	7	20147
1369	402	13255567	173	173_ 402	14859	9742	44	21960	21	11674	1211	3016	1241	12	9569	16001	18505	19518	1973	2275	3245	1207	7	12	7	12	7	12	7	12	28037
1392	402	13255567	175	175_ 402	3425	2942	2708	7355	5108	2887	23	11	1004	7	23	15	24	26	11	32	31	4240	12	7	12	7455	11	7	7931	11	8114
1478	402	13255567	186	186_ 402	1000	12	93	7	1173	1477	12	20	55	16	12	12	15	22	7	17	17	81	12	934	7	6061	4964	2100	1683	12	7
1504	402	13255567	188	188_ 402	1577	7	16	10	182	266	1289	325	114	12	307	6773	521	1175	379	3504	29	7	12	7	35	59	12	7	12	7	12
1513	402	13255567	189	189_ 402	37300	23301	16	37	16	12	31891	25256	35913	87055	59863	138290	68737	114661	110098	103900	85055	58779	7	12	7	12	11	7	10	22	69637
1575	402	13255567	191	191_ 402	21010	13490	90	33340	57	32027	13270	10579	14271	17	26771	27015	58266	41	22	65473	43207	37899	17	17	12	15	22	11	18	11	46008
1634	402	13255567	193	193_ 402	507	314	43	386	63	211	18	15	121	548	47	349	46	24	34	75	32	119	10	1522	15	100	13	286	70	1442	730
1663	402	13255567	196	196_ 402	438	101	421	1053	355	589	16	36	113	10	16	11	2153	2840	2272	15	24	12	7	505	5824	4169	398	47	1174	3388	2524
1681	402	13255567	198	198_ 402	762	3892	2246	1833	1585	4614	57	1166	30	4687	7	14	16379	7081	17908	15	12	7	4610	6253	12749	8743	4423	8902	6425	21560	2168
1707	402	13255567	200	200_ 402	1546	1365	2697	6828	3010	2947	12	664	33	15	1464	4133	1062	8181	3444	8389	780	2488	7	12	7	2604	12	7	12	7	11374
1716	402	13255567	201	201_ 402	19210	7	2976	16315	4736	8842	26	12	1298	12	7	26	14	17	21	12	26	102	26879	15215	26144	16761	15203	7	16004	27691	12
1822	402	13255567	205	205_ 402	11251	7801	34	20	5864	10	57745	63982	50578	194433	135545	331904	254959	262348	272612	323056	265771	107856	7	12	7	12	11	7	12	15	47510
1945	402	13255567	214	214_ 402	882	782	15	2654	1345	1530	7	62	14	18	6403	14	12	7393	74	126	103	1238	7	609	747	12	7	12	2217	7	8311
1952	402	13255567	215	215_ 402	541	2546	224	2285	3768	610	10	13	20	12	7	11	21	12	7	41	17	10829	12	7	9278	12	2905	401	5271	7	12
1979	402	13255567	216	216_ 402	19606	7	11	7761	7453	12	7692	10655	51	50243	22821	89372	60006	16	7	66978	35346	21741	12	7	12	7	12	7	12	7	18401
1997	402	13255567	217	217_ 402	676723	375454	201423	476498	343611	1228864	7	25	28	11	32	31	17	19	16	38	14	192487	1297107	1147617	1535934	1338176	1302740	1063972	1035661	1523793	10
2055	402	13255567	218	218_ 402	140429	73217	41168	202044	67179	245725	14	12	13407	12	12	15	13	10	14	17	7	140390	12	14	7	269791	12	7	213133	12	264481
2092	402	13255567	219	219_ 402	58192	29858	41	83144	35076	79480	5564	5564	2788	12	31671	45843	46320	20	10	47923	29701	24703	12	13	7	12	13	7	12	11	117647
2128	402	13255567	220	220_ 402	6878	2691	14	5884	3241	7169	7	2321	1585	12	7	17	11	12	13	188	22	7	12	7	12	7	12	7	12	7	12
2151	402	13255567	221	221_ 402	8692	6022	3068	21136	12492	18496	3162	3122	98	45647	36	30	16273	34095	46947	40	18	48	54815	48901	29810	41997	54023	34305	25931	37295	45016
2181	402	13255567	222	222_ 402	2366	7	183	1207	627	609	127	12	122	3859	2393	7	798	12	13	52	26	102	2604	280	2379	7611	2533	381	3709	3489	7
2190	402	13255567	223	223_ 402	985	291	279	44	24	327	16	7	462	1746	585	25	1452	12	688	227	31	163	1407	10	486	3306	12	168	7	3548	3206
2207	402	13255567	228	228_ 402	1045	1961	1060	562	11	4610	20	12	19	7	12	10	11	18	7	36	22	102	1448	12	180	7	12	7	1928	12	7
2216	402	13255567	229	229_ 402	330	1792	17	17	7	12	6232	21389	17	91083	116259	179997	125370	107855	73280	113118	85743	25333	7	12	7	12	10	7	12	7	7167
2267	402	13255567	231	231_ 402	5419	3866	24	10070	5907	7	9811	9132	5321	23828	16477	84798	53182	24068	13578	42166	14404	12586	12	18	7	12	7	11	10	10	7967
2285	402	13255567	232	232_ 402	441	12	15	4748	2229	784	10	11	43	10	10	7	10	12	7	36	35	6655	12	7	253	12	162	7	1421	12	7
2354	402	13255567	241	241_ 402	156	343	21	129	27	412	16	12	26	76	1354	44	131	118	138	85	109	540	31	7	12	36	7	12	7	12	1682
2392	402	13255567	244	244_ 402	11274	9486	3511	17316	6639	18265	1030	2210	51	13627	11	7	11705	23420	9561	22	35	81	37176	27753	24965	25948	34399	31148	15178	27691	26728
2436	402	13255567	246	246_ 402	798	12	7	1737	1350	4607	1791	392	123	10006	5104	13193	6561	11799	12	18880	8898	4813	7	12	7	12	7	12	7	12	1306
2538	402	13255567	260	260_ 402	1331	2214	10	2480	1297	1929	12	22	43	30	496	22	7	14	12	7	12	7	12	7	12	7	12	7	77	104	4414
2548	402	13255567	262	262_ 402	10399	12	3188	9887	5608	4629	1496	24	14	5221	7669	4270	287	11302	10656	7	425	484	5006	24114	23406	20198	22976	1230	10009	12647	3517
2555	402	13255567	263	263_ 402	2978	466	845	7115	4169	3238	12	13	18	621	149	16	10	62	23	7	26	42	12	82	3618	59	8552	7	81	894	756
2587	402	13255567	268	268_ 402	5272	648	1159	3811	5589	3286	14	10	27	1773	598	182	15	12	549	17	31	42	144	7	6190	1185	645	515	148	6791	4274
2601	402	13255567	270	270_ 402	5392	3328	1222	4827	1615	4098	7	12	45	10	7	16	10	16	12	7	18	42	307	12	964	313	7	12	7	12	7
2657	402	13255567	277	277_ 402	53037	37417	18800	101596	52221	108022	15	675	51	30964	29227	15787	23519	34160	12	1703	3866	277	7	12	7	88776	12	7	66919	12	110516
2669	402	13255567	278	278_ 402	16527	10185	14	25658	23053	25056	11	7	36	24251	9754	6923	5943	12	1709	1975	18	56	12	7	12	7	12	7	10819	12	33508
2675	402	13255567	279	279_ 402	11815	7169	25	12464	4654	13177	7	71	36	844	4865	861	22	679	158	16	18	56	452	48	12	173	7	12	7921	109	13482
2718	402	13255567	288	288_ 402	2753	1164	7	1136	597	2062	12	10	15	7	23	268	12	7	12	134	7	56	12	7	12	46	7	12	7	34	2831
2733	402	13255567	291	291_ 402	11166	3713	2208	6868	4054	11879	18	12	1514	7	1354	12	10	11703	12	10	7	12	9307	24907	15862	17554	4939	14732	11665	17474	7
2774	402	13255567	299	299_ 402	1315	12	230	235	222	301	7	12	25	67	7	636	19	12	145	7	12	93	7	12	266	36	7	12	7	12	7
2778	402	13255567	300	300_ 402	4909	440	1316	2700	2360	5925	12	13	25	939	91	676	27	13	534	7	12	7	12	7608	4553	7	4282	3869	4773	2808	4782
2791	402	13255567	302	302_ 402	1873	3110	12	8200	1698	3422	7	69	12	15	7	12	1496	7	16	12	7	42	13	12	7	12	7	12	7	12	3762
2845	402	13255567	306	306_ 402	5850	7	12	5772	12	9491	206	616	29	8694	11588	3404	5086	845	7	630	365	855	571	12	7	12	7	12	7	12	7
2861	402	13255567	307	307_ 402	9731	1782	3505	5664	3994	7953	23	7	36	13	12	22	137	7	138	12	6422	123	7	183	9484	12	7	12	143	7	12
2889	402	13255567	318	318_ 402	5105	3637	15	7901	3395	8154	7	846	25	12	21749	6461	18729	12	7	97	2083	1089	12	7	12	7	12	7	12	7	8790
2924	402	13255567	320	320_ 402	567	12	7	387	1061	12	18	10	7	12	7	12	10	10	7	10	18	12	633	45	1390	1647	325	7	211	12	7
2978	402	13255567	328	328_ 402	1203	13	1085	1326	18	12	15	17	38	77	14	16	10	7	134	10	20	12	7	85	2255	12	61	46	7	12	7
3031	402	13255567	333	333_ 402	9653	6309	7	5029	4492	16514	11	12	7	12	162	16	7	12	7	368	16	12	7	12	7	12	7	12	6111	7	6276
3050	402	13255567	334	334_ 402	15276	10670	7993	11468	12306	19285	12	15	29	12	39	16	7	12	7	22	24	529	12	7	12	12581	7	12	13809	7	20370
3060	402	13255567	335	335_ 402	704	3705	1149	2976	4192	3751	12	12	40	12	7	14	12	10	7	22	24	793	30	238	12	812	7	12	319	7	2888
3065	402	13255567	336	336_ 402	3105	2103	571	5207	548	740	12	7	76	1730	12	7	12	14	1784	14	24	55	20	7	12	7204	399	7	2789	12	2667
3075	402	13255567	342	342_ 402	963	1796	396	3851	125	1112	19	19	100	104	6321	311	176	12	12	155	11	55	7	12	7	12	469	25	10	7	6966
3081	402	13255567	343	343_ 402	270	756	20	804	27	16	11	15	57	14800	10063	35493	17123	27438	879	28	11	55	12	7	12	7	12	14	11	7	479
3093	402	13255567	344	344_ 402	949	930	1625	4584	1282	8795	12	243	20	7	15	12	15	7	16	28	12	2306	7773	7	12	2636	953	2776	7	5250	3572
3150	402	13255567	351	351_ 402	646	421	15	104	117	106	16	17	26	12	84	7	13	985	14	1871	29	52	12	7	17	12	7	12	7	29	12
3160	402	13255567	358	358_ 402	3957	1116	992	9711	2558	2204	12	76	36	16	1467	12	7	12	41	26	16	52	62	2953	4646	5472	6430	11	4951	2683	7084
3169	402	13255567	360	360_ 402	909	1211	7	908	901	1405	12	14	12	883	757	64	7	12	7	12	12	53	318	7	131	12	7	12	103	2562	1595
3213	402	13255567	363	363_ 402	329	308	377	177	2689	232	11	18	32	152	13	11	7	12	38	7	12	53	25	7	394	75	37	12	7	12	84
3227	402	13255567	364	364_ 402	10561	5278	1793	6657	8956	16149	12	7	25	13	2269	12	7	14	12	7	12	301	7	12	7	8126	12	7	12	7	7991
3232	402	13255567	365	365_ 402	2502	12	2808	21	1717	3697	7	12	18	7	12	7	17	16	12	7	12	53	7	81	747	12	7	473	56	1260	916
3263	402	13255567	376	376_ 402	10518	6486	3482	7286	1723	8610	11	10	12	6523	7	16	12	5182	7	10	12	42	7	1047	6346	21440	1621	7575	8702	8992	6286
3287	402	13255567	402	402_ 402	2762	2073	178	709	630	3694	7	12	20	1714	13	11	11	7	12	20	17	184	7	12	4198	7	376	13	12	1560	7
3301	402	13255567	420	420_ 402	2935	454	300	3413	97	78	7	12	29	7	35	12	7	10	10	12	18	69	7	10	114	12	7	1052	12	1930	1377
3318	402	13255567	432	432_ 402	7998	1810	2602	5273	3597	13906	7	12	29	3093	1335	577	13	10	484	11	7	12	4160	5492	12407	25833	15104	11038	8766	12847	5864
3326	402	13255567	433	433_ 402	8071	4095	3965	9365	8243	6175	7	12	19	7	12	11	7	10	12	7	12	7	12	7	12	7	12	7	1851	12	9014
3388	402	13255567	448	448_ 402	2886	347	2367	4972	103	924	17	12	43	7	12	7	17	12	47	7	12	94	933	7	2528	12	315	7	90	478	1406
3410	402	13255567	465	465_ 402	1185	558	13	3716	2730	3324	12	7	40	1364	12	7	12	7	12	162	18	62	6211	12	625	7	1031	595	121	278	3783
3413	402	13255567	466	466_ 402	4856	2726	2770	4256	1594	5666	7	11	40	12	7	12	16	7	12	12	18	62	78	1314	7	3092	5058	3345	12	1732	5457
3416	402	13255567	467	467_ 402	1312	225	10	870	102	3299	11	17	40	7	12	7	21	12	7	12	18	7	12	7	1191	12	222	7	12	861	1443
3459	402	13255567	524	524_ 402	3821	1686	916	6009	5474	10487	11	7	12	10	20	11	137	12	7	11	12	7	12	1412	2213	9723	398	787	7	8783	7789
3460	402	13255567	525	525_ 402	1186	261	600	4117	12	831	7	12	12	7	12	7	12	7	886	15	12	7	89	707	282	50	546	1938	147	1974	2842
3473	402	13255567	554	554_ 402	4136	1829	1593	3957	16341	1022	7	12	26	8394	7	12	1229	52	388	7	12	163	1866	6980	22783	19030	10365	6098	3722	10980	12
287	403	13270284	83	83_ 403	7	204	1262	44	26	10	5595	6691	2686	22	25485	68407	51629	70759	26	66795	44037	94206	618	12	1872	7	291	12	199	434	4300
340	403	13270284	90	90_ 403	306	1423	12	1548	3593	3296	680	1157	43	851	1311	891	5259	390	1070	785	22	81	12874	8147	3257	7	975	2193	3719	12	8544
478	403	13270284	106	106_ 403	121	437	41	43	23	12	31	938	41	187	2398	37	116	3999	7	1607	576	735	12	319	373	7	12	27	7	335	12
930	403	13270284	145	145_ 403	137	2667	39	36	165	199	1517	2028	102	2369	441	1822	284	8030	16	236	2258	6406	7	12	7	12	7	12	10	7	2418
1332	403	13270284	170	170_ 403	415	2701	14	1232	1504	3218	130	10	34	882	83	1018	10	12	7	17	17	628	1151	12	3739	7	809	2867	516	2203	12
2628	403	13270284	272	272_ 403	595	1640	911	15	12	2274	7	12	36	76	10	25	7	14	12	26	7	12	7	12	1280	5954	2844	167	7	1913	2019
2803	403	13270284	304	304_ 403	888	3327	12	10143	2208	2156	7	12	7	12	7	12	16	7	12	19	7	42	12	2263	2811	7	12	335	7	12	5445
2882	403	13270284	317	317_ 403	247	2442	10	163	12	7	264	537	29	786	3358	2651	27	10	11	12	787	123	90	7	335	11	12	7	12	7	12
3284	403	13270284	391	391_ 403	280	378	1932	266	221	6013	12	13	25	7	12	7	10	14	12	196	7	184	80	12	282	11	7	12	24	403	5484
280	404	13285417	82	82_ 404	112	1504	31	36	15	12	15	487	82	770	2172	3818	481	13126	196	3787	24	5276	7	12	7	12	7	12	7	12	12608
869	404	13285417	141	141_ 404	12	340	128	29	851	7	19	17	14	12	326	25	18	12	7	232	621	472	12	7	167	131	12	52	7	14	2808
1682	404	13285417	198	198_ 404	12	7	12	469	17	12	34	20	30	10	117	1821	377	1095	7	15	917	12	7	12	7	12	7	12	7	17	14515
1998	404	13285417	217	217_ 404	12	7	41	36	18	22	53869	103172	71456	426907	234642	614367	585315	19	16	465941	442640	102	13	17	10	13	22	19	24	34	1390996
2299	404	13285417	233	233_ 404	147	652	147	24	162	12	12	10	17	50	11	11	15	7	11	26	22	7972	12	7	126	12	540	45	7	12	7
25	405	13301900	58	58_ 405	26	30	21	98	67	86	11	77	33	10	19	204	12	82	31	211	10	42	7	14	12	40	23	7	27	14	234
90	405	13301900	70	70_ 405	12	119	10	103	96	69	7	462	293	12	16	47	220	7	12	444	18	4281	20	7	75	27	12	36	253	56	148
96	405	13301900	71	71_ 405	7	12	16	22	13	7	1201	1112	2100	11	984	12	22	17	12	698	686	689	57	12	64	7	16	76	12	7	398
240	405	13301900	76	76_ 405	365	430	251	241	235	387	950	107	1632	228	27	1065	1128	836	20	2302	1189	1529	185	7	12	7	67	13	84	12	573
251	405	13301900	77	77_ 405	439	31	250	51	571	462	50	43	2221	25	2439	44	45	22	55	135	54	2313	10	12	391	7	264	16	197	12	590
501	405	13301900	111	111_ 405	65	71	47	35	166	46	328	1243	496	7	4424	1621	3502	677	15	1117	1082	1674	32	107	12	59	69	43	7	12	7
515	405	13301900	113	113_ 405	12	566	142	658	15	694	962	1286	4265	7	2518	1069	485	12	7	1993	1455	1537	12	7	12	7	12	7	70	12	7
1264	405	13301900	162	162_ 405	41	22	20	30	16	7	1256	2600	29	5424	3126	8275	1541	4062	1408	20028	3336	3517	12	7	12	7	12	7	12	7	144
1406	405	13301900	176	176_ 405	48	72	21	1057	16	100	50	93	521	162	1753	10	236	12	16	491	486	92	46	7	12	16	7	12	16	27	47
1458	405	13301900	184	184_ 405	222	169	236	624	377	504	7	12	30	767	1361	127	7	112	12	16	261	42	7	373	12	36	104	7	12	7	12
1936	405	13301900	212	212_ 405	104	294	120	246	252	301	12	17	58	63	97	766	15	690	7	28	49	81	12	7	12	21	7	12	7	12	150
1938	405	13301900	213	213_ 405	102	12	146	107	15	193	271	7	111	12	7	12	1410	10	13	393	22	102	12	7	12	7	12	7	12	7	12
3127	405	13301900	347	347_ 405	186	218	176	250	202	541	7	12	51	7	12	746	21	7	101	22	12	7	12	7	12	7	12	7	12	15	55
10	406	13318583	55	55_ 406	271	312	506	816	53	401	746	18	2429	43	10817	6601	11379	72	476	7178	26354	26368	7	10	11	12	7	11	117	12	335
315	406	13318583	86	86_ 406	24	47	32	12	109	12	12	103	43	7	2679	16	18	3377	12	28	137	52	1249	7	12	559	7	12	7	12	103
920	406	13318583	144	144_ 406	91	12	18	21	175	7	1149	547	246	2101	2299	2178	307	51	10	563	849	102	12	7	12	7	12	7	12	7	215
944	406	13318583	146	146_ 406	158	119	227	227	14	267	3735	3730	6729	12	4202	3115	4963	5754	67	8343	4414	666	7	18	12	42	7	12	7	16	34
1150	406	13318583	154	154_ 406	107	78	11	1256	106	423	13	10	174	12	7	12	62	10	32	7	24	102	12	7	12	86	7	19	108	275	512
1155	406	13318583	155	155_ 406	84	7	24	404	123	200	2540	1479	873	12	5114	1626	225	7	10	315	1798	4002	12	25	7	12	7	17	12	7	12
1221	406	13318583	158	158_ 406	12	950	12	20	24	7	3564	15449	29	71703	66019	94721	76519	55073	49137	25595	38614	45997	12	7	12	7	12	7	12	7	6460
1233	406	13318583	159	159_ 406	12	625	168	27	23	11	8403	4139	1966	28755	17691	49958	38689	49672	10461	36743	36620	2861	7	12	7	12	198	7	12	199	7
1248	406	13318583	160	160_ 406	12	7	27	1072	12	7	54355	55436	43	265223	104155	350745	343757	345930	223889	324769	300537	348533	677	12	7	560	12	7	12	7	12
1257	406	13318583	161	161_ 406	7	149	35	25	13	12	2435	9545	14	36323	41544	66959	65527	45723	28661	50695	27721	16544	7	12	7	12	7	138	176	12	7
1344	406	13318583	171	171_ 406	161	71	361	19	25	7	1093	277	30	684	2097	2431	29	11	93	28	31	92	12	17	81	92	7	37	12	7	12
1445	406	13318583	183	183_ 406	74	84	283	27	17	221	1838	1180	44	12	379	3554	2467	11	7	880	1559	72	12	7	57	12	12	12	7	68	120
1690	406	13318583	199	199_ 406	72	12	14	28	159	7	686	485	209	4471	1316	764	13	291	12	251	12	7	12	7	12	7	12	7	12	24	116
2056	406	13318583	218	218_ 406	7	12	16	23	17	7	15377	21613	43	86793	56104	133906	114200	127270	106000	40125	108766	102	12	14	7	12	7	12	7	12	7
2182	406	13318583	222	222_ 406	12	532	19	7	19	12	707	2066	12	2435	5432	2515	363	1699	191	5686	3030	1547	7	12	7	383	12	7	12	7	5415
2361	406	13318583	242	242_ 406	301	7	12	3202	435	480	1772	564	239	303	6205	1223	1769	69	669	1591	17	214	152	7	12	7	12	82	7	37	12
2369	406	13318583	243	243_ 406	7	784	17	1479	22	10	3905	2603	5412	12	9800	14545	9636	12	2055	9659	4573	6491	7	10	12	7	10	10	12	7	4095
2447	406	13318583	247	247_ 406	141	7	10	13	289	12	14	1346	1020	7	1628	14	1933	12	7	2551	841	1543	12	7	172	57	12	101	7	12	5985
2527	406	13318583	259	259_ 406	1830	1274	3219	7638	3202	6668	572	225	51	938	3769	704	416	1480	90	20	20	12	7	12	7	12	7	12	26	7	57
2636	406	13318583	273	273_ 406	319	315	572	487	876	705	14	171	14	102	12	14	13	146	11	7	12	50	7	12	18	7	12	7	12	7	3292
2709	406	13318583	286	286_ 406	133	247	305	3200	191	119	7	12	18	7	10	12	7	12	7	11	11	56	50	126	241	287	27	12	55	7	725
2728	406	13318583	290	290_ 406	4346	3243	6644	14305	4873	12722	7	74	40	587	1266	290	12	614	7	10	12	7	31	12	7	12	7	12	7	51	711
2760	406	13318583	293	293_ 406	216	131	19	26	20	7	12	72	32	7	1385	1589	696	3776	12	12	7	93	12	344	7	12	7	12	7	32	1536
2769	406	13318583	294	294_ 406	214	180	324	478	29	178	18	11	36	619	81	151	278	10	12	26	119	93	23	13	217	76	62	7	12	101	2431
3118	406	13318583	346	346_ 406	215	7	12	806	7	879	273	99	12	7	1543	12	7	157	17	12	7	12	7	12	54	7	12	7	12	7	12
3144	406	13318583	349	349_ 406	174	279	255	1349	507	490	12	97	21	29	581	7	12	7	12	7	12	52	7	12	7	12	7	12	53	98	261
3174	406	13318583	361	361_ 406	425	330	541	1400	623	2183	40	127	174	330	2098	1161	723	12	7	23	12	53	67	7	273	50	98	12	70	7	565
3264	406	13318583	376	376_ 406	12	7	12	7	11	12	11	1222	7	13481	4567	14364	7736	1689	223	1889	12	42	7	12	7	12	7	12	7	12	7
3310	406	13318583	422	422_ 406	53	57	69	10	123	164	12	7	12	7	97	159	12	90	7	12	7	12	7	12	7	12	7	12	12	7	660
3346	406	13318583	435	435_ 406	249	7	395	12	12	7	52	12	25	272	711	618	7	11	12	7	12	7	12	85	135	47	14	20	7	93	4219
3362	406	13318583	437	437_ 406	54	20	73	89	43	317	7	12	7	12	304	7	12	7	12	7	12	7	12	7	53	26	12	7	12	7	12
3445	406	13318583	495	495_ 406	301	158	365	751	333	559	12	33	25	90	113	7	12	15	7	12	11	7	12	7	12	7	12	7	12	7	12
3446	406	13318583	497	497_ 406	7	25	99	164	89	60	12	7	25	12	10	7	79	117	12	214	11	7	12	7	12	7	12	7	12	7	12
61	407	13334500	61	61_ 407	117	7	838	23	12	12	12	11	682	122	727	724	406	3545	16	1236	797	2771	699	7	441	12	59	11	180	33	7
77	407	13334500	69	69_ 407	61	72	132	273	46	26	1117	158	132	1323	5351	2445	160	758	24	3022	30	317	7	120	449	12	32	13	105	7	268
267	407	13334500	81	81_ 407	14	563	45	73	45	23	1365	1127	2510	44	1897	1949	2635	68	37	3741	1865	213	32	12	80	111	7	23	80	55	12
394	407	13334500	100	100_ 407	12	3436	12	10	7	12	750	443	29	3048	5899	3077	2777	10821	2768	6158	139	1867	7	12	7	12	7	12	7	12	7
562	407	13334500	117	117_ 407	12	13450	57	79	50	7	43786	50896	18556	232049	110964	261111	253994	305403	280102	277551	246856	153145	12	7	12	7	16	14	12	15	66894
600	407	13334500	118	118_ 407	7	554	21	21	10	10	1436	4350	65	9145	10411	8801	18565	40570	3295	15497	11484	26159	12	7279	7	12	7	12	7	12	7
610	407	13334500	119	119_ 407	12	1457	21	39	47	7	2767	1896	86	2575	2025	3151	4344	3233	40	5615	944	4701	12	11	7	12	7	12	7	12	1060
643	407	13334500	126	126_ 407	168	7	150	14	158	82	39	10	36	16	2990	215	12	206	78	26	38	72	7	12	7	73	12	7	67	12	7
660	407	13334500	128	128_ 407	597	7	26	32	27	1260	2083	2932	1307	13298	10579	4032	9134	22	810	27	6383	1749	12	7	12	7	12	7	12	7	596
762	407	13334500	132	132_ 407	12	7	11	27	29	12	14	2273	1091	14	4656	6096	3475	21	7	4289	2983	2244	12	7	12	7	12	7	12	7	12
778	407	13334500	133	133_ 407	7	18001	30	49	90	12	48302	41005	52046	117922	75275	172278	209123	175244	174241	203821	157164	95622	12	11	7	12	7	11	12	7	90190
839	407	13334500	135	135_ 407	221	12	3312	7276	4260	4555	3437	2258	3042	10741	3255	12142	4103	18309	1120	3006	1942	4068	7	12313	1654	647	14	9838	1447	12	7
878	407	13334500	142	142_ 407	12	7	22	13	15	12	942	464	224	4297	10243	1158	4403	3025	7	1940	2918	81	12	7	12	7	12	160	7	12	7
1440	407	13334500	182	182_ 407	195	1227	169	834	92	395	14	213	43	7	574	1007	19	12	16	218	20	112	74	7	12	7	12	7	13	12	7
1479	407	13334500	186	186_ 407	12	1983	21	350	11	7	444	117	55	4056	1075	2144	1843	8860	467	2267	882	738	12	7	12	2416	7	12	7	520	4840
1555	407	13334500	190	190_ 407	7	3936	16	15	18	12	10	4320	5897	7	16	12920	19777	12	7	17166	7205	11420	12	7	12	7	12	7	12	7	18071
1620	407	13334500	192	192_ 407	7	1910	27	46	18	12	2864	774	427	7	4699	2083	2872	5768	1123	618	1001	2099	12	12	7	188	12	7	12	12	3988
1635	407	13334500	193	193_ 407	12	624	43	49	63	104	238	499	462	244	7205	738	935	4203	320	340	445	119	4554	2435	1603	200	13	26	240	46	26
1669	407	13334500	197	197_ 407	51	12	21	31	27	93	292	51	30	53	1945	20	15	7	12	12	635	7	12	72	17	7	12	7	12	7	274
1717	407	13334500	201	201_ 407	7	5915	27	35	22	10	2295	4087	52	36434	31248	37844	51437	34950	11465	36257	23959	11866	12	7	12	7	12	7	12	7	27498
1731	407	13334500	202	202_ 407	12	7	23	31	25	12	905	1945	29	9562	7662	7126	5447	19058	7	7972	587	9190	12	3981	7	12	7	12	7	12	15250
1740	407	13334500	203	203_ 407	7	2446	35	13	20	12	9173	14104	14848	31985	23456	40812	46186	36972	33529	21627	13034	15284	7	12	7	12	10	7	12	7	6064
1770	407	13334500	204	204_ 407	7	10666	21	37	24	12	178373	160829	207766	243483	266067	262103	306693	264589	196072	358700	224350	219580	7	13	12	7	12	19	15	12	50856
1854	407	13334500	206	206_ 407	12	7	12	17	17	7	17697	11868	17059	45857	31772	51997	69847	56275	56146	55248	69322	60576	12	7	12	7	12	7	12	7	9772
1868	407	13334500	207	207_ 407	29	3546	356	170	226	24	3871	7760	143	18455	25331	10618	29412	17183	15156	16431	14558	7648	24	35	14	14	7	29	20	62	7348
1891	407	13334500	208	208_ 407	54	750	28	50	71	150	873	901	75	23	5862	846	3396	194	34	106	545	83	2432	16	33	505	18	14	12	11	7
2191	407	13334500	223	223_ 407	12	216	16	190	24	157	89	85	40	144	2685	298	493	1019	106	245	31	1797	7	10	12	113	7	12	7	36	162
2243	407	13334500	230	230_ 407	7	1858	14	18	18	12	1581	5594	43	37429	17687	22485	38305	8477	4789	24374	21668	2722	7	12	7	12	7	12	7	12	7
2327	407	13334500	235	235_ 407	124	12	24	85	24	106	522	7	37	12	658	888	494	956	7	17	44	81	12	7	45	12	24	21	7	12	18
2346	407	13334500	240	240_ 407	12	639	7	24	543	12	100	162	43	893	4244	4647	2563	7311	1583	168	1004	102	7	2670	12	7	12	258	7	655	12
2594	407	13334500	269	269_ 407	13	718	13	28	25	11	7	2156	40	19329	8473	8081	21072	13425	2348	12	574	42	7	12	7	12	7	11	12	7	300
2608	407	13334500	271	271_ 407	270	7	30	27	564	786	152	546	40	13	4573	1246	11	2623	12	607	165	42	21	7	12	7	34	12	7	12	7
2643	407	13334500	274	274_ 407	12	7	12	10	13	7	37	138	36	29312	8884	10405	38972	21499	17966	841	12	304	7	3776	12	7	12	7	12	7	1345
2713	407	13334500	287	287_ 407	7	12	10	108	10	7	58	88	693	10	588	2651	75	18	12	96	7	56	12	7	12	7	12	7	12	7	120
2779	407	13334500	300	300_ 407	12	1290	7	12	13	7	12	96	25	5608	17119	6999	27	2189	343	138	7	12	7	12	7	12	7	12	7	12	8013
2881	407	13334500	316	316_ 407	12	214	250	540	490	7	16	12	21	7	1733	11	534	1807	12	7	308	123	12	7	12	7	12	7	77	12	7
2925	407	13334500	320	320_ 407	12	229	7	10	12	7	1921	10452	12	85148	74587	89383	104812	80530	64441	56148	28179	927	7	12	7	12	7	12	7	12	3150
2984	407	13334500	330	330_ 407	12	7	13	15	16	12	7	106	14	956	8528	801	657	4491	718	13	11	12	7	12	988	959	7	351	12	20	7
3012	407	13334500	332	332_ 407	7	12	7	812	634	314	12	17	14	7	3533	1898	1567	12	7	12	69	7	138	12	7	12	7	12	7	40	12
3032	407	13334500	333	333_ 407	12	7	12	14	18	7	32	185	12	195	10	1109	7	51	12	11	16	7	12	57	65	762	7	12	28	7	12
3199	407	13334500	362	362_ 407	463	283	231	582	431	802	12	1153	202	7	3924	16	95	16	69	252	12	53	7	12	32	7	12	7	12	7	923
3251	407	13334500	374	374_ 407	12	848	10	11	7	12	11	86	26	7	17690	14623	11805	17244	12	80	7	52	12	7	12	7	12	7	12	7	2437
3258	407	13334500	375	375_ 407	139	698	205	333	81	365	7	213	21	13	814	169	21	16	12	7	12	42	7	12	22	7	12	7	12	7	65
3414	407	13334500	466	466_ 407	7	94	191	17	10	12	7	80	40	111	841	545	106	12	12	7	18	62	12	222	7	12	7	12	39	181	7
1414	408	13350667	177	177_ 408	7	12	44	34	22	7	1937	436	52	9421	4754	2026	1096	1881	83	394	983	1442	12	11	7	12	7	12	7	34	12
2129	408	13350667	220	220_ 408	7	12	14	31	12	7	1211	12	29	3776	1372	863	3440	937	585	26	1815	7	12	87	463	693	828	7	1546	108	12
2152	408	13350667	221	221_ 408	7	12	39	78	18	14	3616	3448	2113	50607	10148	28538	29844	29392	39086	7551	6293	20931	7	10	12	7	12	13	7	15	35493
2208	408	13350667	228	228_ 408	12	7	13	21	282	12	418	1418	19	6301	4388	3949	5686	564	817	1357	263	102	7	343	12	7	12	7	48	12	3739
2414	408	13350667	245	245_ 408	12	7	16	34	20	12	408	1308	2074	2773	2992	2871	5544	7	411	1101	776	4380	12	10	7	12	7	12	7	12	4697
2501	408	13350667	256	256_ 408	12	7	714	1704	12	3861	12	241	14	9395	3608	8042	998	1485	17	34	25	62	519	123	7	2407	12	7	12	1241	7
2563	408	13350667	265	265_ 408	12	176	328	530	367	479	12	7	20	97	1138	19	22	12	13	21	100	42	7	70	90	12	7	47	11	12	7
3245	408	13350667	370	370_ 408	76	135	104	397	191	265	7	12	45	9433	7	466	16	10	12	213	7	53	12	7	16	12	7	12	7	12	7
3270	408	13350667	377	377_ 408	12	7	13	1026	12	7	476	1398	51	8577	2795	5008	1262	12	12	1112	7	12	7	12	21	7	12	7	12	7	861
341	409	13366734	90	90_ 409	7	12	93	471	2518	7	457	83	435	2519	2818	1104	4094	16726	639	36	716	81	6543	525	3602	12	1495	3413	7	2598	4476
382	409	13366734	99	99_ 409	7	127	17	22	11	284	460	1345	900	1839	2249	2737	2824	1221	1171	753	333	102	12	7	12	7	12	7	12	1047	7
490	409	13366734	109	109_ 409	12	7	22	28	105	85	842	76	789	21	461	64	964	35	17	189	405	79	18	12	7	12	7	12	41	7	84
1274	409	13366734	163	163_ 409	7	12	17	38	7	12	8397	13934	9285	26867	16117	25656	28103	50309	29326	41613	36334	81	7	12	7	12	7	12	7	11	12
1304	409	13366734	169	169_ 409	7	12	17	332	7	13	3980	5702	4504	10	10401	8412	3361	12513	12	7149	3616	2368	7	15	12	7	12	7	12	7	12
1383	409	13366734	174	174_ 409	7	12	131	798	15	237	12	7	29	1836	16	1007	606	12418	11	90	142	81	12	4223	7	121	829	12	7	417	8081
1393	409	13366734	175	175_ 409	12	6156	4174	3896	4907	7678	3048	2430	27	7375	7073	22768	8988	26203	3144	3607	18559	122	10260	14145	7	12	11	17214	7	9304	12
1488	409	13366734	187	187_ 409	133	261	15	13	12	143	667	184	588	12	2978	4235	4467	851	14	577	579	1015	1163	1002	419	196	7	12	69	497	52
1664	409	13366734	196	196_ 409	12	83	48	19	3781	42	16	7	23	741	1621	1319	512	4055	41	71	24	12	7	636	1007	836	12	7	12	7	12
1953	409	13366734	215	215_ 409	7	12	18	14	17	7	477	1149	814	9048	7249	14719	8898	20611	157	2739	1972	102	12	7	12	7	12	111	7	12	7943
2093	409	13366734	219	219_ 409	7	12	9259	16001	18544	7	25	10	44	11534	25	11	21	50420	42014	15	26	81	12	37639	39331	7	13	14799	12	11	7
2300	409	13366734	233	233_ 409	12	7	25	3827	6054	386	1962	2237	4337	1712	6089	2974	2602	8314	1281	5533	2971	12	17	4153	1489	87	360	7	12	63	244
2319	409	13366734	234	234_ 409	12	7	15	11	14	12	2326	1839	29	3937	4710	2824	3243	10086	567	5790	4069	42	7	1473	12	7	12	7	12	7	12
2393	409	13366734	244	244_ 409	12	7	24	13	11	12	1892	2836	51	16263	17007	18848	19086	3763	19608	3631	6160	81	7	12	7	12	7	12	7	12	7
2462	409	13366734	249	249_ 409	133	174	30	667	384	233	18	94	18	388	193	631	10	271	22	35	31	62	12	7	90	10	316	12	30	7	12
2734	409	13366734	291	291_ 409	12	7	15	19	14	12	1407	546	43	47263	19974	12642	49724	67891	16074	13760	36423	7	11	12	7	12	7	12	7	12	7
2751	409	13366734	292	292_ 409	7	12	1310	15	1280	2113	127	1567	32	10579	1107	12724	6185	13360	2141	292	450	122	7	12	7	12	7	12	7	12	7
2797	409	13366734	303	303_ 409	7	1086	12	7	20	12	11	7	12	57	40	7	350	2164	12	7	12	42	42	7	411	12	7	12	35	575	1090
2874	409	13366734	309	309_ 409	7	12	38	7	22	12	7	13	139	368	1772	435	19	7046	12	15	7	123	144	12	7	12	77	7	123	635	817
2990	409	13366734	331	331_ 409	7	12	21	24	17	7	12	1242	14	4893	139	895	1179	432	60	13	154	319	7	12	7	12	7	12	7	12	7
3103	409	13366734	345	345_ 409	7	12	20	484	360	230	123	990	29	1983	2300	2203	1324	7	12	1384	155	7	12	143	7	12	7	12	7	12	7
3237	409	13366734	368	368_ 409	580	482	836	1384	1394	1095	11	12	58	363	7	10	12	7	70	36	12	53	148	7	76	12	7	12	7	38	123
3315	409	13366734	431	431_ 409	304	406	249	558	233	168	7	68	32	10	10	289	440	16	12	11	7	42	12	7	23	12	7	12	7	12	7
3385	409	13366734	446	446_ 409	148	245	202	122	440	249	16	12	19	34	11	675	7	12	7	12	7	12	7	12	7	12	7	12	7	12	7
42	410	13384350	59	59_ 410	11	12	26	37	12	11	5700	6952	54	18609	13742	12175	26671	29226	29638	31	14	23	7	14	12	7	14	12	7	12	7
547	410	13384350	116	116_ 410	7	12	3149	1224	12758	9016	5912	4893	311	10667	9111	7299	9348	5836	14278	4001	6198	9729	386	4481	7	560	8295	12	7	2341	12
1466	410	13384350	185	185_ 410	12	7	1333	827	2968	1384	390	1672	66	1709	2841	347	2896	3411	813	15	396	374	50	49	12	31	157	7	219	65	187
2588	411	13400167	268	268_ 411	384	1122	394	1449	696	708	14	10	27	456	11	12	15	7	314	17	31	42	418	575	4625	3393	444	613	77	1729	771
2602	411	13400167	270	270_ 411	255	888	1741	1410	513	227	12	168	45	2825	7	16	10	16	1213	12	18	42	361	170	115	672	1182	5034	2057	1659	3379
2787	411	13400167	301	301_ 411	7	219	924	203	416	12	7	12	43	48	7	12	10	7	12	7	12	42	435	7	12	7	251	75	430	49	176
3306	411	13400167	421	421_ 411	59	33	109	19	258	46	12	7	14	12	7	12	7	12	7	12	7	12	7	12	152	7	91	195	12	79	7
3457	411	13400167	523	523_ 411	29	270	105	1212	1483	80	12	13	12	12	23	14	13	45	7	12	7	42	12	175	607	7	711	12	30	448	1683
281	412	13414900	82	82_ 412	2671	745	2049	791	726	433	15	20	82	20	21	43	18	20	33	187	24	429	1440	3156	1798	9258	7444	1400	8397	72	377
288	412	13414900	83	83_ 412	8267	5275	10679	25132	19839	14335	29	14	85	55854	25	40	61	20	52938	70	30	165	7	12	7	12	7	12	7	12	7
383	412	13414900	99	99_ 412	1437	12	1694	4114	3382	195	152	10	122	18	567	127	1294	12	16	799	338	876	513	52	561	135	729	7	1677	12	6952
395	412	13414900	100	100_ 412	946	557	2212	5667	3890	664	819	12	29	7	11	12	15	16	7	945	2260	93	596	542	1113	9643	9968	237	8435	14464	1609
428	412	13414900	103	103_ 412	8212	12	21	37	5675	9579	35	11	70	12	16	34	19	25899	21600	35	7	32	12	10223	16415	7	12	5784	12	7	12
458	412	13414900	105	105_ 412	18042	12860	14791	32588	21826	30816	1901	26	168	14	66	79	56	19	38	2506	10268	2156	87696	78338	83892	75576	83169	58376	77969	61251	65482
529	412	13414900	114	114_ 412	3470	2539	2155	3454	7344	1129	14	12	45	18	7	11	12	12	3287	473	2448	661	13889	20575	8564	12284	21786	1908	22231	13402	7252
563	412	13414900	117	117_ 412	79217	43755	62917	150249	35105	128690	28	21	1939	35	21	16	57	78	32	60	18	17974	272652	301362	219958	263096	266609	208583	200780	211260	206222
601	412	13414900	118	118_ 412	5016	2811	3898	14086	4413	9146	804	64	174	10	1090	12	1800	11	11	560	3624	1520	16916	7	14378	12903	19100	2843	5536	12329	14001
671	412	13414900	129	129_ 412	210195	112091	160172	349742	277138	297338	25	16	2343	21	31	65	48	60	35	83	40	19287	440626	591207	553922	565558	574444	515992	453783	532518	458185
709	412	13414900	130	130_ 412	37166	17826	23098	57112	45424	41986	3183	15	1058	13	21	20	44	28	7	2486	3326	4075	105443	58202	73980	80986	69652	79500	67053	80539	86422
959	412	13414900	147	147_ 412	546458	288451	279626	935583	741539	687103	70258	40	9180	19	82	34	44	51	27	84898	253697	64137	1763214	1521759	1509579	1571985	1582947	1179532	1247536	1357206	1131861
1017	412	13414900	148	148_ 412	85326	46270	64695	141263	100661	127553	11774	13	1704	15	23	27	29	29	10	12614	39031	13731	282993	242505	253209	237951	227298	202804	164888	208095	194165
1052	412	13414900	149	149_ 412	127153	72098	94772	204165	187344	199880	17733	16	3530	31	40	50	71	32	38	19124	54785	21435	438994	406608	366929	339978	390803	326762	286671	326519	261988
1187	412	13414900	157	157_ 412	135250	79334	127143	273021	215409	162374	16693	20	4133	11	13	12	33	12	7	16254	62039	48948	377074	354867	338175	394878	324756	249484	264761	351708	265607
1222	412	13414900	158	158_ 412	19889	9140	16718	31203	31969	23601	2720	12	230	12	7	10	15	12	7	2893	9837	1333	68511	54729	42995	54206	65185	37218	34236	49734	41434
1249	412	13414900	160	160_ 412	63205	37670	50585	153422	113744	129718	5435	7	683	12	7	20	18	11	12	6260	22743	7014	284568	256999	179868	259078	214388	208815	208337	185492	198713
1258	412	13414900	161	161_ 412	13454	4914	7337	25237	20901	16422	12	11	419	10	18	19	37	22	18	14	40	2121	31847	41984	51680	31065	46281	20604	22923	46734	30203
1359	412	13414900	172	172_ 412	1457	458	1006	1159	1256	1268	357	12	245	7	12	19	19	7	12	497	656	778	13184	7	5748	442	2091	7096	5855	5432	2719
1480	412	13414900	186	186_ 412	2072	1014	155	12	3289	65	31	181	55	16	7	12	15	22	12	584	87	81	1562	2189	6072	7	903	1283	3479	12	9841
1683	412	13414900	198	198_ 412	209	12	12	13	4962	108	10	20	30	80	7	14	12	7	5931	15	12	7	3600	118	12	7	12	64	7	12	645
1718	412	13414900	201	201_ 412	12994	9669	7893	23999	21150	18987	26	12	145	12	7	26	14	17	21	12	26	1768	25358	32220	19954	17892	27162	27445	13736	26500	26395
1869	412	13414900	207	207_ 412	8401	2698	9849	7991	12153	17466	1238	1177	143	42	3896	44	2104	31	41	1802	4303	3829	36212	21643	19031	26535	34254	24979	8657	12403	17327
1927	412	13414900	210	210_ 412	2097	122	189	145	1514	3495	60	298	19	1130	4271	8519	1246	9652	2971	153	31	122	7	11	12	2871	12	2561	2043	12	196
1980	412	13414900	216	216_ 412	18185	11175	17709	32164	28756	24782	12	7	51	12	7	12	15	80449	84807	36	35	775	109409	112307	102679	90783	67755	85250	52461	73984	53928
2217	412	13414900	229	229_ 412	11768	22038	11853	52527	57715	52712	3920	13	931	13	13	17	12	7	13	2984	14057	2596	97274	97913	93448	109002	99221	75599	57965	96644	66333
2244	412	13414900	230	230_ 412	10309	7537	10798	24498	15871	8630	13	12	43	7	13	12	7	12	7	15	17	2210	26087	28774	30819	10974	27994	16450	18062	19305	28673
2437	412	13414900	246	246_ 412	7224	847	7800	13891	7730	6937	7	12	116	16	20	14	7	12	13488	31	483	81	11591	10531	4696	11030	17495	23852	7514	10404	15048
2487	412	13414900	254	254_ 412	11	88	67	569	3374	145	12	7	36	211	12	14	21	7	11	26	100	62	12	97	720	7	226	112	186	28	838
2549	412	13414900	262	262_ 412	12	67	1049	701	474	204	12	7	14	1846	10	12	13	2580	12	7	26	42	12	703	380	7	12	7	34	3388	2622
2556	412	13414900	263	263_ 412	12	350	14	233	461	585	7	13	18	242	12	89	10	12	7	12	26	42	7	12	307	37	204	7	12	7	12
2595	412	13414900	269	269_ 412	8322	6392	4704	16785	18760	17574	12	7	40	24	330	12	10	7	12	7	18	42	7806	18468	12149	9493	16713	23230	11228	21907	5355
2644	412	13414900	274	274_ 412	2137	8303	7663	14306	10153	20613	12	7	36	12	7	19	12	12	16	7	12	304	16924	7	27020	10595	17272	5423	3957	18267	8184
2649	412	13414900	275	275_ 412	4733	902	1725	4702	708	316	12	358	36	236	99	7	10	10	164	12	7	256	642	67	1160	902	130	2250	160	3229	1441
2658	412	13414900	277	277_ 412	17754	8383	10768	29421	17804	25780	1560	7	51	12	10	7	12	10	7	548	249	42	40676	29668	23554	26672	35586	14939	10372	29760	31038
2670	412	13414900	278	278_ 412	5947	3237	2574	1922	3631	4228	128	82	36	13	18	7	618	12	12	26	18	56	6189	2752	6043	789	1248	1403	2505	1477	2939
2735	412	13414900	291	291_ 412	15028	11648	4496	8345	27044	7584	1315	12	124	7	12	7	10	12	12	2501	391	572	73461	66202	55990	45071	41079	45950	34220	57828	35782
2792	412	13414900	302	302_ 412	612	337	7	1148	2854	110	12	7	12	15	7	12	7	265	293	12	7	42	209	12	736	7	337	12	7	29	313
2814	412	13414900	305	305_ 412	21813	7	12	36697	19	12	668	1916	14	51463	45631	50973	20473	7517	40879	2310	6235	7	18443	26719	12	7	12	7	12	14106	7
2890	412	13414900	318	318_ 412	9870	1042	7747	15845	948	16777	74	18	25	32057	10	14	12	24992	7940	7	12	123	8790	35991	7057	20503	10559	21347	18371	19708	10307
2900	412	13414900	319	319_ 412	162159	78680	128902	269640	225159	211356	7051	27023	14	382036	107994	315864	309071	312025	267967	96887	37218	7	12	7	12	7	12	7	12	270184	8443
2926	412	13414900	320	320_ 412	49600	27141	44207	93734	59159	73589	1784	10	150	7	12	7	10	10	12	681	1814	519	107871	76613	83187	86549	67849	70434	67052	86282	66522
2942	412	13414900	321	321_ 412	18729	19161	18107	39809	32352	36313	12	3498	19	62626	23963	49098	9708	31226	33676	11151	3086	7	12	7	12	7	12	7	12	7	672
2951	412	13414900	322	322_ 412	1318	272	3623	1811	2844	4222	18	7	36	12	7	12	19	145	83	7	33	12	151	790	2882	39	1186	70	365	126	3451
2985	412	13414900	330	330_ 412	2124	327	4371	827	889	468	12	17	14	7	12	11	21	14	7	13	11	12	235	693	7	12	560	7	4214	107	6920
3076	412	13414900	342	342_ 412	2962	12	274	515	305	402	19	19	100	7	15	57	20	12	7	15	11	55	38	12	223	7	12	47	80	152	4121
3082	412	13414900	343	343_ 412	10899	9249	4829	20804	11025	9954	11	15	57	12	18	7	19	12	10	28	11	55	4133	12237	16522	30827	7121	23461	4367	23573	16315
3094	412	13414900	344	344_ 412	4113	1048	2739	9488	4917	4271	12	7	20	8718	15	12	491	7	16	28	12	7	767	268	278	5376	3695	547	1896	7790	2238
3161	412	13414900	358	358_ 412	1197	534	2126	1653	420	780	42	15	36	16	107	7	12	7	12	26	16	52	150	11	4464	7	1792	84	12	89	2136
3252	412	13414900	374	374_ 412	10863	8389	11053	18577	13082	2724	11	12	26	14987	7	19	15	12	11474	12	7	52	12	7	12	8089	7	12	7	11312	12
3265	412	13414900	376	376_ 412	10438	5796	5019	5411	1825	5691	11	10	12	7	12	14	7	12	7	10	178	42	1660	2161	11800	15677	9488	8141	5436	4584	3148
3327	412	13414900	433	433_ 412	955	7	628	1779	1260	80	12	7	19	12	7	11	12	58	7	12	7	12	7	107	4856	384	104	12	7	1821	346
3405	412	13414900	464	464_ 412	3784	1017	645	2029	659	1461	14	12	14	4950	15	7	341	12	554	11	7	12	693	2072	4274	3630	7520	2500	2018	2504	2068
26	413	13429617	58	58_ 413	46	250	1128	11	394	12	44	7	33	10	19	10	12	17	12	22	10	379	7	12	453	7	12	7	12	7	310
43	413	13429617	59	59_ 413	5567	6492	5672	11780	18441	13032	1340	688	342	12	2486	26	1808	18	23	1219	6229	3850	72933	50934	46185	39740	50466	19559	25748	26722	36328
123	413	13429617	73	73_ 413	595417	317099	154661	883799	702211	864760	76579	138	15933	21	79	207	97	42	37	109959	348119	156852	2844979	2636737	2119980	2308139	2236274	2070782	1815340	1879024	1744379
182	413	13429617	74	74_ 413	40782	25049	18448	75760	41461	65006	17	20	1188	45	19	57	26	226281	177040	50	47	11960	208922	226681	167161	158407	183822	135486	153482	91539	132283
210	413	13429617	75	75_ 413	34219	20107	28797	44401	49098	46306	6013	46	4674	43	48	71	28	55	111636	9735	22292	17462	178471	129917	103988	135591	134054	87790	100385	111430	108947
289	413	13429617	83	83_ 413	12	7	34	44	26	10	29	14	421	22	25	40	61	20	26	70	30	5868	33180	55073	32170	48975	43198	26408	14917	29985	21268
328	413	13429617	89	89_ 413	35133	17823	22652	67221	48176	42225	5307	3466	822	11	7173	14	17	12	7	19179	19954	11117	141010	148001	151781	131227	146165	104745	115289	98842	67318
414	413	13429617	102	102_ 413	904	1428	845	1650	9046	1457	65	45	304	7	418	11	1951	12	7	451	1852	1267	3010	2765	5134	15187	10850	8473	5177	4847	6309
644	413	13429617	126	126_ 413	12	12	7	14	2004	12	7	10	36	16	10	12	7	12	7	26	38	72	91	271	77	12	111	194	7	112	192
825	413	13429617	134	134_ 413	3209	1866	2441	3415	7806	5845	323	694	73	14	11	17	1321	22	12	1123	1022	1344	15459	12948	7005	20192	16415	7503	2495	7532	9462
879	413	13429617	142	142_ 413	2317	1758	2211	8132	1474	3222	60	153	14	12	13	7	27	12	187	380	755	1113	7020	10692	5788	11108	14503	7	4536	8338	15241
1102	413	13429617	150	150_ 413	18231	9284	4263	28076	20777	22854	7359	10892	216	36436	19914	54645	51471	42451	61866	61206	34424	143	7	47966	10	10	12	36576	7	41993	12
1121	413	13429617	151	151_ 413	4099	4200	4530	15847	11886	10734	11	10	539	13	32	27	42	31	12	58	7	6443	19897	24198	24986	14696	21387	20994	6000	13938	17735
1176	413	13429617	156	156_ 413	2545	636	178	295	555	7	688	12	14	13	11	22	19	7	12	560	235	651	7	850	3962	841	812	1573	4629	110	142
1234	413	13429617	159	159_ 413	10671	3016	7400	11252	10877	29174	1751	14	17	10	21	15	19	18	11	1431	870	2170	28901	11582	11903	26940	25930	28171	24134	35217	29369
1265	413	13429617	162	162_ 413	336	211	2074	1762	538	1656	12	7	29	12	7	25	16	12	10	291	136	92	5138	6049	3894	2004	3108	417	6038	1538	2447
1275	413	13429617	163	163_ 413	14730	6187	12242	23740	24958	14913	2025	12	1298	7	26	20	24	20	15	2628	6611	2201	40733	63356	57342	54384	54792	47024	48964	31427	41106
1298	413	13429617	168	168_ 413	496	940	2006	1550	10	185	60	12	32	12	16	22	466	724	911	36	17	143	458	7	299	478	7112	111	710	135	782
1407	413	13429617	176	176_ 413	45	23	221	30	528	1592	124	15	33	7	70	10	52	12	111	131	22	92	35	142	166	33	251	520	116	7	661
1576	413	13429617	191	191_ 413	18135	7759	15077	31835	15548	30517	22	17	78	37376	44	27	64	91228	33126	52	16	1809	100258	102779	55236	59972	91468	65409	29118	72941	67046
1708	413	13429617	200	200_ 413	526	614	3805	3060	12	937	328	7	115	15	12	7	11	12	11	905	2398	705	1432	13081	2310	9986	7238	715	14197	7304	6001
1732	413	13429617	202	202_ 413	1974	383	1166	4140	3688	5677	869	114	29	10	13	7	1340	12	807	989	346	694	2684	7	18356	1225	12111	3240	8709	13802	5168
1823	413	13429617	205	205_ 413	95525	52393	34051	162431	96640	117860	19	11	1454	7	12	7	30	13	12	13	26	10809	164450	207655	189043	159479	205803	169267	155611	130612	181764
1906	413	13429617	209	209_ 413	11	221	50	99	770	623	135	33	95	290	46	52	47	21	20	42	18	499	16	70	55	7	12	603	57	15	615
1954	413	13429617	215	215_ 413	5783	1541	1499	10158	1565	4258	323	200	20	7	12	11	21	7	137	160	2898	1863	34589	3412	20876	8557	6254	439	11100	3551	3386
1999	413	13429617	217	217_ 413	177808	100842	148324	314521	165804	272720	20717	25	2852	11	32	31	17	19	16	21408	61522	17046	618045	589890	496733	542942	510774	510426	431004	499037	452045
2057	413	13429617	218	218_ 413	35877	22420	28705	75466	61229	42894	3725	12	450	12	12	15	13	10	14	16722	17205	3228	119649	106800	98495	91919	107501	91116	97900	101355	80824
2153	413	13429617	221	221_ 413	11141	7658	10396	9512	10315	6251	1854	12	794	37	36	30	24	50	27	3355	4836	3558	43821	52978	27274	46053	50654	44255	41698	33524	37811
2209	413	13429617	228	228_ 413	190	430	3232	849	409	383	62	7	19	12	7	10	11	18	12	36	1412	102	11397	7	7533	5103	4647	504	133	5014	6008
2286	413	13429617	232	232_ 413	6135	2821	7069	9859	14119	11095	911	3068	619	3901	8585	10006	3136	23537	2817	19786	4018	102	12	7	12	3528	7	12055	12	12029	854
2347	413	13429617	240	240_ 413	336	346	146	5857	4163	2423	7	11	43	12	15	11	7	12	7	36	22	1408	12	7	2894	3233	5526	12	7	12	2978
2362	413	13429617	242	242_ 413	2542	879	444	14	2162	7	573	12	17	7	12	7	16	12	7	179	1232	214	22	85	3062	12	5552	7	679	169	2856
2394	413	13429617	244	244_ 413	2073	3228	5790	13361	9061	8469	720	130	281	12	1420	7	25	12	10	852	462	1143	16745	1638	21800	11801	4997	6683	11181	16584	10592
2459	413	13429617	248	248_ 413	330	99	261	18	3626	12	14	7	36	34	76	14	16	12	12	35	24	62	7	576	483	205	12	7	695	12	69
2761	413	13429617	293	293_ 413	1554	1177	1417	1167	925	141	26	315	32	40	727	12	19	7	119	12	502	93	330	7	7008	2483	7141	2918	2862	50	2370
2780	413	13429617	300	300_ 413	600	2412	3167	4552	3503	1515	7	13	25	15	12	7	27	10	12	7	12	7	17876	4437	7084	4216	7391	1563	2750	680	9725
2862	413	13429617	307	307_ 413	2039	790	2383	5324	3496	2754	23	7	36	1623	12	22	7	799	653	12	31	123	1379	13168	1476	255	303	950	331	1030	3637
3033	413	13429617	333	333_ 413	97	949	736	1125	1275	521	11	7	12	7	10	16	12	7	12	11	16	7	267	12	7	12	24	6313	50	78	8122
3051	413	13429617	334	334_ 413	61	12	771	288	190	86	12	15	29	86	7	16	12	27	7	22	24	55	12	7	12	180	7	12	161	7	150
3128	413	13429617	347	347_ 413	1696	680	483	209	2500	71	7	593	51	307	41	12	21	7	12	22	7	12	182	121	7	12	125	7	35	12	7
11	414	13444366	55	55_ 414	1756	2737	4896	11327	1717	603	38	676	105	4067	49	37	85	7514	12594	43	41	238	5748	8936	8407	13773	7691	814	653	15622	7873
67	414	13444366	67	67_ 414	413	321	279	683	4208	230	41	18	160	323	40	38	76	833	40	144	49	255	201	628	1940	191	1212	290	7	41	486
105	414	13444366	72	72_ 414	849	667	139	549	108	1580	10	745	17	2075	11	626	94	6228	70	21	13	340	88	7	8046	192	1895	859	4198	356	1712
268	414	13444366	81	81_ 414	2500	1293	790	1436	2058	3884	54	59	122	2062	55	51	82	963	1891	51	72	213	480	114	201	7	62	45	121	82	2206
320	414	13444366	87	87_ 414	282	10	218	156	757	3581	7	15	20	837	1362	12	16	191	131	247	709	122	12	36	56	717	7	12	309	74	263
342	414	13444366	90	90_ 414	245	618	1832	12	13	656	160	504	43	13	220	7	251	12	7	1245	1825	776	12	7	12	7115	7	12	2582	7	907
429	414	13444366	103	103_ 414	7	1678	1421	8608	20	12	2484	11	433	12	16	34	19	23	13	3129	9594	4992	24485	12	7	16863	24057	12	22363	13321	19598
447	414	13444366	104	104_ 414	182	209	53	21	1217	104	49	49	17	11	13	130	16	7	12	419	27	323	47	7	3242	35	6306	893	252	698	230
537	414	13444366	115	115_ 414	931	2637	3948	1608	3071	1703	12	20	69	3856	21	42	46	17837	2671	17	14	1847	10517	3393	15039	11339	6689	17945	6565	10766	5132
611	414	13444366	119	119_ 414	1177	841	5224	6257	4455	2915	247	381	86	12	33	40	38	41	1066	820	710	840	14351	9779	4649	14317	14458	20170	8142	4941	9659
650	414	13444366	127	127_ 414	1321	544	1167	1358	5223	1512	265	12	43	696	14	14	11	7	88	499	763	82	378	981	3048	326	7059	6749	3112	683	5038
661	414	13444366	128	128_ 414	1729	1022	1558	1356	14829	3624	30	12	77	12	15	12	24	1326	14	27	18	158	8957	23530	1447	4312	6341	643	10717	1706	5860
729	414	13444366	131	131_ 414	19630	13346	17004	55562	25646	27929	2976	24	96	19	36	31	30	44	21	3688	18097	5148	121561	113440	92297	67477	89322	80795	81765	78428	73481
779	414	13444366	133	133_ 414	52942	27097	32478	91350	57006	67281	6824	37	3506	27	46	21	34	45	23	8306	31488	11088	202924	182105	154118	152730	166560	134919	147502	129062	139611
840	414	13444366	135	135_ 414	3981	1809	15	67	59	12	288	22	124	25	47	61	40	35	25	679	431	885	784	34	12	13	11390	7	12	519	5546
870	414	13444366	141	141_ 414	736	376	1776	132	842	235	19	17	14	152	16	25	18	98	279	21	26	102	870	7140	192	12	1372	265	7	131	114
888	414	13444366	143	143_ 414	13755	5300	10765	12167	14772	17307	2000	14	379	7	21	16	42	15	24739	1344	2191	1376	55230	48097	19875	25293	34049	13226	16589	15150	28650
1370	414	13444366	173	173_ 414	1900	2644	3247	9466	7612	7371	1012	7	98	12	10	24	42	33	15	565	1889	1598	12441	13169	5065	1203	6058	10636	3555	756	4116
1394	414	13444366	175	175_ 414	3994	7	12	29	20	10	23	524	27	12	620	5162	24	26	11	2597	6107	713	7	12	12612	5659	6604	7	14286	11	6411
1415	414	13444366	177	177_ 414	1011	878	2084	3216	1182	442	656	14	52	11	21	19	35	13	7	3051	3921	2104	651	10250	8541	165	5236	708	494	53	4871
1433	414	13444366	180	180_ 414	62	12	155	345	5487	52	7	15	45	54	18	17	19	12	38	41	22	102	149	7	969	27	1429	68	12	452	103
1514	414	13444366	189	189_ 414	54948	26437	26828	65390	60944	45803	4772	12	553	7	23	15	26	14	13	4432	6527	5300	76821	104049	97711	86419	83668	98216	51805	60404	61466
1556	414	13444366	190	190_ 414	11728	6870	7769	10335	19262	6300	6509	17	58	20918	17281	11	25	5839	4772	12	31	997	21223	11965	21846	15183	17670	18445	17103	22297	14900
1636	414	13444366	193	193_ 414	2078	997	349	609	1715	1395	365	15	121	32	621	307	46	24	34	75	160	119	10	16	15	45	989	94	157	7	5724
1665	414	13444366	196	196_ 414	291	7	12	19	7	12	16	7	23	10	454	60	1146	12	7	929	1690	12	138	7	12	7	1553	12	7	21	2717
1741	414	13444366	203	203_ 414	18855	10149	8388	20996	15091	23180	2215	27	303	12	14	15	17	12	7	3657	6607	1313	25925	29811	30453	43902	37750	26403	17764	35568	29477
1855	414	13444366	206	206_ 414	25091	13849	14937	44391	31443	24020	1325	1032	358	12	7620	7	2715	12	7	2189	1923	1474	34197	37900	43750	27371	32398	47176	21863	37607	28394
1928	414	13444366	210	210_ 414	7	12	40	264	13	7	241	12	19	7	19	28	33	21	11	17	154	122	385	3792	2280	12	7686	7	10	152	5540
1939	414	13444366	213	213_ 414	7	502	337	1785	83	219	14	12	21	151	7	415	15	168	398	31	22	102	12	613	180	41	385	7	12	723	7
2094	414	13444366	219	219_ 414	11929	7380	41	41	57	16007	1866	942	348	12	2302	11	2790	20	10	1901	6141	2838	42317	13	12	39214	42473	7	23182	31953	29118
2268	414	13444366	231	231_ 414	16367	8805	7003	22874	12726	28137	821	729	537	12	1372	7	1544	12	10	3604	590	656	61008	44107	30147	39267	46125	30068	29792	41657	15985
2287	414	13444366	232	232_ 414	7	12	15	10	7	12	285	11	43	10	10	7	10	12	7	345	411	357	3749	18616	11091	12	21237	7	10107	12	12115
2320	414	13444366	234	234_ 414	1608	2544	1898	4438	4817	3605	83	199	29	10	748	7	12	22	7	36	17	42	12331	12	18474	5555	1469	13109	3851	6767	16973
2338	414	13444366	239	239_ 414	91	69	342	1355	219	807	7	12	37	77	10	282	7	12	7	125	12	92	7	41	12	264	7	17	91	200	12
2370	414	13444366	243	243_ 414	7441	3077	2955	6668	8222	9891	537	12	30	5832	16	7	12	5414	7	415	328	122	7125	2653	19141	8783	19552	5927	8024	12871	4847
2415	414	13444366	245	245_ 414	2166	2444	1383	428	2290	2985	12	12	731	7	12	17	17	1672	1194	2098	1280	306	12058	5791	2312	278	6704	3573	3828	2561	2220
2448	414	13444366	247	247_ 414	2426	1176	1794	3539	1412	1652	14	7	14	12	15	620	13	7	305	28	49	42	104	28	297	12	9341	8075	3090	363	935
2502	414	13444366	256	256_ 414	847	1288	13	12	3265	7	35	10	14	12	7	16	13	16	17	34	25	62	12	51	1325	7	6359	4642	3486	12	963
2508	414	13444366	257	257_ 414	2300	1014	1435	1252	5933	5074	403	75	36	16	7	281	296	285	803	26	49	12	219	22	503	50	7	38	28	337	436
2544	414	13444366	261	261_ 414	122	254	74	1375	2170	132	25	7	51	18	15	22	12	14	90	7	12	7	84	32	12	64	161	7	88	106	145
2564	414	13444366	265	265_ 414	444	80	33	52	920	19	12	50	20	7	15	19	22	12	13	21	22	42	70	7	68	665	12	12	230	516	429
2653	414	13444366	276	276_ 414	12	2252	124	666	1332	3845	20	7	36	12	13	7	12	7	12	7	12	42	1533	1282	7	1153	6579	83	839	1037	406
2676	414	13444366	279	279_ 414	774	366	614	943	1520	1290	96	7	36	12	7	12	22	12	19	16	18	56	16	7	1890	12	1607	358	107	7	1457
2710	414	13444366	286	286_ 414	294	126	90	806	1390	101	12	7	18	12	60	7	12	7	12	11	11	56	7	19	12	65	730	64	101	78	72
2729	414	13444366	290	290_ 414	12	397	953	10	1573	737	7	12	40	7	15	12	7	12	7	10	12	7	84	12	410	11398	999	46	288	27	4125
2752	414	13444366	292	292_ 414	2166	929	2030	8331	5859	7094	530	424	32	12	1106	7	12	7	12	283	132	1419	10902	1793	14401	21827	12030	147	10555	15266	9182
2804	414	13444366	304	304_ 414	953	23	7	315	363	431	231	91	12	160	110	7	16	12	31	19	70	42	7	12	577	66	35	654	4114	5759	7
2815	414	13444366	305	305_ 414	12	6510	8017	15	17664	9686	425	7	14	12	7	14	19	12	7	458	1076	408	12	7	37615	38621	48147	19231	17604	12	20416
2846	414	13444366	306	306_ 414	2485	1326	5668	8512	7278	3830	46	405	29	12	349	12	7	12	1524	158	170	7	10345	4272	11746	2103	5948	2270	3566	6982	2230
2875	414	13444366	309	309_ 414	668	281	471	591	895	12	7	13	43	13	15	152	19	12	102	15	7	123	105	225	912	144	156	98	166	12	7
2901	414	13444366	319	319_ 414	7	12	13	18	19	7	5401	12	240	7	12	7	35	12	7	3801	10902	3191	348587	321456	281813	301647	279582	227089	206312	12	283003
2943	414	13444366	321	321_ 414	12	7	12	17	7	12	613	7	19	12	7	11	12	10	7	12	917	7	38753	29165	37797	51530	24472	25461	31669	42009	27774
2956	414	13444366	323	323_ 414	34	416	616	14	11	66	13	12	32	41	10	7	22	11	12	14	7	12	221	7	12	7	12	157	12	11	135
2991	414	13444366	331	331_ 414	5291	1420	2116	6689	5890	2905	12	53	14	12	15	7	200	12	706	13	7	12	184	526	10541	1383	5347	1565	2868	404	3714
3013	414	13444366	332	332_ 414	1716	552	1331	1497	11	2774	7	17	14	443	10	12	7	79	372	12	7	12	7	87	14292	116	4688	1503	2086	12	421
3104	414	13444366	345	345_ 414	6066	2054	3581	5905	2343	5563	12	7	29	12	11	7	27	974	195	12	19	7	2596	54	2409	759	995	2960	3338	999	5478
3165	414	13444366	359	359_ 414	307	560	90	346	2664	3259	7	18	29	12	20	7	12	331	7	20	12	102	7	602	199	138	123	12	31	7	851
3228	414	13444366	364	364_ 414	12	11	119	236	563	786	7	12	25	13	7	12	7	14	12	7	12	53	60	7	29	56	1137	12	50	170	1824
3259	414	13444366	375	375_ 414	134	136	863	672	796	12	7	12	21	13	11	7	21	207	12	7	12	42	528	587	4050	7798	6690	8295	30	5893	7467
3347	414	13444366	435	435_ 414	363	825	1887	911	763	1064	11	12	25	7	12	7	12	11	50	7	12	7	135	12	7	12	7	12	255	7	1104
62	415	13459133	61	61_ 415	686	773	25	660	947	1550	224	40	97	11	229	14	378	12	16	166	507	318	119	146	7	107	47	73	12	7	431
78	415	13459133	69	69_ 415	1191	525	614	1531	2019	1612	23	111	132	14	24	38	24	27	62	59	891	121	12	12	7	12	81	13	88	233	228
97	415	13459133	71	71_ 415	912	1234	1250	1023	2434	1633	16	12	33	1400	16	494	85	718	906	28	69	68	44	7	635	36	12	80	7	31	100
241	415	13459133	76	76_ 415	2109	217	1111	27	349	1033	121	66	124	1000	444	29	1133	19	689	340	462	1034	189	7	230	142	264	72	249	207	2287
252	415	13459133	77	77_ 415	1988	293	381	3317	571	293	1458	43	119	768	41	1218	405	705	1190	1095	793	299	10	7	14	12	13	16	7	12	7
306	415	13459133	85	85_ 415	416	411	490	643	302	1414	7	12	19	55	16	20	13	72	19	424	16	389	7	12	375	40	65	410	7	148	518
347	415	13459133	91	91_ 415	853	18	678	536	479	373	33	34	652	22	60	57	71	26	130	1440	90	817	592	48	1939	7	5934	5039	905	1133	395
366	415	13459133	97	97_ 415	600	80	265	510	468	39	18	19	275	16	37	31	47	19	27	33	22	699	98	10	217	12	763	1209	255	521	775
403	415	13459133	101	101_ 415	2993	1098	2255	3707	4544	2037	979	384	132	11	716	5601	2005	10	4342	1122	701	962	2562	2396	7219	8518	5756	6733	8457	2711	11782
491	415	13459133	109	109_ 415	1770	850	631	740	1441	872	30	12	63	92	14	17	50	281	17	43	10	79	7	12	7	21	62	12	7	12	424
502	415	13459133	111	111_ 415	978	444	320	1714	617	1512	293	12	47	1405	124	14	16	7	313	37	1267	92	32	70	12	59	1025	34	199	106	2107
516	415	13459133	113	113_ 415	3314	1151	530	3057	2953	3697	268	51	30	2352	869	10	579	1116	505	252	230	1343	55	2429	417	294	1172	2461	60	596	1737
548	415	13459133	116	116_ 415	7048	5373	10	9257	21	7	272	12	16	10	15	14	1384	7	16	256	284	968	12	10	3461	7	12	6313	4419	7	4086
763	415	13459133	132	132_ 415	1996	678	2112	2517	5064	564	2035	7	40	1544	18	18	24	16289	2092	825	246	1379	4657	16363	6763	925	4246	2985	1577	1198	2034
921	415	13459133	144	144_ 415	2919	327	499	746	1864	2495	12	86	29	7	26	12	23	7	661	917	241	102	1233	6167	327	794	313	464	64	299	762
931	415	13459133	145	145_ 415	530	1110	421	2922	2020	1503	169	12	102	12	18	22	18	11	4468	136	122	112	4084	10995	5025	9940	3956	591	905	3211	3279
945	415	13459133	146	146_ 415	6423	2130	2702	6440	4277	4243	13	10	26	3141	11	115	21	16	3401	138	133	143	43	125	1419	38	3273	87	26	413	284
1103	415	13459133	150	150_ 415	7	12	24	13	24	14	733	991	25	11	2695	12	8184	10	15	1384	6296	2515	34896	7	44754	40144	33675	12	32984	7	35314
1139	415	13459133	152	152_ 415	1174	335	616	1108	1764	7	10	11	17	1085	1112	12	366	6461	108	205	22	424	64	296	6690	286	520	1320	2754	569	397
1145	415	13459133	153	153_ 415	1555	626	347	19	2882	455	7	12	65	12	14	553	30	1752	14	864	552	102	7	106	87	223	264	12	94	34	704
1156	415	13459133	155	155_ 415	4536	2146	2075	2048	5229	4046	17	12	16	3656	21	148	16	537	1410	246	692	81	164	85	642	143	365	207	355	170	307
1287	415	13459133	164	164_ 415	1472	1006	96	3179	4388	642	1253	13	30	1315	13	12	1525	1825	591	10	237	224	558	75	834	7	3703	228	1109	228	4034
1291	415	13459133	165	165_ 415	134	368	1151	48	994	71	416	339	33	692	17	10	31	13	12	19	950	224	3830	279	247	7	1222	12	55	17	7
1305	415	13459133	169	169_ 415	7766	4302	3414	11904	7006	9213	645	7	17	3346	23	18	18	12	2652	2262	3118	671	537	21007	6709	17134	2224	292	2488	12465	10154
1333	415	13459133	170	170_ 415	205	821	2718	4035	2002	1845	998	10	51	2789	198	7	10	44	12	111	112	132	3339	789	906	190	7	131	148	959	1235
1441	415	13459133	182	182_ 415	12	79	1624	16	20	31	14	316	43	7	485	19	247	12	16	277	907	112	172	7	3657	12	194	7	541	45	377
1446	415	13459133	183	183_ 415	2436	1135	1903	1397	3163	3411	16	12	44	1896	21	11	27	1403	227	27	17	72	12	4042	169	20	12	12	119	7	751
1459	415	13459133	184	184_ 415	148	159	220	1209	862	79	74	7	30	12	20	16	7	20	12	140	100	42	7	12	34	7	12	14	77	44	67
1489	415	13459133	187	187_ 415	341	7	1160	1145	1131	1299	12	7	40	452	16	12	29	12	808	28	17	42	7	12	7	12	757	7	12	7	12
1505	415	13459133	188	188_ 415	628	667	268	446	370	1466	13	11	23	1679	18	7	21	10	10	355	29	307	481	2854	12	7	31	86	93	150	1696
1621	415	13459133	192	192_ 415	3339	1041	1303	1644	4724	640	107	11	33	2312	12	18	25	15	7	379	451	465	11217	14293	2381	106	2440	972	4233	1353	4751
1670	415	13459133	197	197_ 415	979	34	302	525	910	244	10	12	30	524	13	20	370	7	12	12	89	7	66	12	7	12	56	7	72	57	12
1691	415	13459133	199	199_ 415	604	596	588	150	19	126	10	7	30	12	18	11	13	11	881	225	451	7	6702	12	279	7	51	12	88	198	382
1771	415	13459133	204	204_ 415	287667	134481	92980	193505	169363	309241	7302	4238	1271	7	7833	16	8730	16	12	7640	21228	3856	202096	174103	171930	192394	154684	125239	133705	173337	151654
1892	415	13459133	208	208_ 415	1080	146	1579	3212	1518	698	284	12	75	787	18	37	41	22	34	35	133	83	15	961	7	12	760	74	823	778	3453
2130	415	13459133	220	220_ 415	1210	734	1553	1623	2869	712	7	12	29	7	12	17	11	7	13	26	22	1481	12	63	7	12	7	129	12	226	1423
2183	415	13459133	222	222_ 415	117	633	308	1625	1795	3682	217	124	12	10	10	12	303	7	114	353	415	132	252	4156	10012	95	2840	406	1201	3884	1161
2192	415	13459133	223	223_ 415	77	200	356	44	523	12	34	23	40	7	502	521	96	39	759	14	31	122	892	569	21	12	367	349	7	57	7396
2202	415	13459133	227	227_ 415	267	519	343	1205	2516	408	14	7	21	382	15	15	15	300	33	12	61	153	7	149	14	12	258	52	7	24	639
2301	415	13459133	233	233_ 415	4736	1716	2972	24	21	4127	400	96	17	7	11	11	15	12	11	1866	253	7	315	12	7	83	12	62	1616	202	102
2355	415	13459133	241	241_ 415	507	199	227	439	1146	935	16	7	26	12	7	12	24	16	14	22	22	194	12	7	941	12	547	353	936	71	141
2493	415	13459133	255	255_ 415	2667	793	2292	2762	1619	3358	14	17	54	1732	12	25	98	10	158	36	7	62	23	12	92	283	381	26	7	59	241
2528	415	13459133	259	259_ 415	2403	1398	461	1982	4096	3226	13	13	51	18	10	12	32	16	7	20	20	12	82	57	325	450	7	5301	12	1848	90
2539	415	13459133	260	260_ 415	384	90	736	396	644	706	12	22	43	2425	7	22	12	14	127	7	110	12	122	7	12	124	105	434	7	12	1199
2609	415	13459133	271	271_ 415	1888	2273	1897	2501	3121	4676	12	7	40	980	66	11	11	20	115	31	15	42	178	310	7599	271	12	14	1658	558	5409
2629	415	13459133	272	272_ 415	482	12	567	433	2138	724	7	12	36	7	10	39	12	14	7	26	12	7	12	34	34	7	4745	186	1216	370	111
2637	415	13459133	273	273_ 415	475	232	1417	748	1301	2619	14	25	14	413	1370	14	185	12	73	450	162	50	198	200	159	104	143	281	7	12	7
2714	415	13459133	287	287_ 415	2563	1611	661	4865	1804	3877	11	20	21	1639	10	11	12	569	174	7	12	56	121	63	14	7	18	72	270	114	12
2719	415	13459133	288	288_ 415	244	1236	1262	1774	2501	254	12	10	15	38	23	7	12	7	12	91	7	56	12	10	148	7	12	7	63	12	157
2723	415	13459133	289	289_ 415	2051	132	480	1928	1516	2199	12	7	23	524	20	12	13	57	203	10	7	12	38	7	18	57	12	27	203	7	129
2883	415	13459133	317	317_ 415	4445	1992	3308	5551	4603	6382	20	10	29	7	12	7	98	492	633	12	7	123	27	3160	279	831	5275	98	112	1001	2865
3119	415	13459133	346	346_ 415	1832	1183	1508	1924	2000	2103	7	10	12	387	7	12	7	12	52	7	12	7	455	12	175	1798	10	178	813	7	904
3175	415	13459133	361	361_ 415	1572	1132	1379	945	3412	1239	12	10	36	10	15	16	14	7	85	23	12	53	7	161	12	7	105	12	7	1599	12
3271	415	13459133	377	377_ 415	6141	4232	2295	13252	6973	5040	16	12	51	7	12	7	12	5656	450	28	7	12	4498	10432	192	37	62	65	6300	607	882
3275	415	13459133	378	378_ 415	2999	656	878	1106	1053	1809	7	12	14	527	7	12	7	12	246	28	7	12	7	360	300	145	106	143	12	7	72
3278	415	13459133	379	379_ 415	1093	1110	427	668	267	116	12	7	29	53	12	7	145	12	49	28	7	12	7	12	78	7	64	12	295	1649	160
3319	415	13459133	432	432_ 415	7	2522	849	779	2158	12	7	12	29	7	56	11	13	10	12	7	12	7	12	306	7	12	7	111	39	12	4071
3355	415	13459133	436	436_ 415	332	113	224	665	902	22	12	12	15	7	14	12	10	96	7	12	7	12	194	7	12	7	12	7	309	36	310
1345	416	13473866	171	171_ 416	328	248	577	3157	334	807	196	10	30	13	10	25	99	243	468	133	31	92	898	495	71	41	2433	11	7	70	58
1384	416	13473866	174	174_ 416	61	136	15	26	15	12	119	7	29	12	997	1050	25	61	11	239	35	309	4496	7	2698	28	12	107	6070	7	344
1684	416	13473866	198	198_ 416	7	12	132	13	17	7	189	20	30	10	108	171	218	12	7	265	12	7	12	57	357	177	56	7	160	12	7
1946	416	13473866	214	214_ 416	12	129	237	140	7	564	12	7	165	18	12	14	7	12	12	7	12	4163	7	12	175	7	2407	263	12	7	178
2348	417	13489384	240	240_ 417	7	12	7	24	17	12	60	45	43	1566	94	555	363	1094	7	272	229	112	661	12	7	12	7	12	4662	7	12
3253	417	13489384	374	374_ 417	7	12	10	11	7	12	11	7	26	12	7	19	15	12	12	114	99	52	15863	22082	23633	7	12806	19443	26619	12	27007
253	419	13535150	77	77_ 419	29	31	35	51	36	19	50	43	119	612	686	44	657	541	55	1283	1090	299	424	297	303	267	289	274	279	238	461
12	420	13556133	55	55_ 420	11	7	41	28	53	16	161	353	606	2364	827	6073	1981	3093	1649	1057	2445	238	12	10	11	7	12	11	7	12	7
290	420	13556133	83	83_ 420	12	7	34	44	26	10	1549	1333	85	8461	2586	16164	3421	13815	26	11606	9387	106	12	7	12	7	12	7	12	7	12
300	420	13556133	84	84_ 420	65	109	285	178	58	79	20	46	23	14	191	2141	1044	2163	13	408	288	75	255	185	162	271	160	7	12	149	223
373	420	13556133	98	98_ 420	23	12	7	25	19	43	21	19	431	15	255	2330	256	102	23	394	231	92	12	232	48	7	12	7	261	31	12
430	420	13556133	103	103_ 420	7	12	2402	37	20	7	35	1608	70	14291	2617	16058	3533	13732	4256	35	12	67	7	12	12	7	12	12	7	12	7
479	420	13556133	106	106_ 420	7	12	300	89	480	7	31	12	41	71	421	1428	391	939	123	218	464	69	7	12	7	12	7	12	7	12	7
538	420	13556133	115	115_ 420	7	12	18	28	32	13	121	20	69	1066	473	2359	296	1628	24	2002	666	110	7	24	10	12	7	12	10	12	7
764	420	13556133	132	132_ 420	12	7	191	27	29	12	460	375	40	2048	1359	3324	807	2094	1742	7	26	106	12	7	12	7	12	7	12	7	12
1259	420	13556133	161	161_ 420	7	12	35	25	13	7	1466	1063	14	2586	4436	9775	2116	6655	18	5148	5508	132	12	7	12	7	12	10	7	12	7
1490	420	13556133	187	187_ 420	7	12	15	475	699	653	121	7	40	668	248	1550	1081	70	877	123	112	42	12	7	12	50	7	226	12	7	791
1655	420	13556133	195	195_ 420	12	7	33	117	35	101	16	36	33	131	21	1459	334	33	143	76	33	42	12	15	7	19	12	15	7	50	37
1719	420	13556133	201	201_ 420	7	12	27	35	22	10	741	1136	52	8139	5870	12120	3132	7940	21	2038	1292	92	7	12	7	12	7	12	7	12	7
2245	420	13556133	230	230_ 420	12	7	14	18	18	12	791	560	43	6792	1523	7704	1647	2521	7	1774	6577	52	12	7	12	7	12	7	12	7	12
2328	420	13556133	235	235_ 420	7	12	24	26	24	73	85	99	37	126	504	1665	777	1053	7	327	299	81	12	7	12	7	12	7	12	213	71
2659	420	13556133	277	277_ 420	12	7	2665	13	4340	12	15	494	51	8181	986	8933	1132	7803	7042	11	7	42	12	7	12	7	12	7	12	7	12
2770	420	13556133	294	294_ 420	125	163	216	1093	68	7	18	11	36	67	132	11	12	51	47	26	23	93	70	7	134	39	212	83	75	290	12
79	421	13577150	69	69_ 421	69	11	294	368	166	26	23	23	132	377	524	1744	307	209	409	59	30	121	7	12	12	7	12	13	11	7	28
124	421	13577150	73	73_ 421	102	44	84659	56	46731	34	52	31704	396	310272	90087	286758	96615	439758	400662	146	114	579	31	135	69	13	14	201	109	70	12
183	421	13577150	74	74_ 421	7	11	15	63	30	10	4970	4064	99	23427	8652	33596	9522	41724	31	8393	19770	196	11	11	12	7	12	11	7	15	14
549	421	13577150	116	116_ 421	12	7	223	500	292	627	13	12	16	792	125	865	31	2129	363	12	26	121	7	10	12	7	12	7	12	7	12
564	421	13577150	117	117_ 421	7	12	57	79	50	7	8350	5408	43	46805	12115	51593	16051	58921	32	11952	40412	58	12	7	12	7	16	14	12	15	7
672	421	13577150	129	129_ 421	12	12	56	82	68	12	21301	12626	252	96592	24446	114553	31041	130103	35	13123	55789	198	12	25	10	7	12	19	18	17	10
780	421	13577150	133	133_ 421	12	7	3034	49	90	12	12	3922	111	11930	8183	37854	10991	43027	38576	54	22	109	7	11	12	7	12	11	7	12	7
1018	421	13577150	148	148_ 421	7	12	12564	59	5966	13	11	7364	36	52007	12689	56068	13942	66404	55565	43	14	184	7	12	7	12	11	7	12	10	7
1122	421	13577150	151	151_ 421	12	7	1443	3155	1516	2928	1893	1021	38	4651	1813	4710	5077	10637	8301	2210	4832	92	12	11	10	7	12	7	13	12	7
1188	421	13577150	157	157_ 421	12	7	20562	59	12038	12	13	9248	49	77985	19560	92597	23191	116264	111640	19	26	52	7	12	7	12	7	12	7	10	12
1266	421	13577150	162	162_ 421	7	12	108	30	16	7	145	233	29	1479	535	25	283	2424	784	14	22	92	12	7	12	7	12	7	12	7	12
1434	421	13577150	180	180_ 421	7	12	18	236	104	130	257	15	45	39	18	185	609	1081	219	41	22	102	7	12	7	12	7	12	7	12	38
1515	421	13577150	189	189_ 421	12	7	4444	37	16	12	33	1774	61	5702	11395	16101	6236	24174	21407	37	31	72	7	12	7	12	11	7	10	22	12
1557	421	13577150	190	190_ 421	7	12	16	15	18	7	1239	150	58	5588	4340	4319	1084	5328	12	1184	1169	33	7	12	7	12	7	12	7	12	7
1577	421	13577150	191	191_ 421	13	7	1641	28	1789	18	1651	1109	78	7786	3079	10470	2075	10722	3707	3835	2887	64	17	17	12	15	22	11	18	11	7
1709	421	13577150	200	200_ 421	7	12	17	14	190	226	7	192	33	849	508	2940	1200	3628	2322	20	17	52	12	7	12	7	12	7	12	7	12
1824	421	13577150	205	205_ 421	12	7	34	20	36	10	10575	6596	52	45322	13118	50468	18413	66607	12	12131	12859	122	12	7	12	7	11	12	7	15	12
1955	421	13577150	215	215_ 421	12	7	689	14	531	12	10	13	20	1442	558	4206	705	6141	365	41	17	52	7	12	7	12	7	12	7	12	7
1981	421	13577150	216	216_ 421	7	12	11	18	13	7	1263	519	51	2821	2401	3027	648	8523	12	2621	1622	52	7	12	7	12	7	12	7	12	7
2000	421	13577150	217	217_ 421	12	7	23017	36	14166	22	12	11748	28	79396	22965	94357	25736	126684	108194	38	14	102	13	17	10	13	22	19	24	34	10
2131	421	13577150	220	220_ 421	7	12	14	31	12	143	253	115	29	1403	415	108	787	351	206	564	22	25	61	7	12	7	12	7	12	7	12
2603	421	13577150	270	270_ 421	10	7	153	463	366	609	44	12	45	1848	75	69	121	114	137	7	128	42	12	7	12	7	12	7	12	7	12
2736	421	13577150	291	291_ 421	7	12	2237	19	3232	7	18	442	43	8706	3310	5398	1227	5783	5146	10	12	7	11	12	7	12	7	12	7	12	7
2952	421	13577150	322	322_ 421	7	12	708	595	334	7	100	12	36	1638	1027	54	19	184	7	81	33	12	7	12	7	12	7	12	7	12	7
730	422	13595567	131	131_ 422	12	7	3801	7111	4841	8896	43	1569	96	15762	4643	16178	4894	17347	20884	54	22	119	12	11	7	12	16	15	7	14	10
889	422	13595567	143	143_ 422	12	7	2090	17	30	12	13	779	68	6645	1491	5986	1693	6520	6671	26	22	112	7	11	12	7	12	7	11	11	12
1360	422	13595567	172	172_ 422	12	7	900	22	295	147	12	187	51	755	779	362	440	435	2780	10	7	81	12	7	12	7	12	7	12	7	12
1447	422	13595567	183	183_ 422	12	143	16	27	218	12	16	12	44	540	58	723	234	11	1521	27	17	72	24	7	189	12	12	46	35	1313	7
2058	422	13595567	218	218_ 422	7	12	5625	23	2595	7	14	2119	43	16191	4752	22142	4519	26098	26465	17	12	92	7	14	12	7	12	7	12	7	12
2302	422	13595567	233	233_ 422	7	12	415	24	211	132	12	10	17	503	11	170	426	171	1406	26	22	7	12	7	12	7	12	7	12	7	12
2395	422	13595567	244	244_ 422	12	7	619	672	1533	702	12	12	51	2026	11	2537	1105	2392	3093	22	35	81	7	12	7	12	7	12	7	12	7
2677	422	13595567	279	279_ 422	207	12	25	32	7	12	47	167	36	332	249	48	22	747	706	16	18	56	7	12	7	276	12	7	112	63	12
2816	422	13595567	305	305_ 422	7	12	2734	6017	2386	4751	18	615	14	2281	1499	5584	769	6950	8176	36	44	7	12	7	12	7	12	7	12	7	12
265	423	13610800	80	80_ 423	14	15	387	1046	514	14	273	252	631	225	484	450	444	278	163	87	342	141	7	12	7	40	10	26	670	12	7
922	423	13610800	144	144_ 423	52	43	18	104	34	12	7	12	29	46	26	7	23	150	188	17	40	102	429	556	381	554	338	1846	842	767	454
960	423	13610800	147	147_ 423	37343	62707	74352	191268	39285	140883	990	40	1080	19	2215	1835	1705	51	375657	2841	1203	184	240970	545991	375316	524991	400258	469340	405536	486998	474666
1157	423	13610800	155	155_ 423	68	281	408	167	324	482	66	12	16	7	21	15	16	12	619	11	31	81	7	506	1031	23	122	2501	100	295	364
1177	423	13610800	156	156_ 423	253	38	370	747	736	1758	12	187	14	1376	80	830	149	2977	3269	47	17	92	7	12	249	1280	7	554	12	728	7
1260	423	13610800	161	161_ 423	816	1076	636	4106	1255	3636	12	11	14	10	18	19	37	22	7551	14	40	132	9840	10098	14232	10413	11171	12620	7483	13252	7548
1442	423	13610800	182	182_ 423	254	117	17	718	20	206	14	12	43	7	11	19	19	12	16	26	17	112	2809	2987	606	299	4299	388	1757	2029	2373
1460	423	13610800	184	184_ 423	31	7	229	50	116	86	12	7	30	475	20	165	179	234	186	16	12	42	7	12	20	46	13	7	43	357	37
1666	423	13610800	196	196_ 423	32	375	12	19	7	75	16	12	23	10	16	11	7	12	7	15	17	12	3231	399	595	1420	304	807	1881	132	2718
1710	423	13610800	200	200_ 423	58	55	74	788	7	32	12	7	33	15	12	7	11	12	11	20	17	52	2849	817	2072	6397	2144	3941	822	3542	2702
2184	423	13610800	222	222_ 423	79	240	19	318	209	546	22	12	12	10	10	7	21	12	13	33	26	132	4398	152	2685	3162	2430	3260	294	1458	3151
2416	423	13610800	245	245_ 423	7	12	1820	4831	2039	2095	553	796	33	877	2513	4131	2280	944	2461	19	22	81	7	10	12	7	12	7	12	7	12
2730	423	13610800	290	290_ 423	32	12	13	138	7	52	12	7	40	12	15	7	12	7	12	10	7	12	58	204	20	7	118	26	134	733	106
2805	423	13610800	304	304_ 423	204	80	98	1466	125	274	12	7	12	7	12	7	16	12	338	19	22	42	865	7	183	148	320	1851	62	153	1025
2863	423	13610800	307	307_ 423	676	192	298	758	20	7	23	12	36	13	7	22	12	7	244	12	31	123	1277	814	1684	2012	2605	2058	138	1492	179
2891	423	13610800	318	318_ 423	398	1070	208	745	1042	366	7	18	25	12	10	14	12	7	1515	12	7	123	279	6883	12679	1510	8466	9508	2030	4729	5991
2979	423	13610800	328	328_ 423	96	47	60	48	147	781	15	17	38	10	14	16	10	12	11	10	20	7	348	94	929	54	35	969	436	58	961
2992	423	13610800	331	331_ 423	102	146	632	1280	252	69	7	11	14	12	15	12	10	7	1314	13	12	7	1710	881	474	286	132	326	150	2698	1391
3077	423	13610800	342	342_ 423	376	130	137	786	140	270	19	10	100	7	15	12	20	12	7	15	11	55	419	36	2556	810	120	2483	1875	1186	226
3095	423	13610800	344	344_ 423	126	815	13	560	16	205	12	7	20	12	15	7	10	12	16	16	7	12	1164	178	395	83	186	138	1570	975	147
3145	423	13610800	349	349_ 423	95	7	71	71	103	187	12	7	21	12	7	12	7	12	93	7	12	52	71	139	147	22	390	7	50	150	11
13	424	13625566	55	55_ 424	2109	568	560	1250	3068	1583	38	18	105	43	49	37	85	227	27	43	41	238	7648	5047	2947	2749	8607	2544	5237	10561	4405
44	424	13625566	59	59_ 424	2690	1342	734	4202	1164	2235	23	17	120	7	137	144	39	179	3453	31	14	445	4509	2326	9608	11261	9506	11396	3933	12313	10273
91	424	13625566	70	70_ 424	52	7	58	69	12	363	7	13	36	21	16	50	18	12	34	114	18	34	295	1100	1691	20	19	61	7	223	42
106	424	13625566	72	72_ 424	90	183	76	330	12	837	10	7	17	12	11	11	10	7	12	21	13	340	1311	307	332	1236	2818	1988	1424	1949	908
125	424	13625566	73	73_ 424	134365	65433	32	207750	156	172755	1954	138	2446	1433	2960	3165	2659	2582	37	6618	3238	579	724008	465031	713017	753671	721847	604841	548247	609365	637876
184	424	13625566	74	74_ 424	11329	6024	6609	13991	4032	15823	171	103	99	45	19	403	270	31	25402	50	439	196	61085	64994	71616	57843	62056	51442	24842	21962	44178
211	424	13625566	75	75_ 424	10443	5000	3579	10951	8976	12233	1089	46	2445	43	1511	2437	28	55	22252	3405	116	6892	32518	36594	46828	45230	35190	29004	33643	32830	36742
242	424	13625566	76	76_ 424	518	156	32	27	486	128	29	28	124	308	27	84	40	1044	922	47	12	100	7	93	12	7	12	13	7	154	12
282	424	13625566	82	82_ 424	587	44	114	1272	642	68	15	99	82	20	21	43	18	20	162	35	70	115	18	531	893	3308	430	688	932	1236	403
291	424	13625566	83	83_ 424	3551	1745	814	2273	1223	4265	29	14	199	22	25	40	61	20	14164	70	30	106	14042	17687	15229	12690	14878	14244	13346	16862	8987
307	424	13625566	85	85_ 424	199	129	13	346	23	58	12	7	19	12	16	20	13	15	19	33	16	52	275	314	17	2046	35	238	275	59	125
329	424	13625566	89	89_ 424	9245	4557	29	14862	15	11855	97	19	127	131	135	14	151	228	12	275	13	143	45432	42710	50229	58927	65659	40674	37314	40462	43889
343	424	13625566	90	90_ 424	193	827	650	404	669	160	12	17	43	396	11	7	15	12	791	58	56	110	816	992	1084	1484	417	4723	740	2818	4114
348	424	13625566	91	91_ 424	665	152	653	555	732	163	269	34	161	215	623	57	315	354	608	80	90	415	80	545	801	70	4410	617	698	793	1658
362	424	13625566	96	96_ 424	437	311	311	647	612	777	249	101	72	101	646	699	869	304	2913	405	217	128	7	12	7	301	12	1697	55	2860	7
367	424	13625566	97	97_ 424	800	62	232	596	727	217	18	19	53	211	37	130	47	19	245	33	22	101	510	789	1375	309	2677	5833	1999	2140	3127
384	424	13625566	99	99_ 424	718	220	75	345	63	231	11	10	47	149	23	12	21	34	834	48	17	52	1557	850	1278	82	44	377	1776	8873	201
396	424	13625566	100	100_ 424	1454	851	959	3539	582	2622	12	7	29	12	11	7	15	16	5205	26	12	93	528	10182	6607	5189	5931	7074	2109	257	5179
404	424	13625566	101	101_ 424	1344	806	20	2580	206	1283	7	12	11	45	18	68	24	74	15	174	65	93	6365	4881	5668	788	3251	5736	1732	4438	2505
415	424	13625566	102	102_ 424	1570	198	467	646	242	166	12	7	36	12	41	11	11	7	632	89	26	17	770	4250	7468	4864	1949	2521	3809	5802	3601
431	424	13625566	103	103_ 424	1277	3151	21	8427	1600	6326	35	11	70	189	244	110	241	128	13	345	102	67	24818	25529	22253	24463	27101	22428	9159	18689	23157
448	424	13625566	104	104_ 424	400	238	20	490	54	166	13	26	17	25	13	47	16	12	7	23	27	103	1081	141	510	1044	3322	483	2609	2367	1321
459	424	13625566	105	105_ 424	3665	1016	2277	1781	1337	1919	42	26	52	14	66	79	56	19	13077	45	24	104	13898	7845	13488	10873	16138	17414	10485	12950	7985
480	424	13625566	106	106_ 424	154	191	36	29	25	43	31	12	41	7	21	12	26	22	12	33	17	69	2713	2101	3269	869	255	449	891	65	3516
503	424	13625566	111	111_ 424	82	32	48	880	14	481	7	38	47	12	16	77	16	29	258	37	17	92	2923	1890	605	26	5524	4370	2146	150	2502
530	424	13625566	114	114_ 424	219	90	55	7	75	631	14	12	45	18	14	26	7	12	293	19	20	20	199	12	1357	640	7	189	1077	516	694
539	424	13625566	115	115_ 424	605	72	18	279	175	741	44	20	69	11	21	42	46	32	224	130	14	110	1563	4762	1539	1101	661	1523	2139	3812	1189
550	424	13625566	116	116_ 424	143	123	10	18	21	62	127	38	16	10	15	50	31	122	165	221	26	121	1543	1182	125	310	1931	557	2054	2014	2281
565	424	13625566	117	117_ 424	17718	9819	10975	26350	6875	24632	415	273	364	294	519	396	419	317	55228	651	18	58	77422	59201	86954	82785	76176	63254	31477	75779	67733
602	424	13625566	118	118_ 424	1213	834	21	1018	159	1697	22	29	65	37	11	74	31	27	11	26	26	111	2444	8921	8022	5166	13948	9454	5817	2176	6512
612	424	13625566	119	119_ 424	406	185	845	2152	698	1595	85	42	86	12	158	40	38	41	3259	48	10	100	3278	4849	6140	1701	2318	8033	5525	2352	4943
625	424	13625566	121	121_ 424	7	12	243	29	175	41	27	98	40	60	153	116	40	26	24	22	94	51	7	12	218	7	12	7	12	7	12
645	424	13625566	126	126_ 424	86	30	54	14	12	261	7	10	36	11	10	12	7	12	431	26	38	72	457	1209	20	766	1633	381	235	345	1582
651	424	13625566	127	127_ 424	759	12	645	1399	712	138	10	67	43	1237	148	2825	901	387	1469	12	35	82	7	12	7	12	7	12	7	12	7
673	424	13625566	129	129_ 424	42456	21264	24357	69132	13237	59502	257	16	252	21	498	459	48	370	131529	83	376	198	142099	189410	183506	186625	172202	166966	127123	178100	179216
710	424	13625566	130	130_ 424	2164	2209	4017	9624	2210	9221	17	15	80	13	21	67	44	28	14451	47	12	110	24474	25031	26612	23316	24301	21865	23773	30121	25521
731	424	13625566	131	131_ 424	3940	1068	28	68	61	12	162	190	729	237	36	243	30	135	200	193	158	119	26333	25495	29062	26019	22222	27689	21343	24181	29991
765	424	13625566	132	132_ 424	124	88	11	877	231	873	14	7	40	14	18	18	24	21	12	7	26	106	4689	1589	777	3305	463	3877	1232	2362	3877
781	424	13625566	133	133_ 424	10430	6661	30	18162	3519	16411	360	198	111	372	413	365	34	270	23	593	22	109	70958	68448	41675	62982	65378	54530	15858	52826	49228
826	424	13625566	134	134_ 424	395	892	44	2057	501	2110	33	34	73	39	57	43	45	22	12	24	44	121	2033	6273	6116	10019	5510	4060	6038	5035	6973
841	424	13625566	135	135_ 424	392	169	200	749	59	1031	24	22	124	25	140	61	107	35	2425	47	32	131	4712	3157	6318	1524	797	1591	5169	2127	5411
880	424	13625566	142	142_ 424	194	161	301	184	483	663	20	12	14	7	13	12	27	7	686	26	17	112	917	821	3861	559	12	438	1517	808	421
890	424	13625566	143	143_ 424	897	1461	22	3610	1309	3351	69	95	189	151	71	134	42	68	11	91	22	112	12934	4730	13919	15201	9561	13521	7713	8230	9437
932	424	13625566	145	145_ 424	80	39	171	241	282	675	14	55	102	7	73	22	18	11	1825	19	13	112	2220	4547	803	104	390	2380	712	750	2408
1019	424	13625566	148	148_ 424	19348	9183	42	30342	26	26644	330	13	36	304	318	27	275	212	10	200	176	184	81014	69709	80723	84813	89374	70632	65631	76051	79005
1053	424	13625566	149	149_ 424	29449	14000	18181	49103	11282	38500	752	520	633	31	902	974	891	32	93735	1235	24	963	107150	113687	121521	112799	117334	109217	91724	116224	119872
1104	424	13625566	150	150_ 424	1289	1716	2317	5667	1069	4775	102	90	25	11	140	170	29	72	11532	209	17	122	9965	15584	17791	16442	12732	13674	12498	15086	14166
1123	424	13625566	151	151_ 424	761	1545	21	38	35	16	93	115	245	204	185	27	135	31	263	58	78	92	7826	11109	11649	3172	11057	9283	6643	8998	12144
1140	424	13625566	152	152_ 424	232	59	70	243	557	759	10	11	17	12	16	12	17	7	1507	10	22	92	2031	387	2600	88	359	355	290	366	618
1146	424	13625566	153	153_ 424	337	49	82	118	113	77	7	12	65	21	14	12	30	7	14	27	31	102	367	838	2385	50	591	37	1721	80	12
1151	424	13625566	154	154_ 424	523	12	80	1281	13	108	13	7	21	12	7	12	7	10	12	7	24	92	190	2638	353	31	2059	253	218	40	1044
1189	424	13625566	157	157_ 424	29993	14855	12	52726	32	45880	150	81	49	11	13	192	33	165	7	116	26	52	120112	138636	105920	149002	136747	122204	96606	122615	120729
1223	424	13625566	158	158_ 424	6135	2529	2666	7660	4178	7862	15	12	29	12	7	10	15	12	17181	17	22	62	17567	17121	26126	17886	22354	20408	17460	25369	18426
1235	424	13625566	159	159_ 424	1248	1279	1688	3679	1261	5035	19	14	17	10	21	43	19	44	8608	19	31	102	11283	13380	12323	11064	10305	17097	11713	15574	12102
1250	424	13625566	160	160_ 424	7460	3667	5922	14797	3173	9922	16	3445	131	27212	6813	26069	9259	41420	32135	41	26	122	7	12	7	12	7	12	7	12	7
1267	424	13625566	162	162_ 424	130	7	20	30	203	50	12	7	29	12	7	25	16	12	10	14	22	92	737	1857	424	464	2339	112	767	1332	2910
1276	424	13625566	163	163_ 424	1286	1021	2312	3846	1130	5080	28	34	39	12	26	59	24	58	8776	101	22	163	15648	12833	22143	19208	17138	14077	11961	13836	17281
1306	424	13625566	169	169_ 424	1514	251	1296	834	312	2262	95	56	166	10	23	50	64	12	315	116	26	122	4286	6423	3897	5135	6116	6460	3718	7735	2325
1334	424	13625566	170	170_ 424	513	197	14	64	11	12	22	10	51	7	16	12	10	7	12	17	17	132	1371	1180	249	151	2926	35	1145	2067	1100
1361	424	13625566	172	172_ 424	461	618	7	572	20	12	7	12	51	7	38	19	19	12	7	10	12	81	4744	2576	2833	2509	515	3534	1837	168	1492
1371	424	13625566	173	173_ 424	266	470	44	2201	896	1981	15	7	44	12	10	24	42	33	2481	109	31	81	3399	5617	549	1182	4406	3776	1854	2648	5234
1395	424	13625566	175	175_ 424	454	227	338	1209	742	1087	53	11	27	12	79	15	24	26	1508	32	31	102	7264	5480	4852	4092	6374	7124	6571	8787	3429
1416	424	13625566	177	177_ 424	1153	1075	956	2126	142	1252	29	14	52	11	21	19	35	13	2710	38	22	122	3527	4523	6941	6693	6607	6252	6595	6268	6849
1467	424	13625566	185	185_ 424	115	309	291	862	65	367	11	10	66	105	13	22	15	12	14	15	44	81	1487	21	3221	324	614	2243	188	294	254
1481	424	13625566	186	186_ 424	425	163	21	771	178	333	12	20	55	16	7	12	15	22	12	17	17	81	3806	603	125	32	177	814	474	1818	1947
1491	424	13625566	187	187_ 424	80	234	15	13	12	7	12	7	40	12	16	12	29	12	14	28	17	42	338	193	599	1993	680	205	1396	1677	2033
1506	424	13625566	188	188_ 424	60	12	90	28	20	791	13	11	23	7	18	12	21	182	718	31	29	72	1570	1800	1570	116	182	2238	430	235	868
1516	424	13625566	189	189_ 424	3151	2891	16	14048	2066	8915	638	176	61	269	631	257	387	263	13	807	31	72	37698	29496	29597	26047	27117	26504	26434	35978	27951
1558	424	13625566	190	190_ 424	1890	928	736	881	907	202	40	17	58	12	102	78	25	7	1816	178	31	33	3210	10425	6788	6567	10371	10221	2020	2653	5103
1578	424	13625566	191	191_ 424	3489	1484	90	7326	326	3767	312	163	78	230	295	27	143	157	22	386	16	64	4746	12883	13689	16199	22966	13955	4189	6203	11670
1622	424	13625566	192	192_ 424	311	436	27	546	236	12	7	11	33	12	12	64	25	15	7	21	12	102	482	455	591	854	5640	2074	454	956	1047
1720	424	13625566	201	201_ 424	1769	1876	1361	5881	2809	3905	26	12	52	67	7	26	14	17	12328	12	26	92	11060	16970	7795	5372	11475	9274	6097	11136	7587
1733	424	13625566	202	202_ 424	493	826	23	2568	25	2679	17	13	29	10	13	12	25	7	12	31	17	92	5330	7271	4904	9076	2222	3325	742	6499	2476
1742	424	13625566	203	203_ 424	1752	668	729	3549	1113	3532	45	27	23	12	181	118	75	12	8860	282	31	53	10920	10844	10339	11167	11797	13466	7603	11198	13011
1772	424	13625566	204	204_ 424	4026	4931	5720	20159	9006	15088	3688	1330	621	7	2976	1289	1694	16	35501	4545	1315	429	39995	50325	53340	52117	35871	34644	32502	18283	37945
1825	424	13625566	205	205_ 424	7752	9917	13415	26544	7345	23227	280	295	240	7	770	324	168	13	59989	962	184	122	62491	87862	87103	66081	72715	77437	49885	81648	70616
1856	424	13625566	206	206_ 424	3204	2158	2588	1978	1229	5384	12	15	29	11960	14	8578	20	17619	16259	36	7	175	12	7	12	7	12	7	12	7	12
1870	424	13625566	207	207_ 424	914	1359	2129	2122	934	4241	69	21	143	42	131	44	54	31	7541	74	78	180	11240	12928	12654	8747	6135	11314	4196	12379	7964
1893	424	13625566	208	208_ 424	430	80	28	243	71	51	27	7	75	23	18	37	41	22	1742	35	22	83	15	2700	100	101	1323	101	1262	545	2244
1929	424	13625566	210	210_ 424	134	118	40	47	13	281	12	7	19	12	19	28	33	21	11	17	31	122	163	1054	1338	7	2530	611	148	2291	1891
1947	424	13625566	214	214_ 424	2272	1543	1670	4403	1040	3168	589	1187	14	10214	5142	7650	2741	15139	3393	2475	4944	112	12	7	12	67	7	12	87	7	12
1956	424	13625566	215	215_ 424	461	486	18	934	17	112	10	13	20	33	49	11	21	28	12	41	17	52	4708	2504	840	3902	6899	2334	3341	1297	1661
1982	424	13625566	216	216_ 424	1137	1117	813	949	662	939	12	23	51	29	7	12	15	16	652	37	35	52	531	4003	5705	1641	5536	8592	6435	6460	4537
2001	424	13625566	217	217_ 424	37246	15996	41	57266	18	50060	1393	25	28	1123	1343	1149	857	19	16	1564	587	102	112166	147564	149281	145575	151122	135691	120471	134069	116041
2059	424	13625566	218	218_ 424	3296	3788	16	13657	17	9092	327	142	43	320	246	240	197	155	14	310	167	92	28108	28874	27945	32207	34641	20612	27073	26139	26185
2095	424	13625566	219	219_ 424	2745	1868	772	2048	1594	4736	153	110	44	12	152	173	118	89	6934	104	26	42	11629	16001	11998	10945	13977	10939	9408	5146	13501
2132	424	13625566	220	220_ 424	286	90	203	1111	369	7	34	12	29	33	7	17	11	12	13	26	22	25	510	623	2345	320	5555	2060	552	1244	586
2154	424	13625566	221	221_ 424	1901	456	548	4697	779	3293	70	7	98	37	36	103	24	50	2310	40	18	48	14315	12841	17604	9970	15371	9798	6623	5385	10908
2210	424	13625566	228	228_ 424	881	12	165	21	11	158	20	7	19	119	12	10	11	18	859	36	22	102	359	1361	184	1669	278	3555	1236	397	2116
2218	424	13625566	229	229_ 424	7225	4226	6039	13146	2790	10839	42	13	17	13	13	38	12	7	35905	31	35	42	29618	21205	39454	31505	39145	34818	24967	31566	35088
2246	424	13625566	230	230_ 424	3334	625	1347	1426	2868	4073	13	43	43	7	38	12	7	12	3576	15	17	52	1087	4718	14155	7196	11763	6875	5284	8305	7608
2269	424	13625566	231	231_ 424	2253	1125	1311	3294	2234	3022	65	38	51	105	65	100	86	7	9286	10	49	102	3418	4074	8379	3772	3836	6226	4102	9721	8229
2288	424	13625566	232	232_ 424	188	542	502	475	402	1138	10	11	43	878	806	1059	731	2698	3200	36	29	52	7	12	152	7	536	646	12	7	12
2303	424	13625566	233	233_ 424	287	135	25	763	21	42	12	10	17	39	75	11	15	7	11	26	22	12	3194	1120	191	2105	413	255	836	580	1572
2321	424	13625566	234	234_ 424	873	63	114	130	83	117	12	13	29	10	7	75	38	22	226	36	17	42	1784	206	1954	358	78	1037	1026	1722	446
2329	424	13625566	235	235_ 424	1013	631	536	306	215	288	19	7	37	39	16	14	16	12	1156	17	35	81	903	1532	760	1857	3869	4424	3148	2866	2844
2349	424	13625566	240	240_ 424	112	254	144	737	279	1069	7	11	43	12	15	11	7	12	746	36	22	112	253	1371	2708	595	327	1372	1610	1969	638
2363	424	13625566	242	242_ 424	1250	180	144	601	392	515	13	12	17	7	42	12	16	7	1017	10	17	214	802	4960	2208	1042	3519	258	4016	2031	693
2371	424	13625566	243	243_ 424	420	622	102	2032	520	728	14	12	30	65	102	77	7	12	55	22	31	122	3854	3355	1726	4356	7076	6896	6268	6524	3657
2396	424	13625566	244	244_ 424	1257	627	24	13	11	47	12	12	51	44	11	7	25	12	120	22	35	81	4885	3336	1555	4881	5740	3886	3787	3429	6049
2417	424	13625566	245	245_ 424	2424	1093	16	34	20	7	12	12	33	44	47	17	17	12	25	19	22	81	1047	1237	4532	2076	2638	2980	1385	2615	5606
2438	424	13625566	246	246_ 424	964	200	919	965	1660	1230	189	392	36	74	632	1625	594	905	6543	180	7	81	12	3357	1934	7	12	668	348	3920	7
2449	424	13625566	247	247_ 424	576	406	200	160	168	489	14	7	14	86	15	14	13	335	557	28	49	42	303	1757	2306	1035	30	509	526	749	382
2488	424	13625566	254	254_ 424	209	10	127	781	20	16	12	7	36	15	12	14	86	7	67	26	12	62	309	7	252	19	497	74	66	204	114
2509	424	13625566	257	257_ 424	1234	427	1188	2716	1104	1712	23	98	36	16	12	97	7	12	12	26	49	7	359	12	22	35	275	17	1319	59	7
2529	424	13625566	259	259_ 424	477	98	12	757	234	7	13	13	51	18	10	12	32	16	27	20	20	7	826	1786	10	23	2886	128	2475	70	79
2589	424	13625566	268	268_ 424	1526	331	642	558	217	418	14	10	27	12	10	7	15	12	1190	17	31	42	107	1150	4708	1579	4137	4266	3856	5412	4200
2596	424	13625566	269	269_ 424	257	126	13	28	25	11	12	7	40	24	12	7	10	12	7	12	18	42	461	1962	4572	1864	844	3050	851	2995	5314
2604	424	13625566	270	270_ 424	176	587	21	33	14	7	11	12	45	10	7	16	10	16	12	7	12	42	315	2832	1531	670	2339	1479	1348	1168	4428
2638	424	13625566	273	273_ 424	264	158	162	757	12	2536	14	11	14	7	12	14	13	7	11	12	7	50	547	299	2045	3176	290	1739	848	257	607
2645	424	13625566	274	274_ 424	2084	85	61	2453	965	298	12	7	36	12	7	19	12	12	356	7	12	304	386	663	2007	77	3294	5375	2026	4295	2322
2660	424	13625566	277	277_ 424	3897	1765	15	2410	7	5402	15	27	51	12	10	7	12	10	7	11	12	42	11155	9564	15737	7307	12409	11743	16132	6106	9300
2671	424	13625566	278	278_ 424	617	197	1905	1314	684	1550	11	7	36	11	18	12	7	12	4381	26	18	56	1457	1010	3914	2398	1672	3865	1856	6571	2944
2737	424	13625566	291	291_ 424	1682	1362	15	7333	14	3935	18	12	43	7	12	7	10	12	12	10	7	12	26922	18121	12984	18299	15449	18267	4634	19574	16170
2753	424	13625566	292	292_ 424	1162	621	11	1155	639	1179	16	7	32	12	13	7	12	7	12	10	7	153	6852	1396	5582	4423	6873	1830	5784	6183	934
2762	424	13625566	293	293_ 424	265	176	19	595	971	12	7	18	32	12	7	12	19	7	12	12	7	93	731	264	258	1997	482	2008	2909	1000	941
2793	424	13625566	302	302_ 424	390	65	436	437	592	883	12	7	12	15	7	12	7	12	16	7	12	42	1691	697	3719	631	460	2197	98	244	94
2817	424	13625566	305	305_ 424	1956	743	12	15	19	7	18	30	1319	64	12	14	19	7	12	36	44	7	8076	10229	12673	6424	8710	9085	6385	9651	13838
2847	424	13625566	306	306_ 424	766	839	86	2104	12	2436	7	17	29	26	12	7	12	7	12	7	12	7	9567	1244	6880	1007	4499	3004	1378	3723	4345
2876	424	13625566	309	309_ 424	422	347	445	594	700	367	12	13	43	107	173	7	19	53	120	15	12	123	7	12	7	12	7	65	12	130	246
2884	424	13625566	317	317_ 424	456	43	10	12	281	7	20	10	29	12	7	12	27	10	11	7	12	123	4646	385	1335	1146	354	1910	124	85	2249
2902	424	13625566	319	319_ 424	26436	19026	21743	39046	15191	49912	63	7	14	12	7	12	35	7	63262	10	35	12	60657	115576	106740	92549	93348	106053	79253	95355	74027
2927	424	13625566	320	320_ 424	4345	4904	6524	15583	3366	12429	18	10	7	12	7	12	10	10	19618	7	12	7	21603	27472	34623	34573	29704	28908	26088	32055	28688
2944	424	13625566	321	321_ 424	2128	2409	4030	3131	4416	6996	12	7	19	12	7	11	12	10	6818	12	25	7	10473	25315	17719	13732	15313	14863	11926	17118	12159
2953	424	13625566	322	322_ 424	1046	359	10	11	12	1359	13	7	36	12	7	12	19	11	281	14	33	7	3085	3925	857	3174	4615	2011	3051	738	2023
2957	424	13625566	323	323_ 424	63	65	22	14	11	12	13	7	32	12	10	7	22	11	182	14	12	7	1637	12	83	488	109	31	7	12	63
2986	424	13625566	330	330_ 424	40	87	371	914	16	1122	12	17	14	60	7	11	21	83	67	13	11	12	1080	13	191	38	135	31	17	7	698
3014	424	13625566	332	332_ 424	56	116	19	7	85	72	12	17	14	7	10	12	7	12	7	12	7	12	155	83	422	53	91	37	2169	2024	147
3052	424	13625566	334	334_ 424	338	106	103	168	18	66	12	15	29	131	12	15	7	237	12	22	24	55	21	23	7	12	124	38	22	64	28
3066	424	13625566	337	337_ 424	754	196	216	704	190	924	14	10	76	765	18	14	12	7	333	14	24	55	1386	1459	2948	42	175	34	1426	1008	165
3083	424	13625566	343	343_ 424	168	177	46	28	27	16	11	15	57	7	18	12	19	7	578	28	11	55	269	57	1033	674	12	767	709	7	869
3105	424	13625566	345	345_ 424	398	172	20	31	128	688	12	7	29	12	11	7	27	27	12	7	19	12	174	7	89	12	32	21	145	2819	22
3129	424	13625566	347	347_ 424	877	238	103	219	12	7	12	7	51	12	7	12	21	7	12	22	7	12	65	7	403	37	211	1002	129	1382	1610
3162	424	13625566	358	358_ 424	562	137	209	537	74	771	12	15	36	190	7	12	7	12	34	26	16	52	231	173	59	1283	189	357	258	833	22
3254	424	13625566	374	374_ 424	207	79	10	11	7	512	11	12	26	7	12	19	15	12	7	12	7	52	481	60	209	363	100	27	32	2154	1706
3266	424	13625566	376	376_ 424	506	621	12	117	11	808	11	10	7	12	7	14	12	7	12	10	7	42	504	33	1592	45	414	770	2836	263	609
3320	424	13625566	432	432_ 424	131	60	172	20	7	12	7	12	29	54	10	11	13	10	57	7	12	7	28	12	92	49	226	7	85	20	36
3406	424	13625566	464	464_ 424	51	54	520	86	238	154	14	7	14	1372	72	12	13	7	91	11	12	7	12	7	12	7	12	7	12	7	12
254	425	13640450	77	77_ 425	385	268	565	718	886	504	50	43	119	25	658	626	45	22	55	135	54	299	910	12	333	204	276	745	434	1163	7
483	425	13640450	107	107_ 425	91	87	227	53	171	21	44	152	65	147	236	49	119	19	180	37	26	79	7	233	1661	19	317	141	264	12	63
1671	425	13640450	197	197_ 425	42	31	21	31	27	52	10	7	30	49	13	20	15	12	7	12	17	12	122	696	1009	461	1630	124	360	120	47
1692	425	13640450	199	199_ 425	31	33	63	355	19	637	10	7	30	12	18	11	13	11	12	10	7	12	133	388	250	768	189	69	7	1221	891
1907	425	13640450	209	209_ 425	50	108	50	99	37	650	20	33	95	19	46	52	47	21	20	42	18	98	51	426	78	4004	137	14	1217	200	1623
2521	425	13640450	258	258_ 425	184	192	304	1015	492	307	12	77	14	134	7	14	98	12	12	49	29	7	305	34	101	12	7	12	139	237	24
27	426	13657133	58	58_ 426	88	139	21	132	62	45	59	12	117	10	90	93	12	18	955	22	10	32	155	45	1168	495	771	25	60	238	7
871	426	13657133	141	141_ 426	12	39	116	166	72	653	19	17	14	7	16	25	18	12	12	21	26	102	543	213	2808	105	7	775	125	87	392
1299	426	13657133	168	168_ 426	12	7	304	92	240	894	12	7	32	12	16	22	12	7	911	36	17	143	177	1095	925	759	168	1223	1043	264	148
1422	426	13657133	178	178_ 426	7	12	23	17	21	7	16	18	49	12	11	17	16	7	12	32	14	122	577	480	1369	1005	417	788	1262	424	882
1857	426	13657133	206	206_ 426	7	12	7	17	17	12	352	168	29	7	199	110	121	12	7	395	100	175	15881	12920	16502	10005	12580	11110	13049	14822	14106
1948	426	13657133	214	214_ 426	7	12	15	19	7	12	7	12	14	18	7	14	12	12	7	12	7	112	7749	11627	12280	9197	11213	9042	9284	8746	11854
3389	426	13657133	448	448_ 426	12	7	280	124	12	620	17	7	43	12	7	12	17	7	12	7	12	94	7	228	159	51	218	2310	120	159	131
243	427	13680750	76	76_ 427	12	12	32	133	11	12	29	28	124	128	27	29	103	19	20	171	284	100	578	697	369	60	323	124	439	7	220
355	427	13680750	93	93_ 427	10	12	748	538	788	22	61	368	163	36	658	570	471	493	196	206	314	125	7	12	21	298	48	11	85	7	12
652	427	13680750	127	127_ 427	12	443	15	18	12	7	10	12	43	7	14	14	11	12	58	12	35	82	2784	1251	1030	428	1044	376	1080	2144	695
662	427	13680750	128	128_ 427	45	70	238	32	27	14	30	7	77	12	15	12	24	22	14	27	18	158	203	160	161	1085	528	83	1599	142	1897
1251	427	13680750	160	160_ 427	12	7	27	22	12	7	16	47	43	52	48	20	39	75	12	41	26	122	30168	36923	32827	40010	29368	28191	23693	31368	31755
1288	427	13680750	164	164_ 427	12	52	86	229	236	387	7	13	30	18	13	12	22	12	7	10	17	224	336	935	338	2997	1107	2635	885	1304	2560
2550	427	13680750	262	262_ 427	12	106	7	101	16	121	12	12	14	12	10	7	13	10	12	12	26	42	7	165	476	12	35	7	71	711	61
2678	427	13680750	279	279_ 427	7	154	131	1587	67	760	12	7	36	12	7	12	22	12	19	16	18	56	86	2023	838	2758	4614	229	794	273	193
3034	427	13680750	333	333_ 427	7	57	401	162	110	12	11	7	12	7	10	16	12	7	12	11	16	7	326	12	56	291	1882	1447	426	145	68
301	428	13702500	84	84_ 428	63	7	21	184	17	12	20	7	23	14	20	28	17	13	151	28	22	75	12	128	237	7	338	1725	417	941	218
517	428	13702500	113	113_ 428	12	33	13	140	15	37	7	12	30	49	16	10	10	7	12	74	22	52	804	1809	190	92	1316	655	702	1823	2897
1637	428	13702500	193	193_ 428	55	308	43	49	63	11	18	15	121	32	47	59	46	24	113	75	32	119	324	175	15	260	247	198	236	85	1349
1685	428	13702500	198	198_ 428	26	97	12	13	17	12	10	20	30	10	7	14	12	7	12	15	7	12	516	769	36	40	283	246	52	135	2523
2193	428	13702500	223	223_ 428	12	40	16	44	24	7	16	12	298	7	15	25	15	12	12	14	31	122	148	87	185	108	127	198	258	245	2239
2289	428	13702500	232	232_ 428	7	55	15	10	79	12	10	11	43	10	10	7	10	12	7	36	29	52	597	355	12	2359	7	12	1162	132	3024
2460	428	13702500	248	248_ 428	17	54	108	18	35	23	14	7	36	12	11	14	16	12	7	35	24	62	928	92	169	16	387	108	442	12	205
68	429	13720450	67	67_ 429	454	209	995	868	1039	36	41	406	160	40	945	38	777	577	468	1100	49	255	16	20	802	164	891	465	2099	656	670
269	429	13720450	81	81_ 429	353	17	711	660	827	188	366	473	122	348	55	1026	640	794	314	679	72	213	63	1986	89	17	12	7	11	12	35
316	429	13720450	86	86_ 429	145	192	83	64	197	61	12	11	43	7	10	16	18	10	562	28	12	52	7	269	1720	12	43	1319	34	75	46
374	429	13720450	98	98_ 429	123	104	260	239	213	85	21	91	61	109	19	256	47	22	112	31	11	92	99	7	12	7	12	7	299	67	2171
1385	429	13720450	174	174_ 429	552	567	513	299	425	709	12	148	29	12	16	22	25	15	11	15	35	102	833	56	1279	124	358	332	2144	68	1446
1408	429	13720450	176	176_ 429	57	46	21	403	101	18	16	15	33	36	13	10	12	7	16	26	22	92	505	146	130	808	2204	410	1002	1187	647
2565	429	13720450	265	265_ 429	33	160	33	52	435	391	7	12	20	7	15	12	22	7	13	21	22	42	23	2393	104	12	7	12	377	424	115
3137	429	13720450	348	348_ 429	25	7	47	98	12	10	7	12	7	12	7	12	7	12	7	12	7	12	23	11	323	21	149	174	7	403	38
73	430	13737634	68	68_ 430	79	12	136	37	183	34	35	61	52	79	155	30	138	72	14	45	131	37	21	7	77	12	562	7	12	172	7
80	430	13737634	69	69_ 430	107	115	28	29	46	740	23	23	132	14	24	38	24	27	24	59	30	121	1242	804	1397	3118	471	159	241	1687	1994
261	430	13737634	79	79_ 430	682	10	1661	1538	1679	320	22	63	155	768	41	1591	1296	36	692	88	28	442	7	20	12	10	11	10	34	13	23
1178	430	13737634	156	156_ 430	503	1153	221	178	267	339	12	7	14	13	11	22	19	12	7	47	17	92	3180	1713	12	7	193	12	414	7	482
2781	430	13737634	300	300_ 430	36	331	26	69	13	12	7	13	25	15	12	7	27	10	12	7	12	7	12	25	89	1711	223	1650	1041	955	2956
244	434	13818717	76	76_ 434	189	12	32	77	138	59	29	28	124	117	172	29	162	19	20	129	244	443	84	94	64	7	12	13	39	46	147
674	434	13818717	129	129_ 434	665	361	56	1691	871	558	25	16	2128	21	31	65	48	60	901	1627	40	198	12	706	538	7	593	485	18	526	10
961	434	13818717	147	147_ 434	2135	1416	1269	3483	2003	12	36	40	7496	1521	82	34	44	1761	2013	2714	2748	1610	13	18	7	14	2122	46	45	29	12
1054	434	13818717	149	149_ 434	677	489	563	2192	948	678	52	16	3282	948	40	50	71	32	881	2305	1818	912	7	10	12	11	16	11	17	14	7
1190	434	13818717	157	157_ 434	350	12	122	493	32	7	13	118	49	11	412	12	33	12	7	497	26	52	12	272	7	12	7	12	7	10	362
2155	434	13818717	221	221_ 434	123	12	39	178	18	116	13	7	1484	37	36	30	258	50	204	819	376	48	12	10	7	12	7	13	12	92	7
2247	434	13818717	230	230_ 434	53	7	14	182	18	12	13	222	43	87	61	7	12	7	12	15	86	52	58	123	57	57	47	41	7	69	67
2818	434	13818717	305	305_ 434	253	118	12	492	223	160	1037	2307	14	759	616	472	199	177	12	625	176	7	12	414	49	7	130	12	220	7	576
2848	434	13818717	306	306_ 434	124	39	27	126	63	40	128	975	43	246	189	172	173	128	12	216	85	7	12	7	12	127	39	7	59	12	299
2892	434	13818717	318	318_ 434	43	12	15	76	70	7	546	4134	21	1064	1018	614	197	203	12	164	247	123	7	12	27	7	30	12	82	75	84
2903	434	13818717	319	319_ 434	283	7	13	426	19	309	208	1353	14	419	332	201	35	218	12	78	35	7	12	127	7	140	12	7	12	7	387
2993	434	13818717	331	331_ 434	100	14	67	294	119	102	25	149	14	60	15	12	10	7	12	13	12	7	12	13	16	15	28	13	22	32	54
45	435	13834217	59	59_ 435	354	12	26	37	133	11	23	17	145	7	16	26	158	18	149	280	185	23	164	216	115	12	131	121	142	7	165
126	435	13834217	73	73_ 435	10004	2390	2080	13872	3679	2348	52	7288	10728	21	79	207	97	42	3108	12565	7612	16221	31	6758	69	13	14	2223	109	70	7
185	435	13834217	74	74_ 435	349	170	182	1133	618	180	17	499	756	191	19	57	684	237	630	843	755	1297	11	674	188	12	7	195	12	15	339
212	435	13834217	75	75_ 435	1517	1215	69	3229	1238	65	1277	982	2604	1602	48	71	28	55	1993	3242	3423	6895	1059	25	761	18	29	13	23	14	686
432	435	13834217	103	103_ 435	446	61	148	618	296	104	93	353	507	12	251	151	19	233	542	272	187	67	129	12	139	110	123	117	116	123	178
566	435	13834217	117	117_ 435	838	209	57	1264	386	226	28	21	356	349	345	16	57	78	430	564	340	358	12	323	243	7	336	264	368	15	389
711	435	13834217	130	130_ 435	75	68	24	153	152	7	94	148	80	13	237	20	44	28	12	47	7	110	113	97	78	125	85	126	82	71	138
732	435	13834217	131	131_ 435	456	172	194	963	361	7	193	617	96	19	306	31	358	44	21	385	350	119	211	340	152	12	130	163	167	14	10
782	435	13834217	133	133_ 435	459	251	333	1447	417	233	12	37	1749	27	46	21	34	45	720	726	575	467	7	11	12	7	12	11	7	12	7
891	435	13834217	143	143_ 435	767	7	152	706	173	120	123	441	68	12	246	16	42	15	11	335	213	112	7	1549	12	7	12	7	11	11	12
1020	435	13834217	148	148_ 435	912	12	263	1459	252	13	252	789	1009	477	515	635	437	535	732	432	420	672	401	609	347	7	361	289	292	10	477
1124	435	13834217	151	151_ 435	191	65	101	330	195	16	11	140	38	13	240	358	42	31	12	276	203	92	116	112	75	7	12	89	82	77	7
1252	435	13834217	160	160_ 435	320	25	27	22	7	44	16	12	43	144	7	96	95	145	63	41	26	122	504	1040	445	735	220	232	572	549	1499
1346	435	13834217	171	171_ 435	139	12	14	81	25	34	13	10	30	13	10	92	95	61	79	28	31	92	136	424	146	218	127	151	226	208	272
1517	435	13834217	189	189_ 435	2148	414	172	2666	465	268	33	323	503	7	322	15	26	14	1453	509	147	72	607	705	323	12	333	325	357	345	754
1559	435	13834217	190	190_ 435	178	79	57	517	18	67	120	201	58	147	206	11	248	48	291	188	31	33	119	181	86	59	87	72	12	7	87
1579	435	13834217	191	191_ 435	835	12	90	1112	510	207	22	17	2949	17	44	27	64	41	786	539	500	64	17	17	7	15	22	11	18	11	12
1721	435	13834217	201	201_ 435	98	7	27	77	22	53	26	55	52	66	12	112	71	78	21	101	26	92	7	148	109	130	12	108	122	7	155
1743	435	13834217	203	203_ 435	662	96	94	790	423	88	76	259	428	123	304	15	136	72	422	234	140	53	111	142	106	7	96	101	108	116	96
1773	435	13834217	204	204_ 435	11745	2042	439	15309	5913	423	358	990	2028	4126	908	1408	552	1232	9110	673	613	451	2707	1718	956	747	888	1176	1149	1052	1745
1826	435	13834217	205	205_ 435	997	486	272	3091	522	286	129	405	836	754	289	305	30	277	2028	225	272	122	654	321	528	294	328	315	370	309	544
1858	435	13834217	206	206_ 435	988	65	38	1172	530	93	35	40	239	358	50	12	127	74	731	36	7	175	234	149	149	81	86	67	124	126	191
2002	435	13834217	217	217_ 435	3200	902	1173	5874	2617	1535	7	25	6892	11	32	31	17	19	2672	1589	2151	1391	13	17	10	13	22	1298	24	1438	10
2060	435	13834217	218	218_ 435	1007	7	221	1547	540	12	272	775	1081	7	799	15	13	10	225	736	402	92	458	544	355	12	313	276	365	7	12
2096	435	13834217	219	219_ 435	434	125	171	459	257	189	25	10	720	90	25	11	21	20	143	276	283	42	12	13	7	12	13	7	12	11	7
2133	435	13834217	220	220_ 435	80	28	55	31	12	7	70	173	29	12	113	17	100	7	13	26	22	25	12	35	27	7	46	24	12	35	7
2270	435	13834217	231	231_ 435	459	12	63	789	200	44	79	84	51	7	11	12	132	36	264	107	49	102	159	264	114	7	101	86	119	90	12
2661	435	13834217	277	277_ 435	229	56	117	289	211	167	15	7	51	12	10	7	12	10	29	11	7	42	12	159	75	7	12	57	7	12	207
2738	435	13834217	291	291_ 435	137	34	33	88	85	46	88	7	667	12	7	12	99	7	12	305	229	12	11	7	12	7	12	42	7	12	7
3015	435	13834217	332	332_ 435	49	25	7	12	56	36	98	17	14	525	161	175	77	32	7	74	83	12	24	7	12	7	12	7	29	12	7
3053	435	13834217	334	334_ 435	137	38	78	7	18	12	12	15	29	89	7	15	12	7	12	22	24	55	342	716	384	756	414	438	659	751	1145
3061	435	13834217	335	335_ 435	77	12	20	16	15	16	7	12	40	12	12	14	7	10	12	22	24	55	158	290	189	370	204	79	347	250	1223
3106	435	13834217	345	345_ 435	283	48	20	198	54	7	33	79	29	21	75	12	27	7	42	12	19	7	12	24	60	7	32	12	63	7	12
675	437	13872450	129	129_ 437	12	12	56	82	68	12	312	1021	252	21	985	65	48	60	35	83	958	198	671	25	10	486	7	19	606	17	757
783	437	13872450	133	133_ 437	12	7	30	49	90	12	12	913	111	27	608	21	678	45	23	54	22	109	417	592	308	370	350	307	360	7	364
962	437	13872450	147	147_ 437	10	7	71	87	53	12	1551	5100	101	2884	3030	4272	2508	51	27	67	27	184	2537	3362	2041	14	17	1538	1935	29	2694
1580	437	13872450	191	191_ 437	13	7	90	28	57	18	379	1751	78	17	803	723	64	41	22	52	16	64	275	369	149	15	133	203	107	151	230
1957	437	13872450	215	215_ 437	7	12	18	14	17	7	134	290	20	141	184	117	21	180	12	41	17	52	67	7	48	12	7	12	68	7	74
2097	437	13872450	219	219_ 437	12	7	41	41	57	12	378	511	44	12	555	11	21	411	10	15	26	42	225	294	174	270	217	169	7	11	257
2156	437	13872450	221	221_ 437	12	7	39	78	18	14	244	974	98	392	363	400	24	183	27	40	18	48	12	241	80	163	142	13	258	144	7
2219	437	13872450	229	229_ 437	12	47	17	17	90	7	34	99	17	13	13	17	126	12	13	153	35	42	7	100	38	78	81	12	7	12	91
2739	437	13872450	291	291_ 437	12	7	15	19	14	12	18	475	43	155	136	159	10	94	12	10	7	12	50	100	58	105	58	7	54	74	104
2928	437	13872450	320	320_ 437	12	51	7	252	12	7	254	535	12	152	105	338	10	10	7	12	7	12	7	12	7	60	48	12	46	69	105
127	438	13897817	73	73_ 438	102	44	32	56	156	34	52	138	396	21	4504	207	7438	42	37	146	114	579	4166	135	2706	3879	2959	201	3016	2761	12
1055	438	13897817	149	149_ 438	12	7	31	58	17	19	685	1653	78	1199	1190	2412	1161	32	38	77	24	119	1079	1187	640	11	16	673	17	14	855
2003	438	13897817	217	217_ 438	12	7	41	36	18	22	1094	1556	28	11	2776	5862	17	19	16	38	14	102	1850	1701	1389	1516	1376	19	1409	34	2055
28	439	13920633	58	58_ 439	39	37	21	91	12	66	63	58	188	10	18	73	12	18	12	83	108	32	10	32	7	12	7	11	14	12	7
416	439	13920633	102	102_ 439	12	7	12	12	12	7	12	98	36	22	92	11	77	7	12	107	26	17	50	65	38	45	29	28	40	43	110
2304	439	13920633	233	233_ 439	7	36	25	24	21	12	12	10	17	7	80	124	15	30	11	26	22	12	41	39	28	14	23	7	12	37	38
1424	440	13938950	179	179_ 440	12	7	34	26	18	348	319	543	307	569	586	371	208	119	164	250	219	112	12	7	12	7	12	7	12	7	67
3377	440	13938950	443	443_ 440	12	7	14	12	15	12	506	1068	32	941	919	485	143	179	324	7	12	7	12	7	12	7	12	7	12	7	12
3396	440	13938950	458	458_ 440	12	7	15	25	12	7	864	1815	44	1812	337	434	195	97	403	100	17	94	12	7	12	7	12	7	12	7	12
3398	440	13938950	459	459_ 440	7	12	16	17	11	7	353	643	17	634	397	151	184	111	256	13	17	94	12	7	12	7	12	7	12	7	12
2682	441	13958484	281	281_ 441	74	12	166	145	60	50	3233	3576	49	4403	2786	1040	1361	423	1177	399	215	56	7	12	25	7	12	11	12	13	11
2688	441	13958484	282	282_ 441	21	12	27	28	17	70	712	308	28	453	540	321	166	89	293	101	93	56	7	16	12	7	12	7	12	7	12
3255	441	13958484	374	374_ 441	167	572	70	355	237	230	11	12	26	7	12	19	15	12	7	12	7	52	16	12	7	64	66	47	70	23	111
3382	441	13958484	444	444_ 441	7	12	19	14	18	7	197	446	47	500	101	298	71	53	142	12	7	12	7	12	7	12	7	12	7	12	7
330	442	13979200	89	89_ 442	7	55	29	22	15	12	71	55	40	132	178	371	432	515	651	205	13	143	268	7	160	288	229	195	206	153	606
245	443	13995300	76	76_ 443	154	94	32	178	164	154	29	28	124	139	157	29	174	19	20	131	202	100	143	115	41	18	118	13	36	54	65
460	443	13995300	105	105_ 443	116	103	46	324	198	440	146	26	52	207	66	79	56	62	38	45	24	104	157	135	51	90	120	91	97	181	416
638	443	13995300	125	125_ 443	43	45	17	273	17	7	153	142	29	109	147	194	121	79	75	141	17	72	12	7	12	7	12	7	12	7	28
1125	443	13995300	151	151_ 443	283	379	311	2630	188	461	150	10	38	243	32	327	197	183	270	58	85	92	180	153	63	87	79	152	134	86	130
1158	443	13995300	155	155_ 443	46	57	161	612	20	747	17	12	16	34	21	166	160	140	74	11	31	81	166	146	43	242	196	239	158	53	254
1236	443	13995300	159	159_ 443	108	152	29	179	23	108	19	14	17	118	21	74	49	18	70	19	31	102	96	194	22	157	55	105	76	111	126
1396	443	13995300	175	175_ 443	217	155	147	1649	114	923	23	11	27	7	23	144	24	26	143	32	31	102	88	135	37	72	69	87	82	11	155
1827	443	13995300	205	205_ 443	578	105	477	3714	495	2724	19	36	52	12	128	683	288	365	277	227	131	122	353	342	52	504	445	476	305	334	7
2220	443	13995300	229	229_ 443	380	263	154	1094	101	585	7	13	17	70	13	192	12	107	123	31	35	42	167	145	92	237	326	265	7	69	290
2364	443	13995300	242	242_ 443	65	224	51	323	75	715	13	12	17	93	7	258	59	32	259	10	17	214	387	169	111	402	377	229	103	248	423
2372	443	13995300	243	243_ 443	582	255	193	3836	280	2395	72	12	30	225	16	631	7	571	396	148	31	122	1156	485	276	1214	1166	827	295	250	1359
2630	443	13995300	272	272_ 443	77	79	16	175	12	248	7	12	36	7	10	39	12	14	7	26	12	7	12	53	7	127	122	154	160	20	94
2798	443	13995300	303	303_ 443	33	30	123	206	20	121	11	7	12	7	10	12	10	7	12	7	12	42	50	7	12	46	81	39	46	36	51
3016	443	13995300	332	332_ 443	249	303	476	677	221	529	12	17	14	7	10	12	7	12	52	7	12	7	69	71	11	12	178	137	121	63	123
3035	443	13995300	333	333_ 443	218	90	210	139	18	7	36	44	12	71	10	16	7	12	7	11	16	12	1230	2880	1378	2567	1302	383	2369	2491	9421
3340	443	13995300	434	434_ 443	905	120	490	8229	214	4443	12	12	15	7	12	11	7	10	12	7	12	7	83	79	12	24	7	22	62	12	103
3447	443	13995300	507	507_ 443	2883	48	756	18077	892	5739	16	7	21	12	18	7	16	10	102	12	7	12	111	7	12	81	15	61	224	7	76
3449	443	13995300	508	508_ 443	716	77	51	6721	664	3941	13	12	36	7	18	12	16	7	60	12	16	7	22	22	12	25	7	12	11	13	38
46	444	14010217	59	59_ 444	623	238	26	621	169	248	23	17	54	137	158	276	143	201	23	284	184	469	470	247	158	156	353	207	182	150	190
128	444	14010217	73	73_ 444	37986	8106	9800	76821	12259	60054	2823	138	396	5059	79	7400	4200	7086	5894	2923	6098	7090	12678	6467	4599	10789	7236	9950	4827	6489	9355
186	444	14010217	74	74_ 444	2800	795	681	8719	979	5621	244	20	99	412	482	760	389	632	535	50	604	486	1140	451	334	378	754	847	350	633	1058
213	444	14010217	75	75_ 444	3824	3074	1317	7993	1839	4049	69	46	216	1473	1895	2673	2130	2589	2286	2332	2458	4879	2187	1395	500	1287	1449	941	831	681	1371
255	444	14010217	77	77_ 444	362	373	610	648	521	288	50	43	119	349	514	494	45	435	55	135	54	299	159	12	94	153	166	139	115	134	144
270	444	14010217	81	81_ 444	524	17	54	2213	448	1124	54	59	122	56	55	579	276	384	35	351	72	213	59	54	53	70	124	191	79	7	205
331	444	14010217	89	89_ 444	150	54	110	411	95	76	11	19	40	11	136	225	209	271	12	202	304	143	720	441	279	624	534	645	269	394	701
405	444	14010217	101	101_ 444	129	50	20	129	126	638	7	12	11	11	18	136	24	74	144	27	17	93	138	89	69	228	76	193	41	52	168
417	444	14010217	102	102_ 444	270	7	12	241	136	62	7	12	36	7	47	156	11	60	50	12	26	17	39	85	7	98	126	58	54	92	121
433	444	14010217	103	103_ 444	1317	86	203	7899	594	4983	35	11	70	144	71	34	193	23	298	35	12	67	329	314	50	274	319	320	189	206	323
518	444	14010217	113	113_ 444	249	139	85	492	66	358	7	23	30	48	16	134	10	12	100	7	22	52	39	41	12	16	63	16	69	19	21
540	444	14010217	115	115_ 444	225	250	18	348	32	181	79	20	69	82	53	42	46	140	70	17	14	110	120	149	10	55	132	117	40	26	103
567	444	14010217	117	117_ 444	298	138	363	1043	282	568	142	21	43	35	216	679	747	801	824	151	178	58	783	429	211	699	580	383	341	239	629
676	444	14010217	129	129_ 444	2954	407	675	21078	2047	11792	78	16	252	571	31	1748	774	1453	846	83	266	198	2303	1360	281	1725	2007	740	841	1199	2215
712	444	14010217	130	130_ 444	742	130	24	1830	84	443	17	15	80	118	21	355	345	464	213	47	12	110	819	358	190	522	451	409	193	359	479
733	444	14010217	131	131_ 444	897	626	290	5423	399	4448	43	24	96	394	36	566	30	516	405	54	96	119	534	364	176	196	471	593	260	178	377
784	444	14010217	133	133_ 444	3869	913	1298	12834	1726	7884	440	37	111	769	239	1104	439	966	768	359	173	109	1248	853	129	746	956	572	587	278	825
827	444	14010217	134	134_ 444	555	168	44	328	212	952	33	7	73	14	11	103	20	22	95	24	44	121	95	160	12	124	133	93	71	31	130
892	444	14010217	143	143_ 444	767	125	313	6288	688	3028	13	14	68	266	21	286	245	282	316	129	22	112	623	1045	610	885	508	635	778	661	2195
963	444	14010217	147	147_ 444	24787	7541	6718	57521	8564	13814	36	40	101	19	82	3659	2035	3216	3683	1177	624	789	4925	3707	527	2624	4075	3065	2967	2017	4509
1021	444	14010217	148	148_ 444	4001	1109	1116	10134	1099	6307	11	13	36	15	128	670	234	29	637	43	82	151	594	591	82	405	674	485	429	350	731
1056	444	14010217	149	149_ 444	7566	2307	1284	17561	1124	12131	52	16	78	31	40	1636	1117	1465	1686	860	457	295	1264	2057	250	758	774	930	713	527	889
1105	444	14010217	150	150_ 444	530	331	316	2852	444	1797	12	12	25	11	75	12	29	10	211	32	60	122	124	221	33	220	164	103	149	92	101
1191	444	14010217	157	157_ 444	236	71	182	1935	230	443	114	20	49	542	13	540	610	941	1060	19	26	52	1302	630	351	1002	1102	916	388	705	1244
1224	444	14010217	158	158_ 444	74	60	12	20	24	26	15	12	29	169	47	113	68	173	160	17	22	62	203	332	32	326	315	200	110	198	304
1253	444	14010217	160	160_ 444	203	61	27	22	32	12	16	7	43	12	41	20	177	160	7	41	26	122	449	559	32	324	298	369	196	237	291
1261	444	14010217	161	161_ 444	92	69	35	696	65	246	7	47	14	130	18	90	37	79	58	14	40	132	140	265	47	140	154	178	51	89	233
1277	444	14010217	163	163_ 444	625	512	106	1525	98	890	130	12	39	180	74	252	190	287	119	28	22	163	299	217	86	275	309	391	117	89	335
1307	444	14010217	169	169_ 444	454	90	93	670	192	261	12	7	17	10	112	191	145	12	12	33	26	122	1115	474	109	1375	1170	1052	328	257	1172
1335	444	14010217	170	170_ 444	7	230	14	21	76	79	22	10	51	193	16	197	117	245	150	17	17	132	446	509	107	464	349	349	345	91	492
1362	444	14010217	172	172_ 444	215	377	7	206	20	198	12	7	51	71	12	93	19	59	77	10	7	81	214	169	39	147	110	153	90	85	68
1448	444	14010217	183	183_ 444	54	27	16	267	17	12	16	12	44	27	21	106	27	110	47	27	17	72	98	97	34	102	107	105	21	84	180
1482	444	14010217	186	186_ 444	107	189	21	26	11	57	12	20	55	68	50	93	41	109	180	17	17	81	175	60	78	101	147	148	49	25	82
1518	444	14010217	189	189_ 444	1781	384	440	3428	444	2190	85	7	61	658	321	852	455	696	1145	296	148	72	1281	606	138	1213	1187	1342	576	360	1308
1560	444	14010217	190	190_ 444	449	230	194	2328	351	1732	10	17	58	84	16	169	88	117	144	12	31	33	315	185	36	240	267	122	95	80	7
1581	444	14010217	191	191_ 444	8427	750	1846	26037	2369	15567	128	17	78	623	401	1078	585	423	1253	301	16	64	966	796	91	269	571	582	726	275	370
1623	444	14010217	192	192_ 444	649	136	283	3939	161	2977	7	11	33	116	12	63	25	15	168	21	80	102	115	77	20	102	102	101	84	30	91
1744	444	14010217	203	203_ 444	1798	284	352	3378	626	2288	19	27	23	137	14	406	121	12	276	37	31	53	292	152	36	211	321	151	109	93	327
1774	444	14010217	204	204_ 444	2083	396	1088	15545	2123	8063	223	79	26	12	1207	2869	2153	1208	721	844	223	455	1586	1061	183	1192	1135	1146	743	453	1226
1958	444	14010217	215	215_ 444	1559	409	374	3246	643	2337	10	13	20	12	7	63	116	12	210	41	17	52	188	144	21	241	247	149	175	44	235
1983	444	14010217	216	216_ 444	235	485	114	1645	161	607	7	12	51	137	7	180	65	113	92	37	35	52	294	212	31	146	268	175	146	135	483
2004	444	14010217	217	217_ 444	11447	2034	2551	77949	7661	48188	302	25	28	3223	32	2070	2731	4788	3374	631	538	102	6677	4208	778	6089	5996	5524	2784	1653	6513
2061	444	14010217	218	218_ 444	2255	286	523	15239	1559	9497	14	12	43	697	191	668	453	964	573	133	133	92	1469	858	459	1161	1336	1185	647	445	1363
2098	444	14010217	219	219_ 444	1230	626	669	7282	1283	3896	25	10	44	412	25	481	419	20	783	119	26	42	823	538	80	694	677	597	203	230	909
2134	444	14010217	220	220_ 444	501	45	103	1437	195	220	12	7	29	72	12	65	71	92	114	26	22	25	49	208	7	42	54	91	26	29	75
2157	444	14010217	221	221_ 444	3173	768	675	21144	2689	13321	13	12	98	37	36	30	24	50	667	40	18	48	571	329	30	301	208	359	513	119	554
2248	444	14010217	230	230_ 444	1009	471	329	1787	125	479	13	12	43	7	13	118	58	145	97	15	17	52	105	156	33	173	200	120	77	146	12
2271	444	14010217	231	231_ 444	616	284	123	293	199	325	7	12	51	101	80	226	81	238	226	10	49	102	341	548	26	285	168	261	298	196	304
2290	444	14010217	232	232_ 444	1212	3167	60	1018	197	2099	10	11	43	56	67	78	10	149	7	36	29	52	176	217	44	182	172	129	116	95	76
2305	444	14010217	233	233_ 444	241	633	25	239	21	582	12	36	17	91	11	91	15	53	61	26	22	7	25	48	12	45	125	88	41	24	156
2339	444	14010217	239	239_ 444	750	7	391	641	281	900	456	433	37	158	422	427	137	110	263	153	12	92	53	50	7	22	69	30	52	12	7
2397	444	14010217	244	244_ 444	570	573	122	682	109	513	12	12	51	107	61	148	128	172	476	22	35	81	638	389	58	668	576	807	214	294	535
2418	444	14010217	245	245_ 444	219	236	119	921	20	783	41	12	33	40	7	120	67	253	270	19	22	81	288	216	27	258	343	249	12	65	345
2439	444	14010217	246	246_ 444	440	113	123	143	82	337	12	7	36	81	20	14	76	40	83	31	12	81	117	242	44	50	96	55	63	36	182
2450	444	14010217	247	247_ 444	37	69	53	337	12	114	14	12	14	57	15	14	13	46	43	28	49	42	23	147	16	65	107	21	21	28	37
2494	444	14010217	255	255_ 444	339	62	96	1510	176	635	14	17	54	44	12	25	7	10	11	36	12	62	7	27	12	7	75	67	28	12	29
2510	444	14010217	257	257_ 444	259	615	216	997	324	655	23	10	36	16	12	22	7	12	12	26	49	7	55	12	7	35	29	26	74	12	51
2566	444	14010217	265	265_ 444	5282	154	1167	16618	969	9437	12	7	19	12	15	7	22	12	84	21	22	42	257	145	7	102	49	131	306	12	308
2610	444	14010217	271	271_ 444	890	165	133	2167	140	1080	7	12	40	13	7	11	36	20	63	31	15	42	337	140	65	523	646	578	441	124	522
2662	444	14010217	277	277_ 444	93	46	77	646	44	373	15	25	51	7	47	12	7	10	12	11	7	42	112	44	12	157	57	61	129	176	123
2740	444	14010217	291	291_ 444	2353	94	245	9744	1388	5388	18	12	43	7	43	39	10	12	166	10	7	12	176	128	20	148	99	149	238	72	146
2763	444	14010217	293	293_ 444	2791	678	977	5051	758	1251	12	18	32	176	7	12	19	7	59	12	7	93	96	54	12	17	70	75	85	42	160
2806	444	14010217	304	304_ 444	128	12	161	209	62	51	7	12	7	12	7	12	16	7	12	19	22	42	24	44	7	25	54	45	23	17	12
2819	444	14010217	305	305_ 444	30854	2599	9340	72370	8107	85020	18	12	14	7	44	76	19	12	695	36	44	7	1581	481	198	431	521	1003	1914	432	899
2849	444	14010217	306	306_ 444	5208	1006	990	39740	3872	21260	7	17	43	12	12	7	12	7	293	12	7	12	444	140	49	138	123	243	718	91	180
2864	444	14010217	307	307_ 444	2842	591	544	22932	1967	11830	23	7	29	13	12	22	7	12	179	7	31	123	295	121	12	148	100	192	367	112	215
2893	444	14010217	318	318_ 444	24117	1128	7180	130669	16346	83816	7	18	21	12	10	14	12	7	735	12	7	123	1865	1165	18	1152	462	1212	2771	143	1011
2904	444	14010217	319	319_ 444	7084	808	1266	47907	4861	32742	12	12	14	7	12	46	35	7	204	10	35	12	763	363	22	455	359	531	1037	191	553
2929	444	14010217	320	320_ 444	3296	396	1823	23980	2543	15002	18	10	7	12	7	12	10	10	136	7	12	7	274	99	12	206	113	176	446	79	256
2945	444	14010217	321	321_ 444	612	99	509	5160	163	2489	12	7	19	12	7	11	12	10	12	7	25	12	92	19	18	79	28	35	128	20	54
2994	444	14010217	331	331_ 444	600	920	150	900	152	824	12	11	14	12	15	7	10	12	12	13	7	12	294	95	7	260	259	158	218	62	78
3054	444	14010217	334	334_ 444	315	754	7	145	59	530	12	15	29	12	7	15	12	7	12	22	24	55	414	663	7	484	199	304	327	347	894
3084	444	14010217	343	343_ 444	1290	103	199	7130	1013	5453	11	19	57	12	18	7	19	12	10	28	11	55	89	27	11	24	36	61	135	7	101
3096	444	14010217	344	344_ 444	1151	78	69	2546	87	2101	7	12	20	7	15	12	10	7	16	16	12	7	20	12	15	28	26	13	83	14	39
3107	444	14010217	345	345_ 444	468	53	207	2606	154	1380	7	12	29	7	11	12	27	7	12	7	19	12	59	119	7	80	58	56	72	21	78
3176	444	14010217	361	361_ 444	126	271	90	211	66	280	7	10	36	86	15	16	14	175	356	23	12	53	1320	473	27	1081	1340	1791	577	389	2579
3235	444	14010217	367	367_ 444	2667	69	107	7432	546	3926	16	10	32	7	12	10	16	7	12	36	7	53	33	12	7	62	12	46	77	10	67
3246	444	14010217	370	370_ 444	158	35	177	713	205	346	151	106	45	57	56	12	16	10	7	26	12	53	7	12	7	10	83	12	7	12	14
3321	444	14010217	432	432_ 444	3626	78	306	13609	601	7611	12	7	29	12	10	11	13	10	61	7	12	7	145	94	12	88	47	29	265	7	139
3328	444	14010217	433	433_ 444	2353	137	386	16917	1563	9065	12	7	19	12	7	11	12	10	7	12	7	12	185	38	7	30	15	90	199	17	197
1347	446	14045050	171	171_ 446	52	127	14	19	25	34	13	10	30	13	10	25	29	11	12	28	31	92	237	423	15	211	172	163	132	102	245
1386	446	14045050	174	174_ 446	34	156	51	26	15	322	12	7	29	12	16	105	80	15	136	15	35	102	272	127	23	172	216	89	28	27	174
3200	446	14045050	362	362_ 446	28	63	38	297	10	60	12	15	29	25	12	16	7	16	12	20	12	53	416	185	65	485	423	656	470	96	846
2683	447	14063967	281	281_ 447	4682	6907	5915	13357	13232	11102	64	23	49	38	35	238	52	22	116	21	35	56	596	774	17	670	311	255	708	451	494
2689	447	14063967	282	282_ 447	476	1626	2200	4323	2830	2577	7	23	28	12	16	15	25	10	13	28	20	56	114	173	7	159	38	79	81	112	99
893	448	14081966	143	143_ 448	7	12	22	17	30	7	13	14	68	12	21	160	177	411	11	26	22	112	795	11	59	580	472	515	516	480	1032
3036	448	14081966	333	333_ 448	7	12	128	203	170	139	11	7	110	28	10	16	12	7	12	11	16	7	1574	1743	23	1311	637	1025	798	1093	2709
3062	448	14081966	335	335_ 448	7	178	20	81	15	21	12	12	40	12	7	14	12	10	7	22	24	55	210	212	12	203	112	107	53	143	447
3378	448	14081966	443	443_ 448	863	820	1607	4142	3129	3144	16	11	32	7	12	7	52	12	11	7	12	7	113	161	29	154	71	70	136	117	363
3383	448	14081966	444	444_ 448	927	980	1217	2430	1593	1597	12	13	47	7	10	12	7	12	14	7	12	7	28	45	12	56	101	44	16	96	227
3384	448	14081966	445	445_ 448	419	551	617	1164	875	824	20	7	51	12	11	7	12	12	7	12	7	12	7	11	12	7	37	66	22	62	20
3397	448	14081966	458	458_ 448	1229	1385	4272	6182	5803	3811	7	12	44	7	15	14	12	10	11	13	17	94	98	238	45	247	185	367	252	263	302
3399	448	14081966	459	459_ 448	1277	1370	1864	3047	2654	2029	11	7	17	13	12	16	11	18	7	13	17	94	30	19	12	49	156	39	80	100	104
47	453	14196484	59	59_ 453	11	12	26	37	12	11	23	17	215	100	16	26	39	90	371	31	14	23	1573	329	7	344	237	186	223	162	557
129	453	14196484	73	73_ 453	102	44	32	56	156	34	5452	1808	5524	2416	79	207	97	42	13014	146	114	579	134515	13506	916	43913	28821	18053	40659	6873	24911
187	453	14196484	74	74_ 453	7	11	15	63	30	10	430	140	328	219	19	57	26	31	1121	50	47	196	11385	1099	69	3215	2339	1662	1209	472	1931
214	453	14196484	75	75_ 453	54	42	77	126	60	68	1072	675	2297	982	48	1601	28	2361	2395	140	1778	325	7481	3727	19	2890	2720	1871	3576	1871	4920
271	453	14196484	81	81_ 453	14	17	54	88	61	23	54	268	122	56	289	51	82	231	35	51	72	213	2629	327	12	845	374	173	354	208	228
332	453	14196484	89	89_ 453	7	12	29	22	15	7	88	69	40	141	19	14	17	12	266	21	117	143	2437	299	7	701	608	201	354	143	1032
434	453	14196484	103	103_ 453	7	12	21	37	20	7	101	60	70	64	39	34	19	59	467	35	12	67	1193	256	7	842	420	364	404	144	338
568	453	14196484	117	117_ 453	12	7	57	79	50	12	366	178	231	424	21	16	154	683	422	171	18	58	4185	779	7	1247	1198	783	1449	239	916
677	453	14196484	129	129_ 453	12	12	56	82	68	12	909	260	763	466	31	285	48	60	2431	83	40	198	14912	3262	10	4400	3163	1811	3779	865	6399
713	453	14196484	130	130_ 453	7	12	24	38	15	7	17	46	80	112	21	20	44	128	200	47	12	110	2573	281	7	704	153	152	497	93	390
734	453	14196484	131	131_ 453	7	12	28	68	61	7	260	161	96	356	36	31	30	44	621	54	22	119	6077	1802	30	1667	1315	680	2033	295	1132
785	453	14196484	133	133_ 453	12	7	30	49	90	12	273	160	318	648	46	21	34	45	1178	54	22	109	13314	3172	12	3482	2537	1907	3260	639	1915
894	453	14196484	143	143_ 453	7	12	22	17	30	7	505	178	368	121	21	16	42	15	386	26	22	112	5384	525	12	1931	1139	810	1361	328	1181
964	453	14196484	147	147_ 453	10	12	71	87	53	12	4050	1182	3152	2207	82	34	44	51	5010	67	27	184	60233	16760	55	18424	13875	8760	18914	3407	10704
1022	453	14196484	148	148_ 453	12	7	42	59	26	13	525	428	469	339	23	27	29	29	912	43	14	151	7941	1205	12	2548	1777	1136	2655	514	1420
1057	453	14196484	149	149_ 453	12	7	31	58	17	19	1545	659	1706	944	40	50	71	531	1698	77	24	119	19165	1946	62	4419	4225	2322	4945	1038	3129
1106	453	14196484	150	150_ 453	12	7	24	13	24	14	227	93	229	11	12	97	29	192	230	32	17	122	1521	412	10	771	644	302	733	190	337
1126	453	14196484	151	151_ 453	12	7	21	38	35	16	169	96	213	162	32	27	42	31	333	58	12	92	2647	863	10	908	636	309	292	175	315
1192	453	14196484	157	157_ 453	12	7	12	59	32	12	613	141	380	202	13	12	33	332	565	114	26	52	3642	766	7	1267	1220	550	910	391	658
1278	453	14196484	163	163_ 453	7	12	17	38	7	12	28	58	39	186	26	20	24	218	383	28	22	163	2550	427	7	681	563	265	780	271	322
1308	453	14196484	169	169_ 453	7	12	17	13	7	13	71	74	17	347	23	18	18	223	791	33	26	122	4507	908	12	1272	1281	523	1006	296	1724
1397	453	14196484	175	175_ 453	12	7	12	29	20	10	23	47	27	47	23	15	24	26	141	32	31	102	1332	387	12	556	236	241	560	272	343
1519	453	14196484	189	189_ 453	12	7	16	37	16	12	519	217	336	959	23	15	26	14	1891	85	31	72	30727	2120	23	6983	6554	4238	6698	1388	4908
1561	453	14196484	190	190_ 453	12	7	16	15	18	12	106	17	58	52	16	43	25	7	453	12	31	33	5402	438	7	2149	918	714	605	361	2185
1582	453	14196484	191	191_ 453	13	12	90	28	57	18	361	149	281	559	44	27	64	41	2644	52	16	64	59303	13915	36	17724	11224	6925	16713	2315	8822
1624	453	14196484	192	192_ 453	12	7	27	46	18	12	28	11	33	120	12	18	25	15	327	21	7	102	8746	2325	12	2873	1842	1174	2351	403	1566
1638	453	14196484	193	193_ 453	12	14	43	49	63	11	18	15	121	32	47	59	46	24	196	75	32	119	4550	516	15	1229	861	752	361	178	704
1745	453	14196484	203	203_ 453	12	7	35	13	20	12	80	27	145	184	14	15	17	12	496	37	31	53	10842	894	7	3289	2114	1233	2634	381	1532
1775	453	14196484	204	204_ 453	7	12	21	37	24	66	683	172	126	1882	14	16	21	16	7684	36	53	7	196032	45787	120	55036	40556	24930	56013	8227	28950
1828	453	14196484	205	205_ 453	12	7	34	20	36	10	517	298	366	490	12	7	30	13	1350	13	26	122	41868	8871	23	11004	7529	4983	3947	1713	5338
1859	453	14196484	206	206_ 453	12	7	12	17	17	7	40	110	29	172	14	12	20	7	333	36	12	175	15348	3911	7	4639	3005	1927	5237	1856	2291
1959	453	14196484	215	215_ 453	7	12	18	14	42	7	10	13	20	69	12	11	21	7	315	41	17	52	828	135	12	444	513	170	112	75	203
2005	453	14196484	217	217_ 453	12	7	41	36	18	22	2282	764	1592	1505	32	31	17	2342	6420	38	14	102	14138	5819	47	9918	10380	6794	13346	2893	8972
2062	453	14196484	218	218_ 453	7	12	16	23	17	7	433	470	43	241	12	15	13	10	1610	17	12	92	8260	3207	7	3855	2456	1898	1112	664	1834
2099	453	14196484	219	219_ 453	12	7	41	41	57	12	394	271	260	126	25	11	21	229	654	15	26	42	4878	610	7	1205	850	848	455	254	2113
2158	453	14196484	221	221_ 453	7	12	39	78	18	14	334	104	320	37	36	122	115	50	317	40	18	48	3531	221	7	1512	817	457	1202	567	506
2221	453	14196484	229	229_ 453	12	7	17	17	69	12	177	13	17	13	13	17	7	278	306	31	35	42	2543	189	12	108	463	225	393	7	690
2249	453	14196484	230	230_ 453	7	12	14	18	18	7	40	50	43	52	13	12	7	141	181	15	17	52	647	217	12	321	92	73	587	84	133
2272	453	14196484	231	231_ 453	7	12	24	19	16	7	116	28	51	92	11	12	12	7	451	10	49	102	4339	1034	12	1515	636	681	417	218	1747
2373	453	14196484	243	243_ 453	12	7	17	29	22	10	99	12	30	358	16	57	7	12	888	22	31	122	5678	954	12	2028	996	810	1660	447	3634
2398	453	14196484	244	244_ 453	7	12	24	13	11	7	12	12	51	7	11	12	25	12	571	22	35	81	711	400	7	371	89	357	503	125	293
2419	453	14196484	245	245_ 453	7	12	16	34	20	7	225	93	33	53	12	17	17	7	264	19	22	81	1831	121	12	114	376	72	266	108	292
2741	453	14196484	291	291_ 453	7	12	15	19	14	7	101	12	43	66	7	12	10	7	12	10	12	7	3400	374	12	1638	625	332	389	217	893
2754	453	14196484	292	292_ 453	12	7	11	15	19	12	960	519	21	24	13	7	12	44	7	10	12	153	625	108	7	169	315	250	12	179	246
2820	453	14196484	305	305_ 453	12	7	12	15	19	12	229	322	157	43	7	14	19	12	37	36	44	7	4700	428	12	1644	1365	795	1683	305	1414
2850	453	14196484	306	306_ 453	7	12	12	16	7	12	222	103	43	12	7	12	7	12	7	12	7	12	960	146	7	662	307	302	133	87	666
2905	453	14196484	319	319_ 453	7	12	13	18	19	7	270	77	14	53	12	7	35	12	177	10	35	7	2219	557	12	453	521	557	203	336	1000
2930	453	14196484	320	320_ 453	7	12	7	10	12	7	18	50	12	32	7	12	10	10	7	12	7	12	208	80	7	53	26	12	30	49	101
2995	453	14196484	331	331_ 453	12	7	21	24	17	12	107	94	14	12	15	7	10	12	12	13	7	12	1397	45	7	507	178	96	100	66	227
3108	453	14196484	345	345_ 453	12	7	20	31	12	7	134	89	29	12	11	7	27	12	7	12	19	7	3457	579	12	1159	1104	68	269	187	940
3120	453	14196484	346	346_ 453	12	21	7	12	7	12	31	10	7	12	7	12	7	12	17	7	12	7	1831	12	7	309	45	56	54	31	625
3363	453	14196484	437	437_ 453	7	12	7	12	7	12	7	22	12	7	13	12	7	12	7	12	7	12	482	7	12	27	16	17	254	146	243
3348	455	14252267	435	435_ 455	12	7	12	12	7	12	196	62	25	7	12	7	12	11	7	12	7	12	736	509	7	1309	492	388	385	190	856
3356	455	14252267	436	436_ 455	12	7	11	28	12	12	46	71	15	7	14	12	10	16	7	12	7	12	508	22	7	362	177	52	85	101	665
2306	456	14280216	233	233_ 456	7	12	25	24	21	7	12	10	17	12	11	11	15	7	11	26	22	12	365	119	7	270	67	57	562	51	183
2611	456	14280216	271	271_ 456	12	7	30	27	15	12	7	12	40	13	7	11	13	20	12	31	15	42	337	122	7	462	100	144	584	68	1146
3130	456	14280216	347	347_ 456	12	7	12	58	12	7	12	29	51	7	12	7	21	12	7	22	12	7	357	58	12	296	372	15	153	99	855
3177	456	14280216	361	361_ 456	7	12	13	79	16	7	61	37	36	10	15	16	14	12	7	23	12	53	358	85	7	228	341	185	359	112	763
130	460	14387683	73	73_ 460	2078	585	2516	9434	1269	5627	2055	2010	396	869	660	2243	97	42	37	5610	7807	15232	3730	2406	69	2363	1754	1295	2449	1504	1814
188	460	14387683	74	74_ 460	160	50	223	481	30	503	142	135	99	45	101	57	26	31	31	971	672	1285	269	298	12	203	204	171	148	130	226
569	460	14387683	117	117_ 460	145	12	57	716	50	536	61	133	277	35	21	146	57	78	32	60	18	58	418	354	7	230	175	201	145	145	299
678	460	14387683	129	129_ 460	266	12	56	1516	68	1041	220	208	252	108	31	65	179	60	35	83	40	198	532	426	10	331	428	431	350	300	359
786	460	14387683	133	133_ 460	169	7	30	927	90	505	181	147	111	119	46	208	197	45	160	54	22	109	291	342	12	233	178	237	256	192	271
895	460	14387683	143	143_ 460	151	7	22	680	30	549	89	212	68	46	21	16	42	15	65	26	22	112	140	148	12	97	120	151	93	65	239
965	460	14387683	147	147_ 460	1349	47	845	6994	952	3397	1070	780	1024	19	82	1014	737	51	27	67	116	1201	1873	2489	7	1303	928	1841	1646	1092	2268
1023	460	14387683	148	148_ 460	235	7	161	1023	70	648	11	13	244	61	23	146	111	29	10	43	14	151	414	289	12	268	232	170	270	168	343
1058	460	14387683	149	149_ 460	456	12	364	1899	177	1353	584	673	689	359	40	637	420	345	38	77	24	373	999	887	32	420	526	590	406	340	608
1193	460	14387683	157	157_ 460	131	12	129	662	32	506	116	20	49	11	13	12	33	7	12	19	26	52	538	434	7	197	320	199	374	263	429
1520	460	14387683	189	189_ 460	161	7	47	940	60	606	33	193	61	60	23	150	26	14	13	37	31	72	254	329	12	156	197	255	295	164	289
1583	460	14387683	191	191_ 460	38	7	90	514	57	282	122	17	78	17	44	27	64	41	22	52	16	64	295	171	12	169	91	11	109	107	176
1776	460	14387683	204	204_ 460	193	12	65	791	96	600	7	13	26	12	14	16	21	16	7	36	53	12	7	383	12	7	12	254	15	12	316
1829	460	14387683	205	205_ 460	126	12	34	802	36	461	19	11	52	62	7	12	30	13	12	13	26	122	282	191	7	180	183	189	170	15	262
1960	460	14387683	215	215_ 460	7	12	18	57	17	67	10	13	20	7	12	11	21	7	12	41	17	52	92	109	7	86	65	85	80	63	75
2006	460	14387683	217	217_ 460	572	26	359	1254	597	2467	741	566	603	358	32	597	17	19	16	38	14	648	3051	2731	10	2286	1976	1918	2022	1479	2548
2063	460	14387683	218	218_ 460	140	12	52	977	59	460	14	12	43	7	12	124	88	10	14	17	12	92	732	675	7	404	392	446	483	351	575
2100	460	14387683	219	219_ 460	16	12	41	408	57	261	25	71	240	12	25	89	21	51	10	15	26	42	375	330	7	220	245	210	238	168	299
2135	460	14387683	220	220_ 460	12	7	14	31	12	105	12	7	29	12	7	17	11	12	13	26	22	25	84	101	7	40	70	67	52	37	95
2159	460	14387683	221	221_ 460	143	12	39	669	18	454	13	163	98	37	36	30	24	50	27	40	18	48	197	114	7	134	91	163	142	77	147
2222	460	14387683	229	229_ 460	73	12	17	100	26	201	7	13	102	13	13	17	12	7	13	31	35	42	98	71	12	47	77	59	46	38	126
2663	460	14387683	277	277_ 460	39	7	138	503	40	162	79	54	51	12	10	7	12	10	7	11	12	42	43	89	7	79	60	118	82	27	144
2755	460	14387683	292	292_ 460	135	7	446	1733	116	524	16	162	21	12	13	7	12	7	25	10	12	153	238	98	7	106	142	215	239	34	433
2821	460	14387683	305	305_ 460	174	7	402	2322	111	479	167	190	14	71	12	82	19	7	25	36	44	12	124	60	7	113	131	220	225	91	351
2906	460	14387683	319	319_ 460	46	7	118	968	19	198	12	84	14	21	12	7	35	12	7	10	35	12	188	114	7	116	99	167	230	153	442
2931	460	14387683	320	320_ 460	7	12	75	300	40	57	18	10	7	12	7	12	10	10	7	12	7	12	52	40	7	52	48	52	62	42	107
3017	460	14387683	332	332_ 460	7	12	7	112	11	40	35	17	14	12	10	7	12	7	12	7	12	7	23	12	7	19	18	23	26	12	36
3037	460	14387683	333	333_ 460	68	12	375	1915	135	565	130	398	7	27	10	16	12	50	7	11	16	12	237	79	7	80	124	181	80	48	479
3055	460	14387683	334	334_ 460	14	12	117	630	18	142	12	126	105	38	7	15	12	7	12	22	24	55	42	62	7	21	42	68	38	54	155
3329	460	14387683	433	433_ 460	96	12	166	687	155	82	74	113	19	7	12	11	7	10	21	12	7	12	62	41	7	19	60	81	97	13	177
3341	460	14387683	434	434_ 460	35	7	11	288	83	51	12	41	15	12	7	11	12	10	7	12	7	12	52	7	12	31	19	38	7	12	131
3349	460	14387683	435	435_ 460	67	12	181	547	114	239	11	80	25	7	12	7	12	11	7	12	7	12	96	23	7	18	55	67	38	12	186
333	461	14406400	89	89_ 461	29	15	29	168	15	33	114	19	40	11	49	14	17	12	7	371	408	603	229	205	12	143	155	139	165	109	112
48	466	14545183	59	59_ 466	11	12	26	37	12	11	23	17	54	55	48	26	39	18	23	162	325	311	169	172	7	12	114	104	101	7	12
787	466	14545183	133	133_ 466	28	7	30	49	90	12	12	37	111	180	46	295	461	2334	1742	352	133	109	7	11	12	7	173	11	158	12	145
215	467	14569917	75	75_ 467	180	42	77	422	507	635	928	46	2021	733	48	71	1337	55	66	2361	1731	3551	927	25	19	18	29	434	570	516	273
570	467	14569917	117	117_ 467	37	12	57	79	50	7	28	118	43	35	21	236	170	851	1001	446	18	58	207	12	7	12	123	130	7	15	12
896	467	14569917	143	143_ 467	38	7	22	46	30	12	13	14	68	195	21	97	42	698	470	127	22	112	175	11	1378	117	111	120	122	11	793
1024	467	14569917	148	148_ 467	31	7	42	59	26	13	134	246	36	155	23	340	278	2469	2185	204	120	151	256	12	2132	7	11	12	192	10	1673
2007	467	14569917	217	217_ 467	134	12	119	239	18	22	7	1027	28	701	32	1205	1472	7921	6586	2662	394	102	13	17	10	13	22	19	1722	34	1633
2160	467	14569917	221	221_ 467	39	12	39	78	18	14	107	7	98	37	36	111	179	748	888	231	18	48	111	10	804	12	90	13	7	15	835
3038	467	14569917	333	333_ 467	43	27	133	154	86	12	11	7	12	7	10	16	12	7	12	11	16	7	131	47	12	159	174	82	59	73	264
2932	468	14594216	320	320_ 468	12	7	12	10	7	12	71	10	7	12	7	62	10	36	38	12	7	12	36	7	27	21	12	7	16	12	41
966	469	14622216	147	147_ 469	10	12	71	87	326	12	36	40	101	641	82	1771	5336	10458	8813	1378	687	184	13	18	7	1087	17	46	1274	29	12
1521	469	14622216	189	189_ 469	7	12	16	37	42	7	175	169	61	228	23	517	2215	4403	3027	382	185	72	12	7	12	127	11	7	164	62	96
1830	469	14622216	205	205_ 469	12	7	34	20	36	10	235	425	52	281	12	672	845	5504	4965	474	202	122	7	12	7	12	11	7	12	15	158
2101	469	14622216	219	219_ 469	12	7	41	41	57	12	25	229	44	62	25	150	301	1003	361	120	26	42	281	13	7	12	13	7	189	11	200
2822	469	14622216	305	305_ 469	12	10	88	232	19	7	18	12	14	7	12	14	81	245	24	36	44	7	71	12	7	82	95	12	131	7	93
2907	469	14622216	319	319_ 469	12	7	13	18	19	12	81	7	14	97	12	105	35	706	612	10	35	7	12	7	147	12	7	12	128	7	120
1059	471	14678166	149	149_ 471	7	12	31	58	17	19	52	16	219	31	40	882	714	3007	2351	77	24	119	651	10	3013	459	526	11	413	14	276
1194	471	14678166	157	157_ 471	12	7	12	59	32	12	143	228	49	178	13	378	1213	2278	2442	19	26	52	232	7	2622	12	7	12	7	10	171
49	472	14703816	59	59_ 472	50	7	26	37	51	11	23	83	54	84	16	150	474	1059	474	31	14	23	12	14	1185	137	14	7	12	7	745
131	472	14703816	73	73_ 472	987	44	32	1121	1218	211	52	138	396	2158	79	7723	14588	27379	25107	146	114	579	31	135	36785	1564	927	201	1573	70	45122
189	472	14703816	74	74_ 472	91	68	15	63	340	10	17	20	99	45	19	57	26	31	31	50	47	196	3704	2892	7	3533	7972	5485	6469	2861	5945
334	472	14703816	89	89_ 472	58	7	29	76	157	60	11	114	40	95	19	259	311	1665	1339	21	13	112	12	7	1669	12	7	12	7	12	3746
397	472	14703816	100	100_ 472	10	7	12	66	62	12	7	12	29	7	14	12	15	13	7	26	12	93	1518	720	482	2065	763	2399	235	740	1838
735	472	14703816	131	131_ 472	44	35	28	68	61	12	43	24	96	19	36	31	30	44	21	54	22	119	1303	1539	1451	1310	1047	3557	2489	786	1054
967	472	14703816	147	147_ 472	261	168	71	87	350	12	36	40	392	19	82	34	44	51	27	67	27	184	15805	15282	9195	13376	30779	36602	30479	10480	9811
1060	472	14703816	149	149_ 472	123	95	31	58	305	19	52	16	78	31	40	50	71	32	38	77	24	119	3981	3892	7	3333	9149	3156	7927	7420	2543
1522	472	14703816	189	189_ 472	50	49	16	37	95	12	33	7	61	12	23	15	26	14	13	37	31	72	6335	7214	4006	5847	14793	17094	9425	3749	4189
1831	472	14703816	205	205_ 472	80	53	34	107	387	10	19	11	52	7	12	7	30	13	12	13	26	122	8761	9250	6505	7579	16979	22266	15544	6244	5301
2136	472	14703816	220	220_ 472	46	12	14	90	237	7	131	266	29	152	12	321	915	3542	2813	26	22	25	7	12	3924	37	7	12	7	12	3157
2823	472	14703816	305	305_ 472	60	12	12	15	19	7	18	35	14	12	7	14	19	12	7	36	44	12	2778	1441	7	993	726	3893	2491	700	1131
2908	472	14703816	319	319_ 472	33	16	13	18	19	12	12	12	14	7	12	7	35	12	7	10	35	12	3840	3550	7	3614	2923	4041	8437	2819	2955
216	473	14720366	75	75_ 473	236	42	77	116	541	61	69	575	216	732	48	2360	2071	3227	2477	140	148	496	30	735	3123	18	29	13	504	14	5514
292	473	14720366	83	83_ 473	17	7	34	44	26	10	29	91	85	22	25	40	61	70	26	70	30	106	425	523	12	681	140	155	522	967	139
571	473	14720366	117	117_ 473	27	25	57	79	50	7	28	21	2136	35	21	16	57	78	32	60	18	58	1572	1535	1004	2434	886	2841	730	712	882
679	473	14720366	129	129_ 473	61	67	56	82	68	12	25	16	1521	21	31	65	48	60	35	83	40	198	3383	4052	2882	10715	10888	11913	9387	3414	3156
788	473	14720366	133	133_ 473	52	41	30	49	90	12	7	37	111	27	46	21	34	45	58	54	22	109	2549	2995	2423	1958	5266	5918	4409	1437	1685
1107	473	14720366	150	150_ 473	21	12	24	13	24	14	12	12	25	11	12	12	29	10	15	32	17	122	361	755	10	1503	581	406	757	248	338
1127	473	14720366	151	151_ 473	12	7	21	38	35	16	11	51	38	13	32	27	42	31	12	58	7	92	311	890	10	1706	197	1075	1103	170	763
1195	473	14720366	157	157_ 473	38	23	12	59	32	12	13	20	49	11	13	12	33	7	12	19	26	52	4542	3361	7	3493	9497	9362	9099	2751	2789
1562	473	14720366	190	190_ 473	16	12	16	15	18	12	10	17	58	7	16	11	25	12	7	12	31	33	1966	897	7	941	3395	2809	2983	833	694
1584	473	14720366	191	191_ 473	39	7	90	28	57	18	22	251	78	134	44	202	323	1449	943	52	16	64	79	17	1687	15	81	11	18	11	1404
1746	473	14720366	203	203_ 473	33	12	35	13	20	7	19	27	23	12	14	15	17	12	7	37	31	53	1352	1204	12	4069	2824	984	1756	564	981
1777	473	14720366	204	204_ 473	313	7	71	538	1878	90	1165	2013	26	1341	14	2935	4304	25767	24758	36	53	12	255	13	31411	7	12	19	189	12	27079
1860	473	14720366	206	206_ 473	33	16	12	17	129	7	12	15	29	7	14	12	20	7	12	36	7	175	3951	4098	12	3179	9909	9609	7835	2231	2390
2008	473	14720366	217	217_ 473	208	119	41	283	289	22	12	25	224	11	32	31	142	19	16	38	14	102	13847	13172	8136	11057	25046	30233	19780	8543	8741
2064	473	14720366	218	218_ 473	51	12	16	92	60	7	14	312	43	178	12	282	348	2082	1516	17	12	92	7	14	1485	12	7	12	7	12	2118
2273	473	14720366	231	231_ 473	11	11	24	19	16	7	12	7	51	12	11	7	12	12	10	10	49	102	1100	1000	7	1187	1524	279	845	521	497
2399	473	14720366	244	244_ 473	21	12	24	13	11	7	12	12	51	7	11	12	25	12	10	22	35	81	569	1676	254	1046	983	996	1457	341	871
406	475	14770400	101	101_ 475	7	12	20	15	16	7	12	7	11	11	18	23	24	10	15	27	17	93	651	1047	377	427	385	1106	148	177	285
842	475	14770400	135	135_ 475	7	12	15	67	59	12	24	22	124	25	47	61	40	35	25	47	32	131	307	208	442	95	144	739	314	140	311
1225	475	14770400	158	158_ 475	7	12	12	20	24	7	15	12	29	12	7	10	15	12	7	17	22	62	934	706	506	1351	944	1813	920	256	770
1237	475	14770400	159	159_ 475	12	7	29	27	23	11	19	14	17	10	21	15	19	18	11	19	31	102	450	1745	401	908	1047	257	1107	280	219
1363	475	14770400	172	172_ 475	12	7	12	22	20	7	12	7	51	12	7	19	19	12	7	10	12	81	1369	3014	475	1322	1448	1164	1225	369	584
1625	475	14770400	192	192_ 475	7	12	27	46	18	7	12	11	33	7	12	18	25	15	12	21	7	102	890	184	178	488	201	1069	51	177	180
1722	475	14770400	201	201_ 475	12	7	27	35	22	10	26	23	52	12	12	26	14	17	21	7	26	92	180	466	186	365	240	728	46	253	330
2102	475	14770400	219	219_ 475	12	7	41	41	57	12	25	10	44	12	25	11	21	20	10	15	26	42	1294	1517	1037	2901	1396	2919	2578	1913	812
2250	475	14770400	230	230_ 475	7	12	14	18	18	7	13	12	43	7	13	12	7	12	7	15	17	52	1849	671	444	1167	1081	2020	1348	364	455
2374	475	14770400	243	243_ 475	7	12	17	29	22	10	14	7	30	12	16	7	12	12	7	22	31	122	1243	4262	787	3498	3224	4161	2911	1287	1249
2420	475	14770400	245	245_ 475	7	12	16	34	20	7	12	12	33	12	7	17	17	12	7	19	22	81	436	290	241	854	775	946	170	174	148
3018	475	14770400	332	332_ 475	12	7	12	7	11	12	7	17	14	12	10	7	12	7	12	7	12	7	49	486	12	65	255	55	31	66	375
519	476	14798400	113	113_ 476	7	12	13	14	15	7	12	7	30	12	16	10	10	7	12	7	22	52	108	282	12	705	70	70	945	103	213
1279	476	14798400	163	163_ 476	12	7	17	38	32	12	28	12	39	7	26	20	24	20	15	28	22	163	904	1931	12	631	2166	639	1004	365	1643
1961	476	14798400	215	215_ 476	12	7	18	14	17	12	10	13	20	7	12	11	21	7	12	41	17	52	467	315	7	942	1376	374	166	597	221
2185	476	14798400	222	222_ 476	7	12	19	7	19	12	22	7	12	10	10	12	21	7	13	33	26	132	503	738	12	311	1196	488	1139	219	257
2223	476	14798400	229	229_ 476	7	12	17	17	7	12	7	13	17	13	13	17	12	7	13	31	35	42	560	1134	12	767	686	937	1766	589	602
2291	476	14798400	232	232_ 476	12	7	15	10	45	12	10	11	43	10	10	7	10	12	7	36	29	52	92	309	12	182	652	130	58	156	254
2742	476	14798400	291	291_ 476	7	12	15	19	14	7	18	12	43	7	12	7	10	12	12	10	7	12	756	198	7	346	1204	1034	428	213	298
2851	476	14798400	306	306_ 476	12	7	12	16	12	7	12	17	43	12	7	12	7	12	7	12	7	12	1150	339	7	657	188	150	102	369	217
2933	476	14798400	320	320_ 476	7	12	7	10	32	12	18	10	7	12	7	12	10	7	12	7	12	7	708	1313	12	1130	561	3115	3451	665	805
2946	476	14798400	321	321_ 476	7	12	7	17	12	7	12	7	19	12	7	11	12	10	12	7	25	12	389	311	11	630	1721	381	118	512	484
766	477	14826450	132	132_ 477	12	7	11	27	29	12	14	7	40	14	18	18	24	21	12	7	26	106	230	403	12	753	364	668	562	160	366
1159	477	14826450	155	155_ 477	12	7	24	26	20	12	17	12	16	7	21	15	16	12	10	11	31	81	225	171	7	609	439	118	299	119	429
2664	477	14826450	277	277_ 477	11	12	15	13	7	12	15	7	51	12	10	7	12	162	7	11	12	42	26	272	7	251	349	149	56	51	402
3039	477	14826450	333	333_ 477	19	7	12	14	18	7	11	12	7	12	10	16	7	12	7	11	16	12	172	7	12	186	79	459	233	131	37
50	478	14854433	59	59_ 478	11	12	26	37	12	11	23	17	123	7	16	26	39	18	23	31	14	23	3031	1214	12	1114	2253	746	2227	802	7
132	478	14854433	73	73_ 478	102	785	201	56	156	34	52	1413	2446	21	79	979	1629	42	37	1060	114	579	118155	41977	69	36030	85054	103143	83948	27784	7
217	478	14854433	75	75_ 478	54	206	627	566	95	61	69	1261	3199	43	48	1095	1903	55	66	1628	148	496	9681	3620	10	7307	6412	7806	6597	2069	12
375	478	14854433	98	98_ 478	12	7	12	25	19	7	21	155	264	15	19	133	129	22	23	186	11	92	12	207	7	59	213	12	7	187	12
897	478	14854433	143	143_ 478	7	12	22	17	30	7	13	186	68	12	21	16	42	15	32	26	22	112	3366	1038	7	1107	2375	1096	2104	759	12
1778	478	14854433	204	204_ 478	7	229	21	37	24	12	7	13	26	12	14	16	21	16	7	36	53	12	121558	40365	7	36688	94684	105282	87234	28957	12
133	484	15013033	73	73_ 484	1349	715	32	56	342	499	870	138	396	21	79	207	97	1148	1054	146	114	579	31	1007	69	721	382	201	754	70	12
218	484	15013033	75	75_ 484	1338	658	84	107	95	563	1057	46	216	43	48	71	28	1746	1565	218	148	496	943	803	481	447	624	515	631	14	7
572	484	15013033	117	117_ 484	897	504	186	79	325	727	508	1773	43	35	21	356	469	710	790	288	18	58	721	682	312	454	516	451	504	45	12
680	484	15013033	129	129_ 484	760	474	56	82	245	552	432	1311	252	21	31	242	816	493	549	83	124	198	590	589	211	386	469	380	243	17	10
2879	484	15013033	313	313_ 484	977	454	96	23	94	160	434	852	26	7	13	72	15	63	66	12	7	123	55	156	33	151	189	136	96	12	7
2009	485	15032000	217	217_ 485	130	35	41	36	18	68	155	25	28	11	32	31	17	48	16	38	14	102	316	271	10	327	184	212	279	34	10
335	493	15248867	89	89_ 493	19	21	29	22	15	423	11	19	109	11	19	14	17	33	79	21	13	112	830	592	327	682	513	448	573	112	288
1226	495	15296217	158	158_ 495	22	12	12	20	24	772	82	12	29	7	12	10	15	7	12	17	22	62	278	157	84	237	140	214	323	132	78
51	496	15311150	59	59_ 496	606	67	26	37	270	194	178	93	213	12	16	26	39	18	23	74	14	23	294	424	48	340	218	478	379	241	205
81	496	15311150	69	69_ 496	668	11	28	253	361	1303	387	74	132	14	24	38	193	27	24	59	30	121	417	395	262	135	150	213	171	60	84
134	496	15311150	73	73_ 496	49490	4261	3514	80530	31949	172958	58072	12517	15748	21	9080	14422	28808	18503	30100	11070	14772	579	47797	39705	16185	29883	26397	41920	23040	25551	8098
190	496	15311150	74	74_ 496	3817	381	305	7171	2275	13045	3837	880	1484	45	563	665	2028	628	3386	1121	431	196	4362	1507	1199	2494	1920	3162	2923	1523	694
219	496	15311150	75	75_ 496	4573	596	355	5266	1659	11215	4634	1035	1867	43	201	279	966	1031	2679	716	148	496	3948	2726	1646	2443	1964	3191	2675	1728	449
272	496	15311150	81	81_ 496	1638	155	54	1314	336	3304	2510	523	122	56	55	390	408	494	697	51	72	213	1222	449	854	174	557	860	552	113	211
385	496	15311150	99	99_ 496	146	27	17	22	11	59	11	10	47	18	23	12	21	12	16	48	17	52	103	129	89	203	117	36	77	111	99
407	496	15311150	101	101_ 496	540	12	20	499	16	1537	150	408	679	11	105	23	24	77	15	27	64	93	304	171	192	294	233	241	481	181	68
418	496	15311150	102	102_ 496	74	36	72	47	97	619	740	207	154	12	7	11	171	12	29	7	26	17	381	585	339	260	255	512	450	11	128
435	496	15311150	103	103_ 496	4074	177	178	4325	1831	11089	1331	1036	747	12	212	181	406	164	1482	35	339	67	3307	2835	1106	2096	2041	3531	2362	1590	456
449	496	15311150	104	104_ 496	245	12	20	76	218	1233	663	302	17	11	13	12	176	7	53	23	27	103	896	340	97	253	33	241	59	194	98
504	496	15311150	111	111_ 496	385	48	18	35	59	89	244	224	218	7	16	14	16	12	227	37	17	92	195	290	105	128	183	32	82	105	39
520	496	15311150	113	113_ 496	219	7	13	14	15	141	59	45	118	12	16	10	48	74	55	7	22	52	178	102	135	59	54	77	60	15	21
551	496	15311150	116	116_ 496	339	7	53	186	21	875	183	271	16	10	15	14	31	12	16	12	26	121	286	235	24	245	80	206	123	207	28
573	496	15311150	117	117_ 496	543	122	57	569	50	920	313	174	679	35	92	16	57	78	461	60	100	58	848	539	477	760	304	545	760	497	246
653	496	15311150	127	127_ 496	69	7	15	57	12	119	148	366	43	12	14	14	11	7	30	12	35	82	121	99	94	133	89	325	130	66	51
681	496	15311150	129	129_ 496	6795	605	463	14023	6755	37368	9002	2626	2166	21	735	612	3534	2142	3321	255	420	198	6921	3808	3174	5728	4884	9159	8081	3778	1419
714	496	15311150	130	130_ 496	1313	34	220	1642	242	4417	1146	251	80	13	21	78	191	28	351	47	165	110	1089	1339	433	512	395	1771	549	597	141
736	496	15311150	131	131_ 496	3038	343	330	4882	818	14055	4388	2867	916	19	408	188	1809	260	1911	680	207	110	3063	1281	1289	1583	1530	2938	1330	1968	880
767	496	15311150	132	132_ 496	63	44	40	658	170	1588	658	396	40	14	18	18	295	21	86	7	26	106	197	217	76	40	207	368	339	180	142
789	496	15311150	133	133_ 496	5914	519	474	12473	1870	25857	8246	5907	2047	27	583	701	4638	553	5050	589	281	109	6645	5699	2044	3020	2836	6204	4602	3061	2198
828	496	15311150	134	134_ 496	759	102	163	1605	457	2999	1159	881	73	14	11	84	169	68	724	76	144	121	1415	761	357	387	552	682	307	261	234
843	496	15311150	135	135_ 496	704	72	15	1210	59	2451	965	305	525	25	47	61	140	35	158	47	32	131	123	34	192	492	174	597	123	314	78
898	496	15311150	143	143_ 496	2180	315	176	3400	1459	10297	2529	728	468	7	320	85	801	342	1125	614	135	112	2226	1824	563	1153	1046	2260	799	1023	282
923	496	15311150	144	144_ 496	436	12	18	142	64	856	272	168	29	7	26	49	23	12	10	17	40	102	96	159	18	161	182	272	62	7	97
968	496	15311150	147	147_ 496	35256	812	2673	70566	6231	136254	14163	30064	11549	19	4398	4402	17409	3369	21899	1574	2043	184	24955	29901	11820	21675	17363	24190	29386	19143	3841
1025	496	15311150	148	148_ 496	5068	515	418	12292	1152	21306	6766	3894	1689	15	897	796	2351	461	3515	682	261	151	6210	5313	2070	3756	2688	4277	4213	2680	736
1061	496	15311150	149	149_ 496	10522	1056	2218	18306	2553	32048	12237	3417	3382	31	1422	1537	5445	2439	5057	2146	1781	119	8875	9751	3623	5730	4680	8265	8025	4992	1204
1108	496	15311150	150	150_ 496	913	107	136	1713	327	3989	1605	450	754	11	211	255	701	100	421	32	109	122	950	783	1188	859	543	710	923	566	167
1128	496	15311150	151	151_ 496	402	137	210	2800	747	1667	939	1007	432	13	149	27	730	31	515	58	131	92	1066	856	281	518	548	963	495	247	191
1160	496	15311150	155	155_ 496	40	12	24	26	108	685	17	105	16	7	21	15	16	28	10	11	31	81	383	193	84	82	51	150	333	210	59
1196	496	15311150	157	157_ 496	1637	137	125	2157	981	5557	1421	947	477	11	55	12	531	52	476	19	26	52	2450	1872	701	1323	1681	2275	2331	906	638
1238	496	15311150	159	159_ 496	393	53	29	526	193	344	471	56	17	10	21	15	19	18	115	19	31	102	338	335	272	143	98	160	136	90	42
1280	496	15311150	163	163_ 496	206	58	54	542	82	1840	648	35	277	7	26	20	24	20	15	28	22	163	723	281	290	334	199	372	418	197	132
1309	496	15311150	169	169_ 496	277	7	116	90	297	162	172	85	17	10	23	18	18	12	120	33	26	122	406	477	260	308	134	338	532	34	77
1372	496	15311150	173	173_ 496	366	55	44	47	21	1205	127	258	172	7	10	24	42	97	15	10	31	81	187	106	203	178	202	198	204	174	91
1398	496	15311150	175	175_ 496	716	32	63	1203	549	6088	1059	271	167	7	89	55	208	26	202	32	143	102	767	365	224	421	383	731	1201	222	239
1417	496	15311150	177	177_ 496	1046	30	166	2677	885	5357	2096	297	315	11	21	69	237	190	821	38	83	122	1396	446	346	967	254	752	354	416	86
1523	496	15311150	189	189_ 496	2106	163	190	4226	1366	7963	3791	743	660	7	431	338	1004	122	991	468	335	72	3908	2703	1912	2051	2290	2389	3561	1777	1060
1563	496	15311150	190	190_ 496	970	29	120	2223	831	468	1471	256	1370	12	16	11	89	93	359	7	31	33	852	711	786	384	592	893	1141	606	372
1585	496	15311150	191	191_ 496	14793	978	840	25100	3218	61733	16441	5805	5012	17	855	772	6185	960	7903	331	620	64	17650	14018	4832	8964	7469	14132	11744	6037	1528
1626	496	15311150	192	192_ 496	2520	68	177	6157	670	11203	3192	2258	1039	12	133	18	1182	145	941	76	341	465	2558	2133	688	1653	651	3546	2029	1454	322
1639	496	15311150	193	193_ 496	1117	14	43	2728	313	3033	1889	1206	458	32	47	171	462	91	610	75	32	119	877	1064	363	970	577	1040	850	691	101
1723	496	15311150	201	201_ 496	78	14	27	35	139	1453	290	87	52	12	12	26	67	17	21	7	26	92	387	106	238	226	199	118	311	12	128
1747	496	15311150	203	203_ 496	1544	65	160	3326	333	8329	1733	441	781	7	44	113	1475	646	1275	37	31	53	1839	1595	828	1159	1170	1334	828	722	492
1779	496	15311150	204	204_ 496	9455	242	724	19319	6830	39815	11783	9463	3666	7	946	1104	3885	2420	7055	999	1479	12	19001	13963	10725	13693	11021	13326	16417	8908	4899
1832	496	15311150	205	205_ 496	1945	208	177	5729	584	9672	3614	2570	978	12	108	154	864	742	1789	243	318	122	5435	2915	2872	3131	3059	4322	3770	2373	995
1861	496	15311150	206	206_ 496	995	89	116	1532	207	3570	1433	239	1161	7	14	12	148	7	436	36	12	175	1521	1318	1017	1392	1116	1743	1812	990	329
1871	496	15311150	207	207_ 496	2112	230	356	3720	226	7695	1722	1821	588	42	26	44	559	140	1226	74	278	180	930	1767	506	1346	1079	1735	1325	959	155
1894	496	15311150	208	208_ 496	338	11	28	176	71	207	188	114	75	23	18	37	172	22	34	35	22	83	124	205	12	147	146	127	67	11	134
1962	496	15311150	215	215_ 496	1291	184	84	2478	343	4518	2227	614	498	12	7	11	96	253	91	41	17	52	1139	546	405	1181	688	1434	681	955	196
1984	496	15311150	216	216_ 496	345	15	117	214	13	1444	194	251	149	12	7	12	15	16	7	37	35	52	185	41	142	183	95	129	213	140	65
2010	496	15311150	217	217_ 496	43157	2763	2589	82163	27247	161408	55929	14515	13426	11	2256	2292	15242	2442	22969	856	3896	1421	48250	36917	13737	27523	21798	12445	38462	19256	4891
2065	496	15311150	218	218_ 496	9114	622	534	16431	4266	29398	11689	8569	1985	7	187	608	2555	541	3241	124	280	92	9065	9612	2596	5853	4757	8181	6489	3886	813
2103	496	15311150	219	219_ 496	3545	308	214	7937	738	14459	6055	3228	853	12	144	181	1038	563	1754	252	160	42	3792	1601	1160	2466	1024	3781	3248	1734	460
2137	496	15311150	220	220_ 496	446	7	14	31	49	1139	143	115	29	12	7	17	11	12	13	26	22	25	1713	1659	799	1016	1238	1299	1602	236	325
2161	496	15311150	221	221_ 496	10472	489	480	16240	1687	37648	10485	7390	2823	37	153	432	4201	1605	3773	493	859	75	10864	3103	3036	5899	4349	9943	6094	3875	898
2186	496	15311150	222	222_ 496	2519	142	81	3960	552	7090	1109	1671	552	10	10	7	845	81	720	33	26	132	1777	1978	617	1338	917	2186	1655	792	214
2194	496	15311150	223	223_ 496	477	7	16	2538	392	3221	669	790	340	12	15	25	47	98	661	14	31	122	849	357	717	657	446	846	1338	638	196
2251	496	15311150	230	230_ 496	1060	87	267	1496	464	4723	1220	408	334	12	13	7	424	161	725	15	198	52	1401	457	657	426	447	193	534	215	110
2274	496	15311150	231	231_ 496	561	10	24	448	109	2547	323	211	195	12	11	7	264	44	127	10	49	102	724	563	723	534	285	979	469	383	124
2292	496	15311150	232	232_ 496	248	13	15	10	102	33	10	139	43	10	10	7	47	41	12	36	29	52	118	71	171	218	161	111	79	121	76
2307	496	15311150	233	233_ 496	124	37	25	24	21	86	12	10	17	12	11	11	15	7	11	26	22	12	180	7	37	12	96	7	37	12	41
2340	496	15311150	239	239_ 496	423	12	106	861	304	2339	440	691	327	7	10	11	12	29	388	23	7	92	139	191	234	122	252	464	124	212	12
2375	496	15311150	243	243_ 496	2256	45	91	3198	288	6573	1840	1194	821	12	183	210	773	154	277	22	31	122	1912	920	1047	1245	953	1843	1596	793	572
2400	496	15311150	244	244_ 496	529	34	24	541	164	531	93	32	51	7	11	12	503	12	150	22	35	81	652	461	171	328	209	300	242	152	76
2421	496	15311150	245	245_ 496	389	12	76	223	20	155	284	73	475	7	12	17	84	7	12	19	22	81	659	173	176	230	362	230	61	220	41
2495	496	15311150	255	255_ 496	1112	73	59	619	125	2703	45	89	54	7	12	25	7	10	11	36	12	62	457	274	29	219	100	168	118	41	41
2511	496	15311150	257	257_ 496	580	35	18	814	17	235	23	46	36	16	7	22	12	12	7	26	49	12	534	73	106	38	65	246	275	7	12
2567	496	15311150	265	265_ 496	4761	139	261	6046	613	19400	4775	1076	461	7	15	12	22	31	333	21	22	42	4564	2860	1031	3089	2266	5156	4538	1005	356
2576	496	15311150	266	266_ 496	1348	12	69	2249	250	3912	597	1003	235	7	23	12	7	17	13	20	22	42	900	479	280	374	517	898	991	102	58
2577	496	15311150	267	267_ 496	583	12	80	229	100	1488	473	84	703	7	24	14	16	15	35	20	22	42	158	114	563	563	225	411	844	12	7
2612	496	15311150	271	271_ 496	1000	12	30	636	66	263	170	124	40	13	7	11	13	20	12	31	15	42	391	67	67	136	343	400	128	7	12
2724	496	15311150	289	289_ 496	85	12	7	360	77	815	12	135	23	7	20	12	13	7	12	10	7	12	7	36	12	7	123	19	12	22	30
2743	496	15311150	291	291_ 496	2462	222	934	7486	3238	18032	5082	1165	672	12	336	128	227	93	1936	493	191	62	4001	2758	871	2800	2079	4566	3441	1796	278
2756	496	15311150	292	292_ 496	1447	25	82	3026	1151	5158	682	345	254	12	80	7	59	12	210	10	7	153	971	874	450	748	976	238	1065	214	67
2764	496	15311150	293	293_ 496	1828	126	201	1568	216	3039	634	902	32	7	12	7	63	12	395	70	7	93	683	921	194	556	812	1618	1241	37	46
2807	496	15311150	304	304_ 496	795	108	159	364	133	3292	329	201	7	12	7	12	16	7	12	19	22	42	54	194	266	259	226	305	194	342	17
2824	496	15311150	305	305_ 496	65942	4118	1879	82164	10727	210601	40440	13412	3904	12	80	272	673	291	6251	381	224	7	29294	42172	10142	33789	28249	35011	15376	12527	1468
2852	496	15311150	306	306_ 496	19563	1196	699	23264	3006	55844	12359	3209	904	12	73	12	301	66	1320	132	134	7	13201	11644	2777	10882	7801	13905	14853	3214	432
2865	496	15311150	307	307_ 496	9645	749	382	9327	3682	27111	2006	5088	339	13	7	22	202	12	500	7	31	123	7134	4862	1292	4065	4442	7874	8754	1927	170
2871	496	15311150	308	308_ 496	1305	24	16	2430	164	7305	933	706	36	12	20	11	7	12	12	11	31	123	865	321	172	746	717	1402	1409	364	17
2877	496	15311150	309	309_ 496	431	107	38	48	126	2061	360	163	43	13	15	7	19	12	7	15	12	123	624	375	453	83	31	304	140	19	7
2885	496	15311150	317	317_ 496	1029	83	164	1691	249	4239	1033	596	29	7	12	7	27	10	11	12	7	123	1168	322	484	810	506	917	639	74	37
2894	496	15311150	318	318_ 496	36357	2357	1136	42041	17135	116442	23873	6842	1942	12	45	14	351	337	1830	12	164	123	27048	8906	5025	17892	15068	27022	26708	5709	1780
2909	496	15311150	319	319_ 496	12133	832	452	14447	5470	35383	8269	2483	490	12	41	7	314	12	477	10	35	7	9164	3018	1813	6534	5136	10193	10214	3007	261
2934	496	15311150	320	320_ 496	5895	274	245	6024	775	14613	3267	1187	478	7	12	7	84	12	120	7	12	7	4120	4036	917	1344	2249	4821	5353	401	67
2947	496	15311150	321	321_ 496	1133	102	42	1965	147	603	575	194	19	7	12	11	12	10	7	12	25	7	262	153	238	652	460	582	836	243	34
2954	496	15311150	322	322_ 496	185	12	10	11	7	1070	13	79	36	12	7	12	19	11	7	14	33	12	39	7	28	49	31	112	102	65	12
2959	496	15311150	327	327_ 496	164	13	56	497	123	72	14	17	52	12	11	14	17	7	13	10	22	12	51	79	22	141	7	249	79	67	12
2981	496	15311150	329	329_ 496	281	7	14	579	128	1198	13	110	30	12	13	18	16	7	12	10	20	7	308	35	226	122	229	123	320	46	12
2996	496	15311150	331	331_ 496	463	12	98	262	17	837	112	85	14	12	15	7	10	12	12	13	7	12	201	43	83	192	91	108	271	32	7
3019	496	15311150	332	332_ 496	35	7	12	113	11	46	7	17	14	12	10	7	12	7	12	7	12	7	81	12	7	124	37	22	15	24	12
3085	496	15311150	343	343_ 496	3517	171	297	3671	904	9896	565	1520	187	12	18	7	19	50	10	28	11	55	2249	820	368	1324	436	3235	2925	742	145
3097	496	15311150	344	344_ 496	1126	82	13	987	111	3636	360	125	20	12	15	7	10	12	16	16	7	12	815	108	139	486	392	308	930	331	22
3109	496	15311150	345	345_ 496	1077	92	20	907	73	1090	786	147	29	7	11	12	27	7	12	7	19	12	436	755	82	434	412	855	548	143	39
3121	496	15311150	346	346_ 496	254	12	25	63	48	175	7	10	12	7	12	7	12	7	17	12	7	12	17	70	21	107	31	98	7	12	7
3236	496	15311150	367	367_ 496	3074	112	91	2666	1265	6301	548	831	32	7	12	10	16	7	12	36	7	53	1592	419	654	850	727	2365	1559	342	54
3238	496	15311150	368	368_ 496	1077	43	68	278	125	440	752	110	58	19	12	10	7	12	7	36	12	53	520	73	63	827	118	895	796	10	7
[truncated: 1,543 more rows]
