# Supplementary material for: De-novo RNA Sequencing and Metabolite Profiling to Identify Genes Involved in Anthocyanin Biosynthesis in Korean Black Raspberry (Rubus coreanus Miquel)
Source: PLoS One. 2014 Feb 5;9(2):e88292. doi: 10.1371/journal.pone.0088292 (PMC3914977; doi:10.1371/journal.pone.0088292)
Supplement: Table S4 — MS data from UPLC-Q-TOF-MS analysis after data processing by Metalign software. (XLS) [file pone.0088292.s011.xls]

## Sheet: Sheet1
Table S4. MS data from UPLC-Q-TOF-MS analysis after data processing by Metalign software.
Peak Nr	Scan Nr	Ret(umin)	Mass	Mass_Scan	Stage 1	Stage 1	Stage 1	Stage 1	Stage 1	Stage 1	Stage 1	Stage 1	Stage 2	Stage 2	Stage 2	Stage 2	Stage 2	Stage 2	Stage 2	Stage 2	Stage 3	Stage 3	Stage 3	Stage 3	Stage 3	Stage 3	Stage 3	Stage 3
					R1berry101	R1berry201	R1berry301	R1berry401	R1berry501	R1berry601	R1berry701	R1berry801	R2berry101	R2berry201	R2berry301	R2berry401	R2berry501	R2berry601	R2berry701	R2berry801	R3berry101	R3berry201	R3berry301	R3berry401	R3berry501	R3berry601	R3berry701	R3berry801
1	101	831583	101	101_ 101	12	7	26	19	31	21	39	27	69	52	83	140	87	128	69	77	242	204	251	229	231	210	247	275
2	408	3332517	101	101_ 408	12	7	12	7	12	7	12	7	33	20	31	43	7	36	12	7	37	41	38	33	59	21	51	43
3	1299	10607817	101	101_1299	12	7	12	29	38	7	50	12	42	27	30	7	12	7	12	7	57	12	7	12	7	41	33	12
4	101	831583	102	102_ 101	11	11	7	12	7	13	12	7	7	11	14	15	16	11	14	12	51	41	50	36	38	44	37	51
5	103	846783	103	103_ 103	7	12	7	12	7	12	7	12	12	7	12	7	12	7	12	7	16	7	15	16	12	10	13	16
6	100	823983	104	104_ 100	27	12	7	22	18	41	30	11	24	28	21	36	39	15	31	16	170	216	176	86	108	244	97	118
7	516	4217916	104	104_ 516	15	13	18	12	11	19	18	7	12	7	13	12	7	12	7	12	12	7	12	7	12	7	12	7
8	100	823983	105	105_ 100	12	7	12	7	12	7	12	7	7	12	7	12	7	12	7	12	14	10	14	12	10	17	7	14
9	109	892383	111	111_ 109	1112	1862	1544	768	1300	537	1268	1201	2396	1963	2076	1913	1893	2060	1793	1571	2040	1974	2531	2338	2407	2056	2503	2208
10	146	1199233	111	111_ 146	853	1513	1153	625	1005	507	880	1241	1565	1373	1580	1445	1530	1760	1744	1496	995	807	986	882	1139	1169	1382	1032
11	185	1521467	111	111_ 185	12	7	12	174	290	7	12	7	472	399	7	12	474	587	708	7	391	7	12	323	7	390	12	7
12	196	1605067	111	111_ 196	12	367	7	12	231	7	193	12	12	384	387	7	12	7	12	7	316	255	313	12	396	7	433	12
13	292	2386433	111	111_ 292	7	12	7	12	7	12	7	40	111	7	62	46	12	81	88	97	21	12	7	12	35	7	12	7
14	299	2439633	111	111_ 299	12	7	12	7	12	7	14	12	7	46	12	7	46	12	7	12	7	16	24	15	12	7	32	11
15	109	892383	112	112_ 109	89	155	130	52	107	51	105	85	166	156	166	131	146	159	146	109	156	142	204	182	194	163	217	179
16	123	1011517	112	112_ 123	24	49	35	12	7	12	7	27	12	7	12	7	12	7	52	32	7	12	7	12	7	12	7	54
17	147	1206833	112	112_ 147	71	118	93	38	83	39	70	82	106	114	125	92	123	121	144	100	80	52	79	76	92	89	105	81
18	173	1417350	112	112_ 173	12	7	12	16	7	12	7	22	7	12	7	12	44	7	50	34	12	7	12	29	42	7	48	12
19	185	1521467	112	112_ 185	7	34	12	7	25	12	7	12	29	12	32	23	7	34	55	12	12	7	12	7	35	33	40	12
20	194	1589867	112	112_ 194	7	12	23	11	7	12	16	19	7	12	7	12	34	7	12	7	12	7	12	7	12	7	35	12
21	199	1627867	112	112_ 199	7	28	12	7	12	11	7	12	12	30	30	7	12	34	31	7	26	7	12	7	12	7	12	21
22	217	1777483	112	112_ 217	7	12	7	12	7	12	7	12	7	30	31	12	28	29	7	12	12	7	17	15	28	12	7	15
23	100	823983	113	113_ 100	37	82	12	23	34	44	7	30	66	46	82	121	85	113	74	73	232	202	243	223	201	201	223	265
24	139	1146033	113	113_ 139	7	12	7	12	7	12	7	12	14	20	24	12	7	18	32	16	33	19	12	7	12	30	7	12
25	99	816383	114	114_ 99	18	66	7	12	7	27	13	12	12	7	12	7	12	7	12	12	30	21	29	28	24	29	23	31
26	88	719967	115	115_ 88	20	30	26	16	24	28	26	29	17	17	25	25	25	21	25	24	23	23	23	25	23	23	25	25
27	107	877183	115	115_ 107	209	88	86	213	171	366	184	97	49	63	76	62	58	65	44	51	54	57	51	67	36	64	49	57
28	119	981117	115	115_ 119	158	70	62	146	135	233	134	86	48	51	49	39	42	49	33	36	48	52	30	58	20	39	22	49
29	135	1102717	115	115_ 135	12	44	7	12	7	12	7	12	12	25	7	21	12	7	12	7	13	12	12	7	12	15	7	12
30	107	877183	116	116_ 107	19	7	12	7	13	28	15	12	12	7	12	7	12	7	12	7	7	12	11	7	12	13	7	10
31	106	869583	117	117_ 106	14	11	17	17	16	26	17	12	7	16	12	12	12	12	11	7	18	17	19	20	20	25	17	24
32	404	3302117	117	117_ 404	12	7	12	7	12	7	12	7	7	12	17	23	7	16	10	13	16	21	12	7	12	7	20	12
33	1286	10496284	117	117_1286	27	7	27	12	7	12	36	16	21	28	12	27	24	7	12	15	19	21	7	12	7	12	7	20
34	100	823983	118	118_ 100	20	13	12	14	17	17	21	7	25	26	22	34	34	19	30	20	77	77	72	43	54	103	51	55
35	101	831583	119	119_ 101	10	12	7	12	11	7	11	12	18	19	25	36	30	33	21	21	68	56	76	70	70	65	70	74
36	487	3984600	119	119_ 487	57	38	72	54	54	87	58	42	34	41	49	33	35	51	49	43	24	22	20	14	35	18	35	19
37	438	3586350	121	121_ 438	12	7	12	7	12	7	12	7	28	17	24	32	25	28	20	27	12	7	22	12	32	12	23	11
38	528	4309200	121	121_ 528	7	12	12	7	12	7	12	16	7	15	27	28	26	15	12	21	16	15	13	12	19	7	22	12
39	101	831583	128	128_ 101	14	14	7	12	7	15	12	7	12	12	11	14	16	10	15	7	51	41	47	30	40	44	28	38
40	95	785983	129	129_ 95	79	78	82	48	72	45	78	67	78	74	81	78	76	51	71	65	60	66	88	87	81	79	75	75
41	109	892383	129	129_ 109	102	167	137	71	119	61	122	103	197	181	180	162	172	177	153	134	189	177	234	202	215	183	212	210
42	146	1199233	129	129_ 146	78	134	102	53	89	45	78	103	128	122	134	118	125	148	151	126	89	67	85	77	98	96	122	89
43	172	1409750	129	129_ 172	12	7	12	7	12	29	7	38	49	43	12	7	12	61	56	49	12	7	12	7	49	12	51	7
44	189	1551867	129	129_ 189	18	36	12	20	25	20	7	12	39	12	38	7	12	51	58	7	34	28	7	30	42	12	7	12
45	198	1620267	129	129_ 198	7	12	20	7	23	12	7	12	37	30	32	12	7	12	7	12	7	12	7	12	7	27	12	23
46	206	1681067	129	129_ 206	7	29	12	13	7	12	7	12	12	7	12	28	27	7	12	27	12	7	18	17	12	21	7	12
47	214	1754683	129	129_ 214	13	7	12	7	12	7	10	19	26	7	29	12	24	7	21	12	12	7	12	7	25	12	7	12
48	223	1823083	129	129_ 223	7	12	11	7	12	7	12	7	12	19	7	17	12	30	7	22	7	13	12	7	18	12	7	14
49	234	1919700	129	129_ 234	12	20	7	12	7	12	7	14	19	7	12	7	18	12	11	7	13	12	11	7	12	12	15	11
50	109	892383	130	130_ 109	13	15	7	12	12	7	12	12	11	15	17	7	16	10	15	12	18	12	21	17	20	19	20	20
51	89	727567	131	131_ 89	7	12	7	12	14	7	15	13	10	12	17	15	17	11	20	12	15	14	17	16	13	14	14	16
52	100	823983	131	131_ 100	228	522	44	118	72	413	129	33	42	65	12	43	46	34	64	24	87	78	96	64	70	122	68	83
53	142	1168833	131	131_ 142	12	14	14	7	13	12	12	12	21	17	20	18	19	24	25	18	14	7	12	13	13	15	19	7
54	101	831583	132	132_ 101	48	77	16	24	27	66	39	19	22	25	17	20	18	10	29	12	36	36	46	29	28	42	27	38
55	106	869583	133	133_ 106	162	68	69	198	127	334	150	85	34	45	46	43	40	43	30	35	37	39	35	48	24	44	28	44
56	120	988717	133	133_ 120	132	42	49	134	104	210	111	62	28	35	34	26	28	32	24	22	28	37	15	35	14	27	14	33
57	134	1095117	133	133_ 134	12	7	27	12	51	7	12	38	12	14	7	12	7	18	16	12	7	12	7	12	7	12	7	12
58	391	3190467	137	137_ 391	22	7	15	19	27	26	15	12	7	12	7	12	7	13	11	12	12	7	12	7	12	7	12	7
59	101	831583	143	143_ 101	11	12	7	12	11	11	14	7	26	18	30	43	29	41	26	28	92	70	104	95	83	79	99	110
60	115	937983	143	143_ 115	12	7	12	7	12	7	12	7	7	12	7	12	7	12	7	12	30	28	31	30	25	24	25	39
61	219	1792683	143	143_ 219	12	7	12	7	12	7	12	7	7	13	22	12	18	29	22	33	7	12	7	12	10	7	16	12
62	407	3324917	143	143_ 407	7	12	7	12	7	12	7	12	13	12	13	16	10	10	10	10	12	15	18	16	24	11	22	17
63	100	823983	145	145_ 100	50	24	16	33	43	52	56	32	44	46	31	54	48	21	62	30	106	130	203	33	105	272	58	37
64	686	5600133	145	145_ 686	32	24	23	16	28	40	25	16	7	14	17	12	19	7	17	12	12	7	12	7	12	7	12	7
65	20	164500	146	146_ 20	12	7	12	7	12	7	12	17	12	7	12	19	17	7	12	14	15	17	7	12	7	12	13	7
66	76	628667	146	146_ 76	12	7	12	7	12	7	12	17	11	7	12	15	19	7	10	11	7	16	12	15	7	12	13	7
67	102	839183	146	146_ 102	60	41	28	68	49	105	52	40	43	47	34	42	37	19	53	29	146	151	168	123	112	191	124	142
68	103	846783	147	147_ 103	12	7	12	7	12	7	12	7	7	11	12	7	12	7	12	7	14	14	21	7	18	22	13	17
69	676	5523917	147	147_ 676	425	351	378	359	374	400	377	401	214	270	287	253	284	213	281	219	7	12	92	7	12	126	7	12
70	675	5516350	148	148_ 675	34	28	30	10	30	30	33	12	7	21	24	12	24	7	22	12	12	7	12	7	12	11	7	12
71	101	831583	149	149_ 101	10	7	12	7	12	7	12	7	7	12	13	19	15	16	10	11	40	32	41	36	33	33	34	50
72	117	965917	149	149_ 117	7	12	7	12	7	12	7	12	12	7	12	7	12	7	12	7	13	13	11	14	10	10	7	18
73	678	5539350	149	149_ 678	19	17	17	12	19	16	16	7	12	14	7	12	13	7	11	12	12	7	12	7	12	7	12	7
74	675	5516350	150	150_ 675	12	52	61	29	53	7	64	35	22	44	44	29	48	21	41	24	7	12	25	7	12	30	7	12
75	674	5508750	152	152_ 674	12	11	7	12	12	7	14	12	7	12	7	12	11	7	12	7	7	12	7	12	7	12	7	12
76	680	5554550	154	154_ 680	24	19	21	7	18	15	23	12	7	17	15	12	22	7	16	12	12	7	12	7	12	7	12	7
77	108	884783	155	155_ 108	37	39	41	32	36	33	35	33	37	35	42	36	35	42	34	34	43	42	56	54	49	50	49	56
78	124	1019117	155	155_ 124	19	12	7	12	7	12	12	7	12	12	7	12	7	22	12	7	21	20	19	20	12	7	24	19
79	140	1153633	155	155_ 140	12	7	19	14	15	23	12	7	14	17	21	18	20	25	19	20	7	17	15	14	14	18	12	7
80	156	1275233	155	155_ 156	19	12	21	7	12	7	12	24	12	7	14	12	17	7	12	7	7	11	12	7	13	11	12	7
81	161	1313233	155	155_ 161	12	19	7	12	18	40	15	7	12	7	12	12	7	16	12	7	7	12	7	11	12	7	10	12
82	170	1394550	155	155_ 170	19	7	18	23	15	35	14	15	12	11	12	7	12	15	7	12	12	7	12	7	12	7	12	7
83	205	1673467	155	155_ 205	12	7	12	13	11	7	12	14	12	7	12	7	10	20	12	12	12	7	12	7	12	7	12	7
84	105	861983	158	158_ 105	12	7	12	7	12	7	12	7	7	12	7	12	7	12	7	12	15	14	13	16	11	13	12	15
85	674	5508750	158	158_ 674	7	12	16	7	13	12	18	7	7	12	10	12	13	7	12	7	7	12	7	12	7	12	7	12
86	89	727567	159	159_ 89	134	127	129	115	130	142	135	123	96	105	128	120	166	103	141	109	118	108	128	119	118	118	129	109
87	103	846783	159	159_ 103	7	12	7	12	7	11	12	7	7	12	7	12	7	12	7	12	15	10	11	12	10	12	12	14
88	493	4030183	159	159_ 493	24	24	23	22	13	16	16	20	12	7	12	7	12	7	12	7	7	12	7	12	7	12	7	12
89	88	719967	160	160_ 88	27	26	25	17	24	26	25	19	18	20	23	22	25	15	24	17	20	19	20	23	20	19	23	19
90	102	839183	160	160_ 102	7	12	7	12	7	12	7	12	12	7	12	7	12	7	12	7	16	16	13	7	12	20	11	11
91	678	5539350	160	160_ 678	13	12	7	12	11	7	15	12	7	12	10	7	10	12	10	7	7	12	7	12	7	12	7	12
92	88	719967	161	161_ 88	22	19	25	15	18	22	23	19	13	15	20	19	27	12	23	17	19	17	21	18	19	16	21	18
93	101	831583	161	161_ 101	11	7	12	12	16	13	12	10	29	19	34	50	32	52	29	30	94	79	102	94	83	85	96	113
94	114	930383	161	161_ 114	7	12	7	12	7	12	7	12	12	7	12	7	12	7	12	7	31	25	25	32	23	27	25	36
95	135	1102717	161	161_ 135	15	7	13	12	7	12	18	12	12	7	12	16	7	12	7	12	7	12	7	12	7	12	7	12
96	486	3977000	161	161_ 486	18	14	21	14	20	25	16	14	11	12	14	12	10	16	13	15	7	12	7	12	7	12	10	7
97	675	5516350	161	161_ 675	12	12	15	7	12	12	15	7	12	10	10	7	12	7	12	7	7	12	7	12	7	12	7	12
98	487	3984600	163	163_ 487	28	20	36	26	27	46	31	21	19	22	22	18	15	24	28	20	14	14	7	12	15	7	16	12
99	583	4765867	163	163_ 583	21	40	27	12	21	7	12	7	12	7	12	7	12	7	12	7	13	7	12	7	14	10	23	10
100	596	4864666	163	163_ 596	25	40	36	20	26	12	26	41	42	32	29	21	35	41	37	43	20	14	12	15	23	11	31	11
101	641	5232400	163	163_ 641	7	11	19	12	7	12	11	18	13	13	10	10	14	11	10	7	12	7	12	7	12	7	12	7
102	671	5485950	163	163_ 671	12	15	18	12	12	7	16	17	13	13	12	11	14	7	12	7	7	12	7	12	7	12	7	12
103	103	846783	165	165_ 103	12	7	12	7	12	13	7	12	12	7	12	7	12	7	12	7	12	17	17	13	7	12	12	21
104	505	4121483	167	167_ 505	7	12	7	12	7	12	7	12	12	7	12	7	12	7	12	7	17	20	13	18	12	10	16	19
105	108	884783	173	173_ 108	132	161	166	98	144	110	133	133	258	206	220	207	206	262	206	198	214	204	275	241	233	215	258	266
106	125	1026717	173	173_ 125	48	58	44	7	47	38	39	54	74	12	67	69	81	87	75	68	7	76	98	12	106	86	7	81
107	145	1191633	173	173_ 145	71	108	86	50	71	69	63	87	121	100	119	95	112	144	142	116	81	12	71	69	83	83	108	71
108	159	1298033	173	173_ 159	53	7	50	51	12	95	51	7	7	12	55	7	12	7	63	12	47	44	45	38	58	7	12	7
109	172	1409750	173	173_ 172	12	7	12	41	42	7	34	12	38	42	40	7	43	62	12	50	40	31	12	7	12	7	45	38
110	188	1544267	173	173_ 188	36	12	35	7	34	12	7	36	12	35	7	23	12	7	61	12	32	12	7	28	12	7	12	7
111	197	1612667	173	173_ 197	12	7	26	27	33	57	12	7	12	33	7	12	7	12	7	12	12	25	7	12	37	30	37	7
112	243	1988100	173	173_ 243	12	7	10	12	11	7	12	14	12	7	12	7	17	12	19	7	7	12	7	12	14	7	12	7
113	110	899983	174	174_ 110	13	16	16	12	11	13	15	7	21	19	21	16	20	19	23	11	22	15	25	24	24	24	26	32
114	143	1176433	174	174_ 143	12	11	7	12	7	12	7	12	12	10	10	7	12	10	12	7	12	7	12	7	12	7	12	7
115	410	3347717	175	175_ 410	12	7	12	12	7	12	7	12	12	7	12	7	12	7	12	7	11	7	12	7	12	7	12	7
116	794	6485717	175	175_ 794	12	7	12	21	7	14	12	7	7	20	13	23	12	7	18	20	7	12	25	7	12	7	12	7
117	871	7109583	175	175_ 871	12	7	12	21	7	13	12	20	12	7	12	7	12	16	17	17	12	7	22	12	7	12	18	7
118	1056	8618733	175	175_1056	12	7	12	7	12	10	7	12	12	7	13	12	7	12	12	15	13	12	17	7	16	13	12	7
119	1073	8760933	175	175_1073	12	7	12	14	7	12	7	16	7	14	11	15	12	10	7	12	13	12	13	7	13	11	12	7
120	86	704767	176	176_ 86	10	13	11	12	10	13	12	11	12	7	13	11	12	12	14	7	12	10	12	7	12	10	7	12
121	490	4007400	177	177_ 490	10	13	13	14	10	13	7	10	12	7	12	7	12	7	12	7	7	12	7	12	7	12	7	12
122	101	831583	179	179_ 101	42	24	42	40	57	48	56	51	99	74	115	180	121	184	111	115	321	270	341	326	302	304	353	403
123	115	937983	179	179_ 115	7	12	7	12	11	7	12	7	10	10	12	22	11	20	14	13	111	96	96	102	79	90	83	130
124	364	2972183	179	179_ 364	7	12	7	12	7	12	10	7	7	12	7	12	7	10	12	10	12	7	12	7	12	7	12	7
125	396	3241317	179	179_ 396	12	7	12	7	12	7	12	7	13	12	16	29	7	22	16	16	45	39	33	40	48	21	42	39
126	102	839183	180	180_ 102	12	7	12	7	12	7	12	7	7	12	13	14	7	14	11	12	35	20	40	32	35	31	33	42
127	109	892383	191	191_ 109	667	1022	892	460	737	335	737	632	1141	979	1034	923	927	996	866	747	933	858	1203	1057	1089	969	1102	1004
128	124	1019117	191	191_ 124	230	377	7	132	12	97	224	268	12	7	12	7	416	12	397	330	12	7	12	7	12	354	7	304
129	146	1199233	191	191_ 146	460	716	588	333	525	274	461	621	727	648	749	688	695	784	784	658	482	403	493	430	549	560	637	506
130	186	1529067	191	191_ 186	117	12	7	95	169	12	7	12	255	222	12	7	12	277	355	7	194	137	7	170	229	199	12	7
131	225	1838283	191	191_ 225	52	12	107	38	7	25	12	97	169	12	7	127	12	164	7	12	12	7	12	67	7	12	7	12
132	233	1912000	191	191_ 233	7	146	12	7	70	12	7	12	12	7	12	103	7	135	108	12	77	12	73	7	12	7	99	12
133	265	2168317	191	191_ 265	7	12	45	7	36	12	7	38	7	12	7	55	57	12	58	7	7	12	7	12	41	7	45	12
134	292	2386433	191	191_ 292	7	46	12	7	12	7	12	18	7	12	7	12	7	12	35	7	12	7	12	10	16	13	29	12
135	478	3903183	191	191_ 478	16	7	14	14	14	18	13	10	12	7	12	7	12	7	12	7	7	12	7	12	7	12	7	12
136	110	899983	192	192_ 110	61	97	74	35	71	30	66	49	95	88	90	72	85	78	76	60	93	72	113	98	96	90	102	97
137	124	1019117	192	192_ 124	21	32	21	7	12	7	20	20	30	12	34	7	41	12	34	23	12	7	12	7	12	7	12	28
138	146	1199233	192	192_ 146	46	66	53	22	46	20	48	47	57	59	70	49	65	59	73	55	42	29	42	42	49	51	59	48
139	159	1298033	192	192_ 159	23	7	25	12	7	12	7	12	12	7	12	7	12	7	32	12	25	7	12	21	7	12	7	28
140	170	1394550	192	192_ 170	12	22	7	12	16	7	12	7	20	25	12	22	25	7	12	21	12	16	7	12	7	12	7	12
141	181	1478233	192	192_ 181	7	12	7	12	7	12	11	15	19	20	19	12	19	7	12	7	12	7	16	15	20	16	12	7
142	198	1620267	192	192_ 198	12	7	12	7	12	7	12	10	12	20	17	7	16	12	7	12	12	7	16	12	16	7	16	12
143	104	854383	193	193_ 104	12	32	7	12	22	7	12	7	7	12	7	20	12	7	12	14	94	107	60	82	44	69	62	107
144	109	892383	193	193_ 109	21	12	31	10	7	12	20	12	24	35	31	12	25	19	26	7	12	7	12	7	12	7	12	7
145	147	1206833	193	193_ 147	12	20	15	12	16	7	10	10	15	17	23	12	20	18	21	14	7	12	12	15	16	17	18	15
146	608	4968683	193	193_ 608	7	12	12	7	12	7	13	10	13	14	14	10	13	14	14	21	15	12	7	10	15	12	18	14
147	103	846783	195	195_ 103	36	13	17	33	21	66	25	14	7	12	7	12	12	7	12	7	48	44	36	37	23	39	23	50
148	114	930383	200	200_ 114	12	7	10	12	13	7	14	12	12	7	12	7	12	7	12	7	12	7	12	7	12	7	12	7
149	220	1800283	200	200_ 220	12	7	12	7	12	7	16	12	12	10	7	12	7	12	7	12	12	11	7	12	7	11	12	7
150	242	1980500	200	200_ 242	12	7	12	12	7	12	17	7	12	14	7	12	7	14	12	7	7	12	10	7	12	12	7	10
151	251	2049083	200	200_ 251	12	7	12	7	12	7	12	20	12	12	7	17	18	12	7	12	11	7	12	7	12	12	7	12
152	268	2191200	200	200_ 268	7	12	7	10	14	12	7	14	16	19	7	12	19	16	10	7	12	7	11	12	7	12	7	12
153	281	2302833	200	200_ 281	7	12	7	12	7	12	14	7	12	7	12	17	17	15	12	12	7	12	7	12	12	7	12	7
154	295	2409233	200	200_ 295	12	7	12	7	12	7	11	14	7	12	7	17	12	7	11	12	12	7	12	7	12	12	7	12
155	321	2619750	200	200_ 321	7	12	7	12	7	12	7	12	12	7	13	17	12	13	11	7	12	7	12	7	12	7	12	7
156	221	1807883	205	205_ 221	12	7	12	7	12	7	12	7	7	13	16	12	16	30	23	29	7	12	7	12	7	12	16	7
157	798	6516117	209	209_ 798	12	16	26	10	7	52	17	29	52	79	55	12	88	49	158	215	44	7	12	33	12	7	10	15
158	676	5523917	212	212_ 676	209	169	196	179	218	224	199	186	75	113	135	117	137	87	123	100	7	12	25	7	12	41	7	12
159	95	785983	213	213_ 95	14	15	16	7	14	12	13	7	16	13	18	15	13	11	16	14	10	11	15	15	15	15	13	14
160	676	5523917	213	213_ 676	21	17	22	12	21	22	18	7	12	13	12	7	15	12	13	7	7	12	7	12	7	12	7	12
161	102	839183	214	214_ 102	7	12	7	12	7	12	7	12	12	7	12	7	12	7	12	7	19	24	29	20	27	18	17	28
162	677	5531550	214	214_ 677	40	37	41	23	39	36	39	32	13	28	27	15	23	15	30	16	12	7	11	12	7	14	12	7
163	677	5531550	215	215_ 677	15	16	16	12	15	14	18	7	12	11	13	7	12	12	13	7	7	12	7	12	7	12	7	12
164	677	5531550	216	216_ 677	25	18	20	7	21	19	25	12	7	14	18	12	16	7	14	12	12	7	12	7	12	7	12	7
165	676	5523917	217	217_ 676	19	17	17	12	17	15	18	7	12	14	12	7	15	12	7	12	12	7	12	7	12	7	12	7
166	676	5523917	218	218_ 676	15	13	12	7	14	13	16	12	7	10	12	12	15	7	10	12	12	7	12	7	12	7	12	7
167	676	5523917	222	222_ 676	15	11	15	12	11	12	15	7	12	10	7	12	11	7	12	7	7	12	7	12	7	12	7	12
168	678	5539350	223	223_ 678	10	7	10	12	7	12	12	7	12	7	12	7	12	7	12	7	7	12	7	12	7	12	7	12
169	93	770783	243	243_ 93	16	18	23	14	20	16	19	16	13	15	18	16	23	15	19	16	12	17	20	17	17	13	15	12
170	119	981117	245	245_ 119	7	12	7	12	7	14	12	7	7	12	7	12	7	12	7	12	17	48	64	40	62	32	34	30
171	401	3279317	245	245_ 401	17	10	12	20	15	27	17	12	7	12	7	12	7	12	7	12	12	7	12	7	12	7	12	7
172	437	3565750	245	245_ 437	41	18	23	27	24	45	25	15	12	7	12	12	12	10	7	12	12	7	11	12	7	12	7	12
173	677	5531550	248	248_ 677	54	38	44	35	52	58	47	41	11	22	30	17	29	11	29	15	12	7	12	7	12	7	12	7
174	102	839183	250	250_ 102	12	7	12	7	12	7	12	7	7	12	7	12	7	12	7	12	27	33	17	10	17	40	19	20
175	676	5523917	251	251_ 676	12	10	13	12	13	10	15	7	12	7	12	7	12	7	12	7	7	12	7	12	7	12	7	12
176	110	899983	258	258_ 110	7	13	12	12	12	7	12	7	13	12	11	12	13	7	10	12	7	12	7	12	7	12	7	12
177	149	1222033	258	258_ 149	15	7	19	11	15	12	17	20	16	19	12	7	20	17	12	13	7	12	12	7	12	11	11	12
178	120	988717	259	259_ 120	7	12	7	12	7	17	12	7	7	12	7	12	7	12	7	12	21	23	25	24	24	29	28	21
179	105	861983	262	262_ 105	16	12	7	15	12	26	13	12	7	12	7	12	7	12	7	12	23	31	29	31	13	35	22	39
180	408	3332517	263	263_ 408	12	7	12	7	12	7	12	7	44	28	47	73	46	55	47	43	66	54	61	55	98	34	86	58
181	444	3631950	263	263_ 444	7	12	7	12	7	12	7	12	14	12	14	7	12	15	13	7	25	17	20	18	32	14	36	22
182	1343	10968233	265	265_1343	7	12	7	12	19	7	12	7	7	12	7	12	7	12	7	44	12	283	24	41	7	155	32	12
183	105	861983	267	267_ 105	13	7	12	7	12	11	7	12	12	7	12	7	12	7	12	7	42	26	21	25	17	26	15	40
184	88	719967	273	273_ 88	110	113	109	94	113	125	102	104	74	85	108	99	129	81	109	94	92	96	104	102	102	93	101	85
185	88	719967	274	274_ 88	35	34	33	28	38	40	36	31	24	27	31	27	40	26	39	30	30	33	35	33	32	31	35	29
186	88	719967	275	275_ 88	39	37	39	32	40	39	35	31	22	28	36	29	41	26	40	31	31	34	35	36	33	33	35	30
187	86	704767	276	276_ 86	7	12	7	12	7	12	7	12	7	12	7	12	11	7	10	12	7	12	11	7	12	7	12	7
188	1286	10496284	279	279_1286	12	31	18	16	7	12	7	13	14	11	30	14	12	12	7	11	7	12	7	12	7	12	7	12
189	527	4301600	281	281_ 527	7	12	7	12	7	12	7	12	12	7	12	11	7	12	7	12	7	12	7	12	7	12	10	7
190	437	3565750	283	283_ 437	12	7	12	7	12	7	12	7	7	12	7	12	10	11	12	7	12	7	12	7	11	12	12	7
191	385	3144900	285	285_ 385	27	12	12	15	17	26	12	7	10	12	7	11	12	13	12	7	24	19	19	19	23	21	20	19
192	408	3332517	285	285_ 408	14	7	12	7	12	16	12	7	7	12	7	12	7	12	7	12	12	7	12	7	12	7	12	7
193	438	3586350	287	287_ 438	24	11	12	16	12	27	15	7	12	7	12	7	12	7	12	7	7	12	7	12	7	12	7	12
194	88	719967	289	289_ 88	17	19	21	13	23	14	25	21	25	20	24	22	25	21	28	15	11	11	20	15	18	12	17	18
195	401	3279317	289	289_ 401	136	96	112	175	146	224	149	107	25	42	51	45	43	39	34	14	12	7	28	12	7	14	12	7
196	437	3565750	289	289_ 437	340	151	194	241	208	373	215	152	55	57	84	99	77	98	69	25	70	50	118	70	87	74	65	66
197	87	712367	290	290_ 87	7	12	7	12	10	7	12	10	12	7	12	7	12	7	11	12	7	12	10	7	12	7	12	7
198	400	3271717	290	290_ 400	26	18	19	30	26	43	28	21	12	7	12	7	12	7	12	7	7	12	7	12	7	12	7	12
199	437	3565750	290	290_ 437	63	31	35	42	42	68	40	27	10	10	15	16	13	15	13	7	11	7	22	13	15	15	13	12
200	402	3286917	293	293_ 402	50	27	41	36	39	47	29	20	23	22	26	20	15	31	26	23	18	15	13	16	22	7	18	10
201	95	785983	297	297_ 95	38	36	39	28	34	18	33	31	44	33	39	34	39	26	34	32	29	25	38	41	37	33	35	29
202	1325	10818233	297	297_1325	12	7	12	7	12	23	7	25	7	12	7	15	30	23	26	12	7	12	7	30	32	12	7	12
203	323	2647767	298	298_ 323	7	12	7	12	7	12	7	12	12	7	12	7	12	7	12	7	31	33	38	26	30	27	20	24
204	95	785983	299	299_ 95	11	13	11	7	10	12	7	12	12	7	12	7	12	7	10	12	7	12	12	10	10	10	7	12
205	323	2647767	299	299_ 323	7	12	7	12	7	12	7	12	12	7	12	7	12	7	12	7	13	11	7	10	14	11	13	14
206	463	3789183	299	299_ 463	12	7	14	12	7	12	7	10	12	7	12	7	12	7	12	7	28	21	12	13	7	10	12	14
207	512	4187517	299	299_ 512	44	33	22	35	22	28	46	12	24	48	43	61	34	58	50	41	71	56	54	68	106	40	87	66
208	511	4179917	300	300_ 511	10	12	7	12	7	12	7	12	12	7	10	12	12	7	12	7	13	12	10	12	21	7	14	12
209	434	3542950	301	301_ 434	12	7	12	7	12	7	12	7	7	12	7	12	7	12	7	12	18	15	12	13	10	12	15	10
210	468	3827183	301	301_ 468	10	7	11	10	10	12	7	10	12	7	12	7	12	7	12	7	7	12	7	12	7	12	7	12
211	502	4098683	301	301_ 502	69	66	57	46	51	46	68	41	46	7	49	12	7	12	7	12	12	7	12	7	12	7	12	7
212	508	4157117	301	301_ 508	12	7	12	7	12	7	12	7	7	45	12	40	28	30	38	31	24	18	23	20	33	17	23	22
213	418	3421350	303	303_ 418	7	12	7	12	7	12	7	12	12	7	12	7	12	7	12	7	19	18	11	19	10	16	17	12
214	1323	10803033	303	303_1323	7	12	7	13	12	7	12	12	7	12	7	11	12	7	12	7	12	7	12	7	14	14	12	7
215	406	3317317	305	305_ 406	12	7	12	7	12	7	12	7	15	7	15	23	18	19	14	10	20	18	21	17	31	11	30	16
216	1283	10473483	311	311_1283	12	7	12	7	12	7	12	11	11	7	12	23	7	12	7	17	7	12	7	12	7	12	12	24
217	101	831583	313	313_ 101	7	12	10	7	15	12	13	7	10	12	17	17	18	16	13	15	7	12	7	12	7	12	7	12
218	555	4540050	321	321_ 555	14	11	7	10	12	7	12	12	7	13	17	11	12	18	16	24	12	7	12	7	11	12	11	7
219	406	3317317	323	323_ 406	12	7	12	7	12	7	12	7	54	31	57	92	55	79	60	60	94	74	91	71	128	53	124	72
220	443	3624350	323	323_ 443	7	12	7	12	7	12	7	12	18	12	17	35	7	23	17	19	32	22	29	22	50	17	53	27
221	409	3340117	324	324_ 409	7	12	7	12	7	12	7	12	12	7	12	10	7	10	12	7	13	11	14	10	18	7	20	10
222	406	3317317	325	325_ 406	12	18	10	7	10	12	10	7	7	12	7	12	7	12	7	12	12	7	12	7	11	12	13	7
223	437	3565750	325	325_ 437	12	12	14	7	12	7	11	12	15	14	15	15	10	17	21	12	17	11	12	11	22	10	26	10
224	487	3984600	325	325_ 487	187	151	246	213	180	327	175	154	133	138	157	112	122	183	168	160	90	75	69	56	121	49	119	68
225	1326	10826016	325	325_1326	12	7	12	7	12	7	12	7	7	12	7	12	7	12	7	12	12	13	7	12	7	12	7	12
226	487	3984600	326	326_ 487	36	29	49	36	32	68	32	26	23	24	27	19	23	30	31	29	17	12	13	7	23	12	20	12
227	94	778383	327	327_ 94	11	10	11	7	11	12	7	12	11	7	12	7	10	12	10	10	7	12	10	10	10	7	12	7
228	440	3601550	327	327_ 440	13	12	7	12	7	19	12	7	7	12	7	12	7	12	7	12	12	7	12	7	12	7	12	7
229	146	1199233	332	332_ 146	12	7	11	12	7	12	7	12	7	12	11	11	7	12	7	12	7	12	7	12	7	12	7	12
230	119	981117	333	333_ 119	19	10	14	7	18	39	16	14	12	14	19	27	7	12	10	15	54	136	167	119	142	82	70	104
231	117	965917	334	334_ 117	7	12	7	12	7	12	7	12	12	7	12	7	12	7	12	7	11	20	26	22	24	14	13	14
232	102	839183	341	341_ 102	634	250	737	695	753	601	638	714	625	526	396	366	296	280	511	440	454	867	959	1246	673	1326	1526	1520
233	115	937983	341	341_ 115	114	33	73	129	84	164	98	62	35	34	18	15	7	13	29	16	117	217	160	355	96	330	247	431
234	169	1386950	341	341_ 169	7	12	12	7	12	12	15	14	7	12	7	12	7	12	7	12	19	12	21	44	15	52	7	66
235	181	1478233	341	341_ 181	12	7	12	23	7	29	12	7	7	12	7	12	7	12	7	12	12	7	12	42	12	51	44	61
236	199	1627867	341	341_ 199	7	12	7	21	14	28	16	12	7	12	7	12	7	12	7	12	13	28	14	40	13	47	35	50
237	366	2987383	341	341_ 366	36	30	44	52	45	36	56	42	43	32	33	34	28	57	54	50	37	24	18	25	37	18	44	29
238	382	3122100	341	341_ 382	12	7	11	14	11	14	11	12	15	12	7	12	7	12	15	12	12	7	12	7	12	7	12	7
239	102	839183	342	342_ 102	107	42	110	98	117	87	99	118	89	83	61	55	46	44	83	63	75	144	145	194	105	200	237	228
240	115	937983	342	342_ 115	18	12	13	16	14	7	15	10	7	12	7	12	7	12	7	12	19	34	26	55	17	50	39	71
241	102	839183	343	343_ 102	32	15	37	28	37	29	31	29	26	25	22	17	18	10	25	15	22	36	49	56	34	59	68	73
242	102	839183	344	344_ 102	7	12	10	7	10	12	7	12	7	12	7	12	7	12	7	12	12	7	14	17	10	17	19	21
243	107	877183	353	353_ 107	12	7	12	7	12	7	12	7	94	51	60	65	62	104	73	80	24	18	38	27	37	27	51	31
244	122	1003917	353	353_ 122	7	12	7	12	7	12	7	12	18	12	7	11	11	17	14	12	12	7	12	7	12	7	11	12
245	140	1153633	353	353_ 140	7	12	7	12	7	12	7	12	31	15	23	23	23	43	36	34	12	7	12	7	12	12	15	7
246	1281	10458283	353	353_1281	11	14	12	7	12	7	10	12	12	7	12	7	12	12	7	12	7	24	12	7	12	7	12	7
247	107	877183	354	354_ 107	12	7	12	7	12	7	12	7	14	7	12	7	12	13	12	11	7	12	7	12	7	12	7	12
248	1338	10930050	355	355_1338	7	49	44	39	36	33	54	26	12	36	35	48	35	7	12	26	12	7	12	7	12	7	12	7
249	676	5523917	365	365_ 676	116	91	99	103	110	127	105	109	41	54	74	57	61	45	71	46	7	12	14	7	12	19	7	12
250	675	5516350	366	366_ 675	25	19	21	15	25	25	22	17	7	13	17	12	15	7	16	12	12	7	12	7	12	7	12	7
251	102	839183	367	367_ 102	12	7	12	7	12	7	12	7	7	12	7	10	12	7	12	7	12	7	12	12	7	13	11	12
252	676	5523917	367	367_ 676	17	15	19	12	18	7	17	10	12	11	12	7	12	7	11	12	12	7	12	7	12	7	12	7
253	676	5523917	368	368_ 676	20	18	17	12	20	22	19	12	7	12	13	12	12	7	13	12	12	7	12	7	12	7	12	7
254	675	5516350	369	369_ 675	16	13	17	12	15	13	16	7	12	10	7	12	7	12	10	7	7	12	7	12	7	12	7	12
255	679	5546950	370	370_ 679	15	12	16	7	17	13	14	12	7	11	10	12	11	7	11	12	12	7	12	7	12	7	12	7
256	408	3332517	371	371_ 408	12	7	12	7	12	7	12	7	7	12	7	12	7	12	7	12	19	21	12	15	7	12	7	10
257	679	5546950	372	372_ 679	11	12	10	12	12	10	15	7	7	12	7	12	7	12	7	12	12	7	12	7	12	7	12	7
258	1222	9983867	377	377_1222	12	13	15	7	17	24	12	12	7	10	15	14	17	10	12	12	12	7	12	7	12	7	12	7
259	1287	10503883	379	379_1287	181	181	173	139	139	128	150	121	116	100	153	117	133	68	74	109	46	56	52	29	32	35	23	46
260	1286	10496284	380	380_1286	71	70	67	49	54	51	62	46	42	37	59	47	54	29	34	44	21	28	23	22	16	18	12	20
261	95	785983	381	381_ 95	23	24	30	16	25	11	21	18	27	19	25	21	27	16	24	22	18	18	30	12	20	21	19	22
262	1286	10496284	381	381_1286	25	24	21	11	19	16	19	13	11	13	18	11	20	7	13	10	12	7	12	7	12	7	12	7
263	95	785983	383	383_ 95	12	16	12	7	11	12	7	12	12	7	12	7	12	7	12	7	12	7	10	12	7	12	7	12
264	1285	10488684	383	383_1285	7	12	89	66	73	63	90	62	53	45	70	73	97	45	53	50	33	7	12	10	7	12	7	12
265	1286	10496284	384	384_1286	7	12	22	15	20	16	25	7	12	15	16	20	24	7	15	12	7	12	7	12	7	12	7	12
266	87	712367	387	387_ 87	14	10	15	14	18	19	13	13	10	7	15	14	18	12	15	14	15	16	13	15	13	11	12	10
267	102	839183	387	387_ 102	54	19	76	61	78	56	63	74	60	45	40	34	29	24	48	41	43	85	84	137	64	139	177	160
268	116	958317	387	387_ 116	7	12	7	10	12	7	12	7	7	12	7	12	7	12	7	12	12	18	7	30	12	29	19	38
269	102	839183	388	388_ 102	7	12	13	7	15	11	12	12	12	7	12	7	12	7	12	7	7	11	15	21	11	27	27	25
270	87	712367	389	389_ 87	12	7	12	7	12	7	12	7	7	12	7	12	11	7	12	7	7	12	7	12	7	12	7	12
271	374	3061200	391	391_ 374	7	11	11	11	12	13	7	12	11	12	7	11	12	7	12	7	7	12	7	12	7	12	7	12
272	481	3925983	391	391_ 481	7	12	7	12	7	12	7	12	15	12	7	15	12	7	12	7	18	14	7	13	22	10	16	18
273	484	3961700	393	393_ 484	11	12	13	7	10	12	7	12	12	7	12	7	12	7	12	7	7	12	7	12	7	12	10	7
274	446	3647150	401	401_ 446	15	11	15	12	12	10	14	11	7	12	7	10	12	7	12	7	7	12	7	12	7	12	7	12
275	88	719967	403	403_ 88	7	12	11	7	12	7	10	10	11	11	10	12	12	10	12	10	12	7	10	10	12	7	12	7
276	1441	11765000	403	403_1441	14	28	29	12	14	7	16	23	21	33	28	12	34	19	7	16	7	12	7	12	7	12	7	12
277	110	899983	405	405_ 110	13	23	26	10	21	7	21	19	18	20	19	14	22	15	14	11	12	7	12	7	12	7	12	7
278	146	1199233	405	405_ 146	12	7	20	16	20	12	25	7	16	7	19	12	7	12	7	14	12	7	12	7	12	16	7	17
279	149	1222033	405	405_ 149	22	12	7	12	7	12	7	22	12	7	12	20	20	17	18	7	12	14	14	12	11	7	13	12
280	203	1658267	405	405_ 203	7	22	12	7	12	7	12	7	19	12	17	17	15	7	18	12	12	7	12	7	12	7	10	12
281	94	778383	411	411_ 94	11	11	17	7	12	7	13	12	7	12	10	7	10	12	10	12	12	7	12	12	7	12	7	12
282	110	899983	421	421_ 110	18	26	23	7	24	12	22	19	20	20	16	15	18	12	15	11	7	12	11	7	10	12	7	12
283	128	1049517	421	421_ 128	7	13	12	7	12	7	12	7	16	11	11	7	10	12	10	7	7	12	7	12	7	12	7	12
284	152	1244833	421	421_ 152	16	7	12	10	16	7	19	16	7	12	7	16	18	12	7	12	10	7	11	12	7	12	11	14
285	164	1348850	421	421_ 164	12	7	12	7	10	12	7	12	7	14	13	15	12	12	14	13	7	12	7	12	7	12	7	12
286	185	1521467	421	421_ 185	7	12	7	12	7	12	7	12	12	16	7	14	13	12	19	7	7	12	7	12	7	12	7	12
287	197	1612667	421	421_ 197	7	15	12	7	12	7	12	12	17	12	7	12	12	15	7	14	12	7	12	7	12	7	12	7
288	388	3167700	425	425_ 388	19	12	15	16	14	23	15	11	12	7	12	7	12	7	12	7	7	12	7	12	7	12	7	12
289	414	3378117	425	425_ 414	34	16	24	23	25	33	19	17	7	12	13	12	10	11	11	7	7	12	7	12	7	12	7	12
290	488	3992200	425	425_ 488	13	11	16	12	12	20	7	12	12	7	10	12	7	11	12	10	12	7	12	7	12	7	12	7
291	1371	11194150	427	427_1371	12	15	19	7	12	7	12	13	10	7	19	12	14	7	11	12	12	7	12	7	12	7	12	7
292	1437	11734600	429	429_1437	44	39	49	38	39	12	28	50	29	26	40	21	43	7	25	12	12	7	12	7	12	7	12	7
293	1438	11742200	430	430_1438	11	12	15	12	7	12	7	15	12	7	14	12	10	7	12	7	7	12	7	12	7	12	7	12
294	1295	10577416	431	431_1295	7	935	1126	1021	818	975	68	742	878	867	1005	1099	767	886	778	986	33	16	12	245	24	12	145	14
295	1294	10569817	432	432_1294	7	281	12	302	7	299	22	222	258	262	310	314	235	261	233	299	10	7	12	72	7	12	44	7
296	465	3804383	433	433_ 465	63	49	71	46	48	52	44	34	35	38	41	25	26	21	32	24	10	12	12	7	12	12	11	7
297	1295	10577416	433	433_1295	12	7	74	12	7	65	12	47	57	58	66	68	53	57	58	61	7	12	7	19	12	7	12	12
298	468	3827183	434	434_ 468	14	12	14	10	12	7	11	12	7	10	12	7	12	7	12	7	7	12	7	12	7	12	7	12
299	1296	10585016	434	434_1296	7	19	12	16	19	20	7	12	11	17	20	17	12	11	19	15	12	7	12	7	12	7	12	7
300	559	4570550	435	435_ 559	12	7	12	7	12	7	12	7	7	12	7	12	7	12	7	12	35	33	16	28	35	20	32	31
301	111	907583	436	436_ 111	12	16	15	7	13	12	13	12	16	18	18	14	18	15	15	11	7	12	7	12	7	12	7	12
302	125	1026717	436	436_ 125	7	12	7	12	7	12	7	12	11	10	12	12	15	11	7	12	12	7	12	7	12	7	12	7
303	149	1222033	436	436_ 149	16	28	24	16	22	12	23	28	7	26	25	22	25	22	22	17	15	14	18	14	20	18	17	17
304	186	1529067	436	436_ 186	12	7	14	12	13	7	12	12	12	18	14	7	12	19	23	7	12	7	12	7	12	7	12	7
305	201	1643067	436	436_ 201	12	7	11	12	7	12	7	12	16	17	18	16	12	18	12	13	7	12	7	12	7	12	7	12
306	119	981117	439	439_ 119	15	7	12	10	7	52	12	7	7	12	7	12	7	12	7	12	35	83	62	76	61	78	105	56
307	118	973517	440	440_ 118	12	7	12	7	12	7	12	7	7	12	7	12	7	12	7	12	12	11	10	10	7	10	17	12
308	1336	10914850	440	440_1336	7	12	7	12	7	12	21	10	7	12	11	15	10	7	12	11	12	7	12	7	12	7	12	7
309	1349	11013833	440	440_1349	12	14	13	7	11	11	18	10	12	12	12	18	7	11	12	7	7	12	7	12	7	12	7	12
310	110	899983	443	443_ 110	11	15	17	7	16	12	15	12	7	11	11	12	12	7	10	12	7	12	7	12	7	12	7	12
311	153	1252433	443	443_ 153	7	12	12	7	12	7	12	7	12	7	12	7	13	12	7	10	7	12	7	12	7	12	7	12
312	379	3099200	443	443_ 379	17	13	21	12	15	19	7	12	12	11	10	10	10	15	12	14	7	12	7	12	7	12	7	12
313	405	3309717	445	445_ 405	7	12	7	12	7	12	7	12	11	12	12	19	12	19	11	12	7	12	7	20	33	10	31	12
314	566	4623717	445	445_ 566	7	12	7	12	7	12	7	12	12	7	12	7	12	7	12	7	20	29	7	19	10	12	7	20
315	594	4849467	445	445_ 594	12	7	12	7	12	7	12	7	7	12	7	12	7	12	7	12	11	18	12	25	7	12	7	18
316	101	831583	446	446_ 101	19	12	7	22	15	17	19	12	12	11	12	7	12	7	10	12	12	29	21	12	7	43	19	19
317	104	854383	447	447_ 104	12	7	12	7	12	7	12	7	7	12	7	12	7	12	7	12	17	14	17	12	12	15	7	15
318	386	3152500	447	447_ 386	12	7	12	7	12	7	12	7	7	12	7	11	12	7	12	7	38	7	39	31	44	47	39	33
319	515	4210317	447	447_ 515	189	162	215	149	150	136	181	122	111	146	112	80	93	52	99	59	29	28	37	21	42	33	34	31
320	515	4210317	448	448_ 515	42	35	46	34	33	28	44	26	26	33	21	16	22	13	24	12	12	7	12	7	11	12	7	12
321	441	3609150	449	449_ 441	7	12	11	12	7	10	10	12	12	7	12	7	12	7	12	7	15	14	11	7	12	11	13	14
322	1285	10488684	451	451_1285	7	12	11	11	10	7	12	12	10	12	7	12	13	7	12	7	12	7	12	7	12	7	12	7
323	1079	8806533	452	452_1079	29	14	14	26	31	49	25	17	10	15	17	11	18	19	18	19	12	11	7	12	11	7	15	12
324	1288	10511483	457	457_1288	7	50	55	62	62	54	12	31	41	39	35	36	25	35	33	36	7	12	7	12	7	12	7	12
325	1290	10539416	458	458_1290	7	16	16	19	19	19	12	7	16	12	14	10	12	12	11	11	7	12	7	12	7	12	7	12
326	110	899983	459	459_ 110	36	59	41	16	40	7	38	28	31	30	32	21	28	22	20	16	12	7	17	10	14	11	12	7
327	125	1026717	459	459_ 125	12	26	12	7	14	12	11	7	12	7	20	12	19	12	14	7	7	12	7	12	7	12	7	12
328	140	1153633	459	459_ 140	7	20	12	7	10	12	7	12	12	7	11	12	7	12	7	12	12	7	12	7	12	7	12	7
329	323	2647767	460	460_ 323	12	7	12	7	12	7	12	7	7	12	7	12	7	12	7	12	22	24	21	18	20	22	15	18
330	536	4382833	461	461_ 536	11	15	12	7	12	7	13	12	12	7	13	11	12	10	10	7	7	12	7	12	13	7	12	7
331	494	4037783	463	463_ 494	13	12	7	12	7	12	18	7	7	14	15	24	11	23	19	19	30	28	16	17	37	16	24	23
332	95	785983	465	465_ 95	18	15	16	12	13	7	17	15	22	12	16	17	17	12	14	11	10	7	18	17	16	13	12	13
333	382	3122100	466	466_ 382	12	7	12	7	12	7	12	7	7	12	7	12	7	12	7	12	12	11	12	12	12	13	7	10
334	443	3624350	467	467_ 443	15	12	15	7	10	12	19	7	11	10	12	10	7	12	7	12	12	7	12	7	12	7	12	7
335	465	3804383	467	467_ 465	93	12	106	82	99	83	109	87	61	61	61	60	43	43	7	42	7	12	7	12	7	12	7	12
336	487	3984600	467	467_ 487	83	65	58	47	44	44	120	50	49	56	38	42	35	21	34	12	7	12	22	7	12	20	7	12
337	462	3781583	468	468_ 462	12	11	16	12	17	14	20	11	7	13	10	12	7	12	7	12	12	7	12	7	12	7	12	7
338	100	823983	471	471_ 100	12	7	10	12	12	7	12	12	7	12	7	12	7	12	7	12	12	7	10	12	7	12	7	12
339	101	831583	473	473_ 101	127	219	25	82	41	258	62	17	10	18	7	12	7	12	13	7	7	12	12	7	12	23	7	12
340	111	907583	474	474_ 111	7	12	7	12	10	7	12	7	12	7	10	12	10	7	12	7	12	7	12	7	12	7	12	7
341	144	1184033	474	474_ 144	12	7	12	7	12	7	12	12	12	7	11	12	7	12	7	12	12	7	12	7	12	7	12	7
342	152	1244833	474	474_ 152	12	15	7	12	11	7	12	11	12	7	12	11	7	12	7	12	7	12	7	12	7	12	7	12
343	953	7784600	474	474_ 953	13	10	11	13	19	17	7	12	13	14	13	11	15	22	18	23	12	7	12	7	12	7	12	7
344	521	4255917	475	475_ 521	33	30	40	37	32	42	31	21	25	23	28	21	21	24	26	23	12	10	14	7	19	10	14	12
345	997	8144683	476	476_ 997	12	7	12	11	11	11	7	12	11	12	12	7	11	13	14	15	10	13	10	12	13	10	19	7
346	1019	8324800	476	476_1019	38	17	23	38	36	22	33	31	27	29	28	19	32	31	32	41	12	7	12	7	12	7	12	12
347	481	3925983	477	477_ 481	11	7	10	12	7	12	13	7	12	7	12	7	12	7	12	7	7	12	7	12	7	12	7	12
348	511	4179917	477	477_ 511	172	115	90	158	100	134	198	61	116	202	213	303	153	278	236	241	240	178	163	215	354	134	295	181
349	511	4179917	478	478_ 511	40	32	24	36	23	29	48	12	26	52	49	72	37	69	61	57	54	39	35	51	85	31	72	41
350	511	4179917	479	479_ 511	10	12	7	12	7	10	13	12	12	13	15	14	10	17	15	15	17	10	13	14	24	7	20	14
351	1088	8887767	480	480_1088	13	12	7	11	12	31	10	12	10	11	23	18	32	33	12	19	25	35	14	10	18	7	13	18
352	105	861983	481	481_ 105	21	12	16	20	18	24	20	12	7	10	12	7	12	7	12	7	7	12	7	12	7	12	7	12
353	979	7995067	485	485_ 979	265	60	69	57	152	125	189	47	58	46	51	45	47	68	52	52	81	39	33	30	32	19	43	49
354	979	7995067	486	486_ 979	86	18	27	18	50	43	67	17	18	16	15	12	16	20	16	18	28	11	12	10	7	12	14	14
355	101	831583	487	487_ 101	29	7	14	29	28	33	27	21	19	21	12	7	12	7	22	12	12	25	36	12	17	78	17	7
356	882	7206100	487	487_ 882	106	57	56	31	92	68	73	32	32	26	37	31	29	43	39	25	52	36	29	29	33	19	25	44
357	101	831583	488	488_ 101	14	12	7	14	11	21	11	12	7	12	12	7	12	7	10	12	12	21	22	15	14	37	16	15
358	882	7206100	488	488_ 882	36	19	17	11	31	27	21	12	12	12	12	7	12	14	12	7	18	12	11	12	12	7	12	14
359	569	4646733	489	489_ 569	219	214	237	210	186	209	205	167	117	152	156	117	140	120	121	156	64	56	57	41	76	53	69	51
360	569	4646733	490	490_ 569	57	49	61	52	46	49	53	43	30	38	40	27	38	28	31	37	16	14	15	12	19	12	16	12
361	535	4375233	491	491_ 535	7	12	7	12	7	12	7	12	23	23	26	11	22	74	60	60	12	7	12	7	16	12	23	7
362	566	4623717	491	491_ 566	15	18	12	11	7	16	15	12	7	12	7	12	7	12	7	10	64	79	30	62	32	28	26	53
363	592	4834267	491	491_ 592	7	12	7	12	7	12	7	12	12	7	12	7	12	7	12	7	36	51	23	51	26	23	26	44
364	588	4803867	493	493_ 588	7	12	7	12	7	12	7	12	12	7	12	7	12	7	12	7	12	20	7	24	12	7	12	22
365	676	5523917	496	496_ 676	24	16	22	20	27	33	18	23	7	12	12	12	13	7	14	12	12	7	12	7	12	7	12	7
366	510	4172317	499	499_ 510	14	12	7	10	12	7	14	12	12	15	16	24	10	17	16	14	22	20	19	23	33	16	28	25
367	87	712367	501	501_ 87	11	7	12	10	7	13	12	10	12	7	12	7	12	7	12	7	12	7	11	12	7	12	10	7
368	801	6538917	501	501_ 801	35	11	15	12	17	33	30	7	7	12	7	12	7	10	12	7	7	12	7	12	7	12	7	12
369	956	7807433	502	502_ 956	7	12	7	12	11	12	7	12	17	15	20	13	31	31	20	21	7	12	7	12	7	12	7	12
370	101	831583	503	503_ 101	7	12	11	11	7	12	10	10	28	13	15	40	12	46	21	14	18	10	34	23	38	28	45	23
371	533	4360034	503	503_ 533	11	12	16	18	14	19	10	13	10	7	12	7	12	7	10	10	7	12	7	12	7	12	7	12
372	736	6006166	503	503_ 736	31	22	24	17	17	32	18	10	7	12	11	7	12	10	7	12	36	57	18	29	24	16	12	32
373	1026	8378000	504	504_1026	28	20	16	33	39	25	29	24	30	28	42	24	51	44	28	36	7	12	7	12	7	12	7	12
374	1025	8370400	505	505_1025	7	12	7	12	11	7	12	7	7	12	12	7	14	13	12	10	7	12	7	12	7	12	7	12
375	1114	9098184	506	506_1114	7	12	7	12	7	12	7	12	12	7	11	12	12	7	12	7	12	10	7	12	7	12	7	12
376	407	3324917	508	508_ 407	7	12	7	12	7	12	7	12	10	12	11	16	12	13	7	12	7	12	20	7	12	7	25	12
377	1291	10547017	514	514_1291	7	12	10	7	12	7	12	7	12	11	7	10	12	7	12	7	12	7	12	7	12	7	12	7
378	104	854383	515	515_ 104	12	7	12	7	12	7	12	10	18	12	12	7	12	7	15	12	12	12	12	19	7	18	16	33
379	615	5021883	517	517_ 615	35	29	42	39	24	45	27	29	23	18	26	12	16	19	19	28	12	7	12	7	12	7	12	7
380	730	5960567	517	517_ 730	132	130	66	59	56	183	57	43	56	28	44	24	37	25	50	24	35	48	21	18	18	18	12	20
381	730	5960567	518	518_ 730	46	45	22	24	18	63	16	11	18	7	15	12	14	7	16	12	11	16	12	7	12	7	12	7
382	101	831583	526	526_ 101	19	12	7	16	12	13	13	12	14	11	7	12	7	12	12	7	7	11	17	12	14	16	12	15
383	643	5247600	531	531_ 643	24	24	28	22	16	19	21	25	14	12	18	12	15	10	13	16	7	12	7	12	7	12	7	12
384	662	5404733	531	531_ 662	185	159	193	158	149	182	169	154	109	116	124	95	123	90	104	112	41	31	44	35	58	46	45	26
385	1299	10607817	531	531_1299	7	85	79	63	71	72	12	57	65	57	59	70	72	59	54	59	7	12	12	34	7	12	7	12
386	661	5397100	532	532_ 661	51	49	54	44	41	53	46	39	25	29	32	26	34	28	28	29	11	7	12	7	15	13	12	12
387	1299	10607817	532	532_1299	7	34	34	12	27	26	7	12	24	27	25	26	26	22	12	24	7	12	7	10	12	7	12	7
388	660	5389534	533	533_ 660	14	15	17	10	13	15	12	10	7	12	11	7	12	7	10	12	12	7	12	7	12	7	12	7
389	462	3781583	535	535_ 462	15	15	13	12	7	12	11	7	12	11	7	11	10	12	7	12	10	7	12	7	12	12	14	7
390	1085	8864966	540	540_1085	17	13	11	21	22	47	17	12	16	16	35	26	50	44	23	31	39	54	22	14	28	11	16	30
391	1086	8872566	541	541_1086	12	7	12	7	12	13	7	12	12	7	12	7	14	13	12	7	11	16	12	7	12	7	12	7
392	677	5531550	542	542_ 677	14	13	15	12	16	18	14	7	12	7	12	7	12	7	12	7	7	12	7	12	7	12	7	12
393	404	3302117	544	544_ 404	7	12	7	12	7	12	7	12	12	7	12	13	10	7	12	7	12	7	12	7	11	12	7	12
394	95	785983	549	549_ 95	15	14	16	10	18	7	14	13	18	14	15	16	18	12	17	16	13	11	17	18	17	12	18	10
395	95	785983	551	551_ 95	11	12	7	12	7	12	7	12	12	7	12	7	12	7	12	7	7	12	7	12	7	12	7	12
396	538	4398033	551	551_ 538	23	29	28	19	25	22	22	19	11	15	13	14	11	12	14	11	7	12	12	7	13	12	10	10
397	979	7995067	553	553_ 979	57	18	18	15	34	30	42	13	15	12	12	12	10	16	13	13	20	7	12	7	12	7	11	13
398	884	7221300	555	555_ 884	21	12	7	12	16	13	12	7	7	12	7	12	7	10	12	7	7	12	7	12	7	12	7	12
399	907	7409200	558	558_ 907	13	7	11	13	15	10	18	17	12	14	7	11	12	12	7	12	7	11	15	13	12	7	12	15
400	428	3497350	561	561_ 428	31	17	18	37	21	40	31	21	7	12	13	19	12	7	11	12	12	7	12	7	12	7	12	7
401	443	3624350	561	561_ 443	74	36	41	43	39	61	43	31	12	15	20	26	22	20	18	12	12	7	12	12	7	12	7	12
402	443	3624350	562	562_ 443	27	13	13	15	15	18	13	7	12	7	12	7	12	7	12	7	7	12	7	12	7	12	7	12
403	937	7650116	562	562_ 937	7	12	7	12	7	12	7	12	12	7	12	7	12	15	11	13	12	7	12	7	12	7	12	7
404	959	7830233	562	562_ 959	14	15	12	14	20	19	13	15	23	24	30	24	54	49	28	35	12	11	7	12	7	12	7	12
405	1005	8205450	564	564_1005	15	11	15	14	18	13	18	12	15	13	17	12	21	23	17	21	14	13	7	12	15	7	16	12
406	1025	8370400	564	564_1025	55	34	39	60	74	45	56	47	51	57	77	46	99	83	58	66	13	16	17	7	16	13	11	12
407	1026	8378000	565	565_1026	23	10	10	18	22	14	15	16	16	18	24	14	30	26	18	23	7	12	7	12	7	12	7	12
408	1089	8895367	566	566_1089	7	12	7	12	7	12	7	12	12	7	12	7	12	7	12	7	10	7	12	11	14	7	15	10
409	1114	9098184	566	566_1114	12	12	7	10	12	7	12	12	12	15	20	13	23	23	15	21	14	22	11	7	13	12	14	13
410	491	4015000	567	567_ 491	14	14	13	7	18	12	15	11	7	11	10	10	10	10	11	12	7	12	7	12	13	7	12	13
411	107	877183	571	571_ 107	7	12	13	10	7	12	7	12	12	7	12	7	12	7	12	7	7	24	27	12	13	7	19	46
412	535	4375233	571	571_ 535	33	27	32	34	39	28	40	25	10	12	11	12	11	7	12	7	7	12	7	12	7	12	7	12
413	387	3160100	577	577_ 387	86	56	75	99	95	129	88	68	28	27	41	37	34	36	30	16	12	7	12	7	12	7	12	7
414	414	3378117	577	577_ 414	288	138	199	193	191	290	174	129	71	68	99	86	80	108	75	27	7	12	84	7	12	52	7	12
415	440	3601550	577	577_ 440	28	14	20	26	24	33	25	16	7	12	7	12	7	12	7	12	12	7	12	7	12	7	12	7
416	387	3160100	578	578_ 387	29	17	25	34	27	39	30	21	12	7	13	12	11	11	12	7	7	12	7	12	7	12	7	12
417	414	3378117	578	578_ 414	91	44	65	59	68	90	54	43	24	20	31	28	24	33	26	10	12	7	26	12	7	12	7	12
418	375	3068767	579	579_ 375	7	12	7	12	7	12	7	12	12	7	12	7	12	7	12	7	20	19	21	14	32	23	22	21
419	413	3370517	579	579_ 413	25	7	19	15	15	24	10	10	12	7	12	7	12	10	7	12	12	7	12	7	12	7	12	7
420	597	4872267	579	579_ 597	11	12	14	10	14	12	7	12	12	7	12	7	12	7	12	7	7	12	7	12	7	12	7	12
421	108	884783	583	583_ 108	7	12	7	12	7	12	7	12	13	12	12	11	10	13	7	12	7	12	7	12	7	12	7	12
422	436	3558150	585	585_ 436	12	13	12	7	13	12	7	12	7	12	7	12	7	12	7	12	12	7	12	7	12	7	12	7
423	602	4923083	585	585_ 602	74	36	52	75	69	91	81	50	20	25	14	12	19	13	14	13	7	12	7	12	7	12	7	12
424	728	5945367	585	585_ 728	17	22	12	7	12	22	7	12	12	7	12	7	12	7	12	7	7	12	7	12	7	12	7	12
425	114	930383	586	586_ 114	7	12	7	10	12	10	7	12	12	7	12	7	12	7	12	7	7	12	7	12	12	14	7	12
426	602	4923083	586	586_ 602	28	11	21	22	22	31	24	17	12	11	7	12	7	12	7	12	12	7	12	7	12	7	12	7
427	338	2761767	592	592_ 338	12	7	12	7	12	7	12	7	7	12	7	12	7	12	7	12	29	30	15	30	14	22	10	26
428	104	854383	593	593_ 104	12	7	12	7	12	7	12	7	7	12	7	12	7	12	7	12	234	255	200	246	129	164	114	263
429	356	2911383	593	593_ 356	12	7	12	7	12	7	12	7	7	12	7	12	7	12	7	12	94	98	42	99	60	54	56	82
430	388	3167700	593	593_ 388	12	7	12	7	12	7	12	7	7	12	7	42	12	13	10	10	486	518	399	551	489	381	444	542
431	608	4968683	593	593_ 608	19	12	24	19	17	7	53	17	26	27	18	7	23	12	12	7	7	12	7	12	7	12	7	12
432	104	854383	594	594_ 104	7	12	7	12	7	12	7	12	12	7	12	7	12	7	12	7	73	73	60	73	37	50	33	86
433	388	3167700	594	594_ 388	7	12	7	12	7	12	7	12	12	7	12	13	7	12	7	12	137	157	124	166	155	117	131	164
434	104	854383	595	595_ 104	12	7	12	7	12	7	12	7	7	12	7	12	7	12	7	12	25	24	22	27	15	18	13	25
435	358	2926583	595	595_ 358	12	7	12	7	12	7	12	7	7	12	7	12	7	12	7	12	27	24	16	32	20	24	20	29
436	384	3137300	595	595_ 384	12	7	12	7	12	7	12	7	7	12	7	12	7	12	7	12	51	46	44	58	47	41	46	53
437	377	3084000	597	597_ 377	12	7	12	7	12	7	12	7	7	12	7	12	7	12	7	12	26	17	19	18	29	22	22	21
438	531	4344833	597	597_ 531	12	12	17	7	10	12	7	16	10	12	11	12	19	10	14	7	7	12	7	12	7	12	7	12
439	676	5523917	598	598_ 676	11	7	11	12	13	10	12	7	12	7	12	7	12	7	12	7	7	12	7	12	7	12	7	12
440	415	3398550	599	599_ 415	15	10	18	14	13	15	11	7	12	7	12	7	12	7	12	7	7	12	7	12	7	12	7	12
441	1272	10389700	603	603_1272	147	167	198	83	116	7	136	132	103	119	129	80	158	89	104	93	7	12	26	7	12	25	7	12
442	1338	10930050	603	603_1338	15	7	16	11	13	12	7	12	12	7	12	7	12	7	12	7	7	12	7	12	7	12	7	12
443	104	854383	604	604_ 104	11	7	12	7	12	19	7	12	12	7	12	7	12	7	12	7	7	14	13	18	12	17	10	15
444	1271	10382100	604	604_1271	64	79	85	36	52	7	55	52	46	53	52	35	71	38	44	38	7	12	7	12	7	12	7	12
445	1273	10397300	605	605_1273	16	21	25	7	14	12	16	12	10	15	15	7	20	11	12	12	12	7	12	7	12	7	12	7
446	387	3160100	609	609_ 387	12	7	12	7	12	7	12	7	7	12	7	12	7	12	7	12	42	54	42	52	47	38	45	57
447	478	3903183	609	609_ 478	10	13	11	12	7	12	12	7	17	15	22	33	18	19	23	26	298	341	123	220	191	153	171	249
448	1319	10772634	609	609_1319	40	46	115	68	107	7	51	59	63	39	47	21	58	30	36	36	7	12	7	12	7	12	7	12
449	387	3160100	610	610_ 387	7	12	7	12	7	12	7	12	12	7	12	7	12	7	12	7	16	16	12	18	15	13	13	18
450	478	3903183	610	610_ 478	7	12	7	12	7	12	7	12	12	7	12	7	12	7	12	7	93	103	39	72	54	52	57	71
451	1321	10787833	610	610_1321	13	17	47	27	44	12	20	22	21	17	16	7	23	13	14	15	7	12	7	12	7	12	7	12
452	104	854383	611	611_ 104	7	12	7	12	7	12	7	12	12	7	12	7	12	7	12	7	126	128	100	121	61	85	59	128
453	351	2873383	611	611_ 351	7	12	7	12	7	12	7	12	12	7	12	7	12	7	12	7	52	49	22	48	33	31	32	38
454	386	3152500	611	611_ 386	7	12	7	12	7	12	7	12	12	7	12	21	7	12	7	12	611	576	383	630	492	386	469	536
455	478	3903183	611	611_ 478	12	7	12	7	12	7	12	7	7	12	7	12	7	12	7	12	27	31	12	20	18	16	16	22
456	104	854383	612	612_ 104	7	12	7	12	7	12	7	12	12	7	12	7	12	7	12	7	34	37	32	35	19	26	18	43
457	353	2888583	612	612_ 353	7	12	7	12	7	12	7	12	12	7	12	7	12	7	12	7	15	15	7	14	11	12	10	13
458	386	3152500	612	612_ 386	7	12	7	12	7	12	7	12	12	7	12	7	12	7	12	7	180	177	119	198	149	113	143	165
459	386	3152500	613	613_ 386	7	12	7	12	7	12	7	12	12	7	12	7	12	7	12	7	51	48	37	58	43	33	41	51
460	466	3811983	615	615_ 466	19	23	25	12	21	7	23	16	12	16	14	15	16	14	17	16	12	13	13	12	21	11	14	15
461	1230	10044666	615	615_1230	40	45	55	24	27	7	30	39	20	31	29	25	28	22	23	24	7	12	10	7	12	11	7	12
462	1230	10044666	616	616_1230	19	18	23	10	11	7	17	17	12	12	13	11	14	7	10	10	7	12	7	12	7	12	7	12
463	1146	9354584	617	617_1146	50	54	60	27	31	7	37	40	21	27	34	28	33	25	28	24	7	12	10	7	12	13	7	12
464	1235	10082666	617	617_1235	119	164	185	73	94	7	89	114	85	104	102	77	121	79	85	70	7	12	23	7	12	23	7	12
465	1265	10323667	617	617_1265	60	62	79	35	42	7	50	53	34	39	44	35	51	35	38	31	7	12	12	7	12	13	7	12
466	1144	9339383	618	618_1144	22	24	27	11	11	7	15	20	12	14	14	14	14	10	11	10	12	7	12	7	12	7	12	7
467	1236	10090266	618	618_1236	49	74	80	29	37	12	35	50	35	43	43	33	54	37	36	30	12	7	12	12	7	11	12	7
468	1264	10316067	618	618_1264	28	28	31	15	19	12	22	21	14	16	18	17	24	15	16	13	12	7	12	7	12	7	12	7
469	1234	10075067	619	619_1234	16	21	23	12	7	12	7	11	10	13	11	12	16	7	12	12	12	7	12	7	12	7	12	7
470	95	785983	633	633_ 95	10	10	12	12	11	7	12	7	11	10	11	11	10	12	10	10	7	12	10	12	11	7	10	12
471	108	884783	633	633_ 108	15	11	10	7	10	12	21	7	7	12	7	12	7	12	7	12	12	7	12	7	12	7	12	7
472	368	3002583	633	633_ 368	26	18	17	13	10	14	36	15	12	16	12	10	7	12	7	12	12	7	12	7	12	7	12	7
473	396	3241317	633	633_ 396	40	28	39	38	29	36	38	30	24	29	22	22	19	17	21	14	7	21	16	12	15	15	7	14
474	104	854383	645	645_ 104	12	7	12	7	12	7	12	7	7	12	7	12	7	12	7	12	14	13	18	12	13	14	13	19
475	650	5313533	649	649_ 650	11	12	10	11	14	12	11	10	12	7	12	7	12	7	12	7	7	12	7	12	7	12	7	12
476	688	5615334	663	663_ 688	26	26	27	27	27	27	27	21	14	19	19	18	22	14	20	17	12	7	12	7	12	7	12	7
477	689	5623034	664	664_ 689	14	12	10	11	11	13	10	7	12	7	12	7	12	7	12	7	7	12	7	12	7	12	7	12
478	831	6792666	665	665_ 831	15	13	20	7	14	12	12	13	7	10	12	12	12	7	10	12	12	7	12	7	12	7	12	7
479	1246	10179083	671	671_1246	26	19	27	16	19	17	23	23	17	33	21	19	30	21	19	21	28	27	27	29	18	16	21	24
480	1248	10194283	672	672_1248	11	12	7	12	7	12	10	7	7	10	12	7	10	12	7	12	10	11	11	13	7	12	7	10
481	486	3977000	673	673_ 486	12	7	13	12	10	18	12	7	7	12	10	7	12	13	7	10	7	12	7	12	7	12	7	12
482	1247	10186684	673	673_1247	12	7	11	12	7	12	11	7	12	14	7	12	12	7	12	7	12	12	12	12	7	12	10	11
483	478	3903183	677	677_ 478	7	12	7	12	7	12	7	12	12	7	12	7	12	7	12	7	19	23	7	17	16	12	12	21
484	562	4593350	677	677_ 562	12	26	47	7	22	12	21	37	24	42	31	32	38	41	31	32	13	14	17	20	24	14	16	15
485	667	5442733	677	677_ 667	15	12	14	12	15	17	11	15	7	12	7	12	7	12	7	12	12	7	12	7	12	7	12	7
486	562	4593350	678	678_ 562	12	12	17	7	12	7	10	14	10	15	14	13	13	18	12	10	12	7	12	7	12	7	12	7
487	677	5531550	678	678_ 677	43	42	47	36	43	40	12	40	28	34	7	29	33	27	27	26	12	7	20	12	7	22	12	7
488	578	4727867	679	679_ 578	964	901	1001	1020	976	968	989	852	475	707	634	641	746	478	623	481	49	42	326	47	96	289	78	64
489	676	5523917	679	679_ 676	546	569	580	503	523	463	595	493	366	469	418	417	434	331	392	347	60	52	263	66	101	286	66	74
490	772	6305600	679	679_ 772	13	12	7	14	12	11	10	11	7	12	7	12	7	12	7	12	12	7	12	7	12	7	12	7
491	879	7183200	679	679_ 879	12	10	14	7	12	7	12	13	12	7	12	7	12	7	12	7	7	12	7	12	7	12	7	12
492	579	4735466	680	680_ 579	443	420	462	480	454	477	458	381	215	318	280	284	327	226	283	216	21	18	140	19	37	131	34	28
493	678	5539350	680	680_ 678	211	218	212	188	188	177	213	178	145	168	164	149	164	122	152	128	22	21	103	22	42	108	26	23
494	579	4735466	681	681_ 579	126	107	125	130	118	123	126	104	57	92	81	80	92	61	80	58	7	12	39	7	12	38	12	10
495	635	5186800	681	681_ 635	21	21	19	15	18	21	18	22	13	12	12	12	16	13	14	12	7	12	7	12	7	12	7	12
496	677	5531550	681	681_ 677	61	7	66	12	53	53	68	52	39	50	46	42	50	34	42	35	7	12	28	7	12	35	12	7
497	1246	10179083	681	681_1246	544	467	532	399	402	376	614	561	391	678	530	434	542	354	320	399	499	451	491	503	322	298	400	465
498	1286	10496284	681	681_1286	13	12	13	12	7	12	14	7	12	7	10	12	12	7	12	7	12	7	10	12	7	12	7	12
499	578	4727867	682	682_ 578	35	34	42	35	35	34	34	32	17	30	23	26	29	16	25	20	12	7	13	12	7	10	12	7
500	682	5569750	682	682_ 682	20	18	21	12	18	19	20	14	12	7	12	10	7	12	15	10	12	7	10	12	7	12	7	12
501	1246	10179083	682	682_1246	204	183	209	153	152	140	233	204	146	244	202	164	202	134	123	149	181	173	191	185	117	113	150	176
502	102	839183	683	683_ 102	24	7	49	53	46	36	37	53	28	31	13	13	12	7	30	17	32	77	80	144	49	145	198	170
503	579	4735466	683	683_ 579	16	14	18	16	18	16	15	7	12	12	13	7	13	12	12	7	7	12	7	12	7	12	7	12
504	1246	10179083	683	683_1246	55	48	54	43	40	41	60	55	36	64	58	44	53	35	33	40	45	45	51	48	30	32	41	51
505	102	839183	684	684_ 102	7	12	14	16	7	11	12	14	12	7	12	7	12	7	12	7	7	22	22	39	13	40	53	44
506	1245	10171483	684	684_1245	15	14	17	13	12	11	17	17	11	22	20	11	14	10	10	11	16	12	13	16	10	12	12	15
507	1244	10163883	685	685_1244	10	11	10	7	12	7	11	12	12	7	12	7	11	12	7	12	7	12	7	12	7	12	7	12
508	411	3355317	689	689_ 411	7	12	12	7	12	12	12	7	7	12	7	12	7	12	7	12	12	7	12	7	12	7	12	7
509	571	4661933	695	695_ 571	21	22	19	18	14	14	23	17	12	16	15	11	10	14	14	11	7	12	7	12	7	12	7	12
510	651	5321133	695	695_ 651	67	57	61	61	63	71	62	59	27	40	40	42	48	34	44	29	12	7	13	12	7	13	12	7
511	721	5892167	695	695_ 721	27	25	29	19	26	19	23	30	10	19	16	17	19	11	16	10	7	12	7	12	7	12	7	12
512	651	5321133	696	696_ 651	29	24	26	26	26	29	25	24	10	16	18	17	17	13	16	7	7	12	7	12	7	12	7	12
513	1247	10186684	696	696_1247	57	7	12	7	12	7	12	7	7	12	7	12	12	7	12	7	13	12	19	15	12	11	13	19
514	1286	10496284	696	696_1286	37	7	12	7	12	7	12	7	7	12	7	12	7	12	7	10	12	7	10	12	12	7	12	10
515	558	4562950	697	697_ 558	42	50	49	42	50	47	41	39	27	31	31	28	33	33	32	28	10	7	14	10	25	14	19	10
516	598	4879867	697	697_ 598	12	12	12	13	13	13	15	10	7	12	7	12	7	11	12	12	12	7	12	7	12	7	12	7
517	658	5374333	697	697_ 658	15	12	7	15	10	26	11	12	7	12	7	12	7	12	7	12	12	7	12	7	12	7	12	7
518	559	4570550	698	698_ 559	14	19	19	17	18	21	16	18	12	13	12	11	12	11	12	10	7	12	7	12	11	7	12	7
519	1247	10186684	698	698_1247	39	33	42	28	25	27	38	36	22	35	37	31	33	25	23	21	22	23	31	34	20	17	23	24
520	1247	10186684	699	699_1247	14	11	16	10	12	7	13	12	12	11	16	12	12	7	12	7	12	7	11	11	12	7	12	10
521	680	5554550	701	701_ 680	39	43	45	39	45	36	48	7	28	37	27	33	30	21	26	28	12	7	20	12	7	19	12	7
522	677	5531550	702	702_ 677	53	50	56	45	50	46	65	48	35	40	37	36	37	29	34	31	12	7	22	12	11	27	7	12
523	690	5630633	707	707_ 690	12	15	11	7	10	16	12	12	12	7	12	7	12	7	12	7	7	12	7	12	7	12	7	12
524	615	5021883	709	709_ 615	64	59	67	57	59	86	60	59	34	35	35	38	41	43	44	35	7	12	16	11	16	14	14	7
525	631	5156400	709	709_ 631	17	12	19	7	16	12	7	13	20	12	7	10	13	21	16	16	12	7	12	7	12	7	12	7
526	617	5037083	710	710_ 617	26	31	24	29	26	38	27	18	14	14	12	15	17	16	19	16	7	12	7	12	7	12	7	12
527	1282	10465883	710	710_1282	7	11	12	12	10	7	16	12	12	7	12	11	10	7	12	7	12	15	7	12	7	12	7	14
528	556	4547650	711	711_ 556	25	23	25	32	25	34	27	23	12	18	16	18	17	14	17	11	12	7	12	7	12	7	12	7
529	571	4661933	711	711_ 571	110	147	124	92	98	85	130	98	104	124	128	146	126	161	163	173	57	55	74	61	129	66	114	86
530	592	4834267	711	711_ 592	22	19	12	14	7	13	20	13	11	12	11	14	12	12	13	12	7	12	7	12	7	12	7	12
531	629	5141200	711	711_ 629	14	11	14	12	12	13	14	7	10	12	10	10	10	7	10	11	7	12	7	12	7	12	7	12
532	663	5412333	711	711_ 663	12	7	12	12	11	12	7	12	12	7	12	7	12	7	12	10	12	7	12	7	12	7	12	7
533	572	4669533	712	712_ 572	44	59	47	40	37	33	54	37	39	54	47	59	51	62	66	69	25	21	31	22	54	27	41	37
534	1202	9818850	712	712_1202	17	12	10	7	11	11	12	19	7	12	43	7	42	12	26	7	46	48	12	7	54	54	55	12
535	1230	10044666	712	712_1230	33	22	7	12	37	31	7	31	12	7	12	7	12	7	12	7	12	7	12	88	7	12	86	7
536	1246	10179083	712	712_1246	59	36	71	63	53	52	73	46	85	95	88	79	112	66	71	82	116	106	108	125	119	112	118	136
537	1270	10374500	712	712_1270	39	12	42	36	32	31	44	7	12	7	52	52	65	42	12	54	61	7	12	7	78	72	70	83
538	1283	10473483	712	712_1283	49	36	69	55	51	47	63	34	60	57	80	72	89	52	62	72	70	85	66	81	92	84	81	90
539	554	4532450	713	713_ 554	31	24	29	33	32	39	23	23	13	14	18	17	17	18	16	12	12	7	11	12	10	7	12	7
540	576	4712667	713	713_ 576	17	26	19	16	20	16	22	17	13	17	17	19	19	19	21	24	12	7	11	12	14	7	14	11
541	1228	10029467	713	713_1228	14	11	20	12	17	7	12	7	7	15	20	12	20	22	7	12	12	7	12	39	7	12	7	30
542	1248	10194283	713	713_1248	20	16	34	28	24	22	34	15	22	35	33	37	40	27	26	38	51	51	48	52	53	48	54	40
543	1267	10351700	713	713_1267	17	12	7	12	7	16	20	12	7	12	22	7	12	19	7	12	31	7	28	12	36	7	12	7
544	1284	10481083	713	713_1284	21	16	29	24	23	23	29	16	25	19	35	37	36	25	26	32	32	37	32	32	47	39	36	12
545	554	4532450	714	714_ 554	14	7	11	15	13	18	10	12	7	10	12	7	12	7	10	12	12	7	12	7	12	7	12	7
546	579	4735466	714	714_ 579	15	18	18	18	16	19	22	12	7	14	11	12	11	7	10	12	12	7	12	7	12	7	12	7
547	1207	9857034	714	714_1207	11	32	12	7	12	7	12	12	7	22	12	16	7	12	16	20	17	17	12	27	23	25	24	7
548	1229	10037066	714	714_1229	46	69	12	7	12	7	12	7	12	7	16	12	7	12	38	7	36	38	26	12	7	52	12	7
549	1246	10179083	714	714_1246	91	99	73	74	12	47	89	59	76	113	32	64	70	49	54	58	64	65	49	84	67	74	87	77
550	1266	10344100	714	714_1266	69	7	69	58	45	12	7	12	7	67	12	51	7	12	7	12	7	50	34	60	54	61	59	57
551	1285	10488684	714	714_1285	100	100	100	82	70	70	119	62	70	91	31	62	75	50	66	66	56	69	50	72	72	69	69	73
552	580	4743067	715	715_ 580	12	11	10	12	7	10	11	12	12	7	12	7	12	7	12	7	7	12	7	12	7	12	7	12
553	1208	9864634	715	715_1208	17	18	7	11	12	7	12	7	7	10	12	7	10	12	7	12	7	12	7	10	12	7	12	7
554	1232	10059867	715	715_1232	12	29	7	12	17	7	27	12	7	12	10	7	25	12	7	13	7	12	7	22	12	7	12	7
555	1247	10186684	715	715_1247	44	39	12	32	23	27	40	22	32	48	14	7	33	18	24	23	29	12	30	39	29	23	29	35
556	1268	10359300	715	715_1268	38	30	28	29	7	12	7	12	23	12	7	12	7	13	12	22	7	12	16	7	12	21	7	12
557	1283	10473483	715	715_1283	49	45	45	34	35	30	51	20	31	37	18	33	49	20	27	29	25	29	24	34	33	28	34	29
558	985	8040667	716	716_ 985	7	12	7	12	12	7	12	12	12	12	7	12	11	10	11	10	7	12	7	12	7	12	7	12
559	1013	8279016	716	716_1013	7	12	7	13	12	7	12	15	12	12	15	15	16	13	12	7	14	12	7	12	7	12	7	12
560	1064	8692450	716	716_1064	7	10	12	15	7	12	7	14	7	17	12	7	18	12	14	17	15	7	12	7	12	7	12	7
561	1104	9009367	716	716_1104	11	14	12	7	17	12	7	12	12	17	7	12	17	16	13	7	7	10	12	7	12	7	12	7
562	1129	9225200	716	716_1129	12	11	7	15	15	12	7	16	12	7	12	7	12	14	7	14	14	12	7	12	7	12	7	12
563	1139	9301383	716	716_1139	10	13	7	12	15	7	12	7	12	15	7	12	7	12	12	7	13	10	12	7	12	7	12	7
564	1172	9565017	716	716_1172	11	12	7	17	13	12	7	12	7	16	14	13	16	12	12	13	10	12	7	12	7	12	7	12
565	1206	9849433	716	716_1206	7	12	12	14	7	12	7	12	12	11	7	13	15	11	12	12	7	12	7	12	7	12	7	12
566	1230	10044666	716	716_1230	18	7	12	7	12	15	17	22	21	20	7	24	26	20	19	12	7	11	12	7	12	7	12	13
567	1247	10186684	716	716_1247	31	31	30	29	32	20	34	35	31	46	35	34	38	29	27	29	29	21	13	14	16	14	13	19
568	1264	10316067	716	716_1264	7	12	21	7	27	12	7	20	22	30	23	7	12	7	12	7	21	7	12	7	12	7	12	7
569	1271	10382100	716	716_1271	24	12	7	22	12	7	12	7	21	7	12	26	31	7	12	7	12	7	12	7	10	10	12	7
570	1283	10473483	716	716_1283	30	30	29	32	33	25	39	12	7	33	29	34	40	26	29	29	12	18	15	12	13	14	11	16
571	1247	10186684	717	717_1247	7	12	13	7	14	13	17	15	10	13	13	13	15	13	11	12	12	12	7	12	7	12	7	12
572	1289	10531816	717	717_1289	11	7	16	12	13	13	17	7	12	15	15	14	13	10	10	12	10	7	12	7	12	7	12	7
573	677	5531550	723	723_ 677	40	41	40	35	37	34	45	37	28	32	28	30	33	23	28	26	12	7	19	12	7	22	12	7
574	676	5523917	724	724_ 676	17	12	7	15	12	14	20	13	11	12	13	11	12	7	12	7	7	12	7	12	7	12	7	12
575	104	854383	725	725_ 104	7	12	7	12	7	12	7	12	12	7	12	7	12	7	12	7	128	87	93	133	94	74	76	159
576	347	2842900	725	725_ 347	7	12	7	12	7	12	7	12	12	7	12	7	12	7	12	7	30	22	12	33	25	13	22	28
577	374	3061200	725	725_ 374	7	12	7	12	7	12	7	12	12	12	7	12	7	31	18	13	309	264	228	353	414	200	319	368
578	602	4923083	725	725_ 602	15	12	15	7	12	12	11	11	12	7	12	7	12	7	10	12	12	7	12	7	12	7	12	7
579	104	854383	726	726_ 104	12	7	12	7	12	7	12	7	7	12	7	12	7	12	7	12	41	35	37	51	37	27	31	57
580	374	3061200	726	726_ 374	12	7	12	7	12	7	12	7	7	12	7	37	12	7	12	7	110	95	84	118	146	76	114	123
581	105	861983	727	727_ 105	7	12	7	12	7	12	7	12	12	7	12	7	12	7	12	7	18	7	13	20	15	12	10	25
582	373	3053600	727	727_ 373	7	12	7	12	7	12	7	12	12	7	12	7	12	7	12	7	37	31	27	47	49	24	36	42
583	375	3068767	728	728_ 375	7	12	7	12	7	12	7	12	12	7	12	7	12	7	12	7	13	10	7	15	16	12	10	14
584	576	4712667	728	728_ 576	11	11	7	12	7	12	15	7	7	12	12	15	12	17	18	16	12	7	12	7	13	12	10	7
585	384	3137300	729	729_ 384	12	7	12	7	12	7	12	7	7	12	7	12	7	12	7	12	10	14	12	15	16	11	12	17
586	1247	10186684	734	734_1247	12	7	12	30	7	12	29	26	21	33	12	27	7	25	20	26	38	44	21	12	7	12	7	12
587	1282	10465883	734	734_1282	12	7	12	31	35	7	24	21	15	19	17	12	29	16	16	20	22	29	7	12	7	12	7	12
588	1248	10194283	735	735_1248	7	12	7	12	7	12	7	11	12	11	7	12	12	7	12	11	18	18	10	7	12	7	12	7
589	1206	9849433	736	736_1206	12	7	10	12	7	30	37	25	21	33	20	30	7	12	25	27	23	12	7	48	20	12	12	7
590	1227	10021867	736	736_1227	12	12	16	18	7	12	56	7	7	12	7	42	12	7	12	37	12	49	59	7	12	7	12	10
591	1232	10059867	736	736_1232	7	12	7	12	7	48	12	35	37	44	36	7	12	7	34	12	37	7	12	67	32	18	11	7
592	1245	10171483	736	736_1245	12	19	7	26	12	58	84	60	47	75	48	56	7	51	41	47	56	69	76	81	39	19	12	16
593	1265	10323667	736	736_1265	12	12	12	7	12	37	49	7	26	37	12	7	22	12	7	26	7	45	12	7	12	7	12	7
594	1282	10465883	736	736_1282	12	13	11	16	7	37	50	30	29	12	27	30	24	7	24	29	25	43	38	36	23	11	12	7
595	1231	10052267	737	737_1231	12	7	12	7	12	21	7	17	16	12	7	12	13	7	12	7	7	12	25	30	7	12	7	12
596	1246	10179083	737	737_1246	7	12	7	12	7	27	38	26	19	24	16	23	24	12	14	21	20	30	28	40	16	7	12	7
597	1263	10308467	737	737_1263	12	7	12	7	12	16	21	13	12	12	7	12	7	14	12	7	7	18	12	7	12	12	7	12
598	1282	10465883	737	737_1282	7	12	7	12	7	16	21	14	12	10	12	14	7	12	7	10	12	18	7	12	7	12	7	12
599	1232	10059867	738	738_1232	7	12	14	13	7	17	12	7	12	7	10	20	12	7	12	15	19	7	11	29	29	12	16	7
600	1245	10171483	738	738_1245	17	12	23	16	12	20	7	10	22	20	19	24	21	17	14	22	27	32	23	35	32	32	25	12
601	1267	10351700	738	738_1267	7	12	14	7	12	13	7	12	16	7	10	16	15	12	7	13	15	12	7	20	12	7	12	7
602	1286	10496284	738	738_1286	12	12	15	13	14	14	21	7	18	12	19	19	7	12	12	15	14	22	13	22	26	12	16	11
603	400	3271717	739	739_ 400	7	12	7	12	7	12	7	12	12	7	12	7	12	13	7	12	15	12	12	12	15	7	17	12
604	1245	10171483	739	739_1245	7	12	7	12	7	12	13	7	10	7	12	7	12	7	12	7	12	13	7	14	12	7	10	12
605	1246	10179083	740	740_1246	25	7	27	27	25	14	27	16	23	26	12	7	11	12	10	10	10	15	11	13	14	15	15	14
606	1262	10300867	740	740_1262	12	7	24	12	7	13	23	13	7	12	7	12	7	12	7	12	12	11	7	12	7	11	12	7
607	1283	10473483	740	740_1283	12	24	27	7	27	18	32	19	7	12	7	12	7	12	7	12	7	12	7	12	7	20	12	7
608	1288	10511483	740	740_1288	32	12	7	27	12	7	12	7	12	25	7	13	13	12	7	12	10	19	10	18	16	12	19	22
609	1304	10645817	740	740_1304	12	17	7	12	7	12	24	11	12	7	12	7	12	7	12	7	7	12	7	12	7	13	12	7
610	375	3068767	741	741_ 375	12	7	12	7	12	7	12	7	7	12	7	12	7	12	7	12	18	17	14	22	28	14	24	24
611	444	3631950	741	741_ 444	12	7	12	7	12	7	12	7	18	14	15	22	7	15	10	16	115	94	44	95	97	48	80	97
612	1286	10496284	741	741_1286	15	13	12	11	11	12	14	7	10	12	7	12	7	12	7	12	12	7	12	7	12	7	10	10
613	444	3631950	742	742_ 444	12	7	12	7	12	7	12	7	7	12	7	12	7	12	7	12	43	32	18	32	34	18	29	37
614	578	4727867	742	742_ 578	38	32	40	39	41	48	42	33	12	25	25	23	34	15	23	17	7	12	10	7	12	7	12	7
615	1204	9834050	742	742_1204	12	7	12	7	12	7	12	7	7	12	7	12	10	7	12	16	12	7	14	18	12	12	11	7
616	1230	10044666	742	742_1230	12	7	13	12	10	7	12	7	7	12	21	7	24	12	17	28	24	7	32	37	29	29	12	38
617	1246	10179083	742	742_1246	160	10	7	16	11	10	19	15	11	15	35	22	36	28	22	37	47	27	48	54	37	39	41	55
618	1261	10293266	742	742_1261	12	7	12	14	7	12	7	12	7	10	12	17	22	7	12	25	12	17	25	7	12	7	12	7
619	1267	10351700	742	742_1267	81	12	11	12	7	12	7	12	10	12	7	14	12	16	7	12	7	12	7	26	12	23	21	7
620	1284	10481083	742	742_1284	128	13	14	19	13	12	18	12	11	12	27	22	36	21	16	31	28	20	30	31	29	30	25	36
621	104	854383	743	743_ 104	7	12	7	12	7	12	7	12	12	7	12	7	12	7	12	7	56	39	36	63	43	33	33	62
622	376	3076400	743	743_ 376	7	12	7	12	7	12	7	12	12	7	12	31	7	12	7	12	201	152	121	211	233	111	188	200
623	579	4735466	743	743_ 579	16	14	17	19	16	22	18	16	12	12	7	12	12	7	10	12	12	7	12	7	12	7	12	7
624	1233	10067467	743	743_1233	12	7	12	7	12	7	12	7	7	12	11	7	12	12	7	12	13	7	17	12	16	7	15	15
625	1245	10171483	743	743_1245	72	12	7	12	7	12	7	12	12	7	16	12	16	7	12	15	22	11	22	25	18	15	22	26
626	1285	10488684	743	743_1285	52	7	12	7	12	7	12	7	7	10	12	7	14	12	7	14	18	10	17	16	16	14	15	17
627	104	854383	744	744_ 104	12	7	12	7	12	7	12	7	7	12	7	12	7	12	7	12	16	15	15	26	16	10	12	24
628	376	3076400	744	744_ 376	7	12	7	12	7	12	7	12	12	7	12	11	7	12	7	12	73	52	44	75	85	38	68	71
629	376	3076400	745	745_ 376	12	7	12	7	12	7	12	7	7	12	7	12	7	12	7	12	23	17	14	23	27	12	20	26
630	581	4750667	747	747_ 581	49	52	59	47	53	43	64	48	24	49	43	42	44	31	36	29	12	7	32	12	12	30	7	12
631	582	4758266	748	748_ 582	18	26	27	20	22	18	22	18	10	18	17	20	21	10	15	11	12	7	12	12	7	11	12	7
632	1231	10052267	758	758_1231	12	7	11	12	7	12	7	12	12	7	10	12	7	13	12	7	21	12	7	12	7	12	7	12
633	1246	10179083	758	758_1246	7	12	20	25	13	13	18	21	12	11	19	24	17	16	11	12	32	16	15	16	11	15	15	17
634	1269	10366900	758	758_1269	7	12	7	12	7	12	7	10	7	12	7	12	12	10	7	12	15	12	7	12	7	10	12	7
635	1285	10488684	758	758_1285	12	7	16	19	14	15	18	18	10	12	22	18	18	13	7	23	21	14	11	12	10	11	7	10
636	1206	9849433	759	759_1206	19	12	7	12	7	12	7	12	12	7	12	7	12	7	12	10	12	7	11	11	12	7	12	7
637	1232	10059867	759	759_1232	67	12	7	12	7	12	7	12	12	7	12	7	24	13	12	7	12	7	26	25	17	12	7	23
638	1246	10179083	759	759_1246	80	12	11	7	12	7	12	7	7	12	18	7	22	17	12	7	31	15	30	26	12	22	22	29
639	1270	10374500	759	759_1270	57	7	12	7	12	7	12	7	7	12	7	10	12	11	7	20	16	10	7	18	12	12	15	16
640	1283	10473483	759	759_1283	58	7	10	12	7	12	7	12	7	12	18	12	16	12	11	24	21	12	23	19	7	14	13	12
641	1246	10179083	760	760_1246	36	7	12	7	12	7	12	7	7	12	7	12	11	7	12	7	17	7	11	12	12	11	7	13
642	1281	10458283	760	760_1281	34	12	7	12	7	12	7	12	12	7	10	12	12	7	12	11	7	12	12	10	7	12	7	11
643	1243	10156283	775	775_1243	12	7	15	17	12	13	7	12	12	12	7	12	20	7	12	18	23	12	7	12	7	12	7	12
644	581	4750667	779	779_ 581	14	15	14	20	14	16	17	16	7	11	10	12	7	12	11	7	7	12	7	12	7	12	7	12
645	110	899983	783	783_ 110	32	16	21	31	23	32	29	16	12	12	7	12	11	7	12	7	7	12	7	12	7	12	7	12
646	315	2574150	783	783_ 315	21	7	12	21	7	22	12	7	11	11	12	7	12	11	7	12	12	7	12	7	12	7	12	7
647	376	3076400	783	783_ 376	79	62	82	76	84	84	77	65	54	53	43	41	35	34	38	30	12	7	12	7	12	7	12	7
648	424	3466950	783	783_ 424	17	32	48	38	39	30	18	25	35	22	26	17	12	22	16	18	12	7	12	7	16	12	17	7
649	450	3677650	783	783_ 450	12	23	35	28	25	20	20	20	20	7	12	13	7	12	12	11	7	12	7	12	7	12	7	12
650	375	3068767	784	784_ 375	31	21	30	28	25	30	30	28	18	20	22	14	16	15	15	13	12	7	12	7	12	7	12	7
651	529	4316800	793	793_ 529	12	7	11	12	7	12	7	12	12	7	12	7	12	7	12	7	7	12	7	12	7	12	7	12
652	1290	10539416	800	800_1290	13	7	12	7	12	7	12	7	7	12	23	19	25	25	7	20	12	7	12	23	35	7	46	66
653	1296	10585016	801	801_1296	12	7	12	7	12	7	12	7	7	12	7	12	12	13	7	12	10	13	12	7	20	28	24	12
654	1227	10021867	802	802_1227	7	24	19	32	12	7	17	23	21	12	19	34	7	12	24	25	28	62	20	12	7	12	20	7
655	1249	10201883	802	802_1249	38	31	12	7	12	25	7	30	24	7	39	12	15	7	12	7	12	75	28	7	12	53	35	54
656	1255	10247483	802	802_1255	7	32	12	42	7	12	28	7	12	36	7	46	12	7	38	12	12	7	12	7	12	7	37	12
657	1268	10359300	802	802_1268	7	12	7	47	12	7	12	7	31	7	12	44	7	12	7	42	12	7	36	12	43	60	7	51
658	1283	10473483	802	802_1283	12	7	12	7	12	32	40	35	12	7	45	46	12	38	39	44	12	76	36	7	12	7	12	56
659	1228	10029467	803	803_1228	7	12	7	16	12	7	11	10	7	10	11	12	7	12	7	11	7	12	7	12	7	12	7	12
660	1247	10186684	803	803_1247	16	11	16	22	7	13	13	12	15	16	17	12	7	17	19	19	17	36	16	7	20	12	7	12
661	1259	10278067	803	803_1259	19	17	7	12	18	7	12	18	12	7	12	21	7	12	16	19	18	36	12	7	12	24	16	7
662	1278	10435483	803	803_1278	12	7	12	23	21	7	12	7	15	40	7	12	7	12	17	21	12	37	20	19	7	12	7	12
663	1288	10511483	803	803_1288	19	20	7	12	7	12	19	19	12	7	12	7	12	7	18	12	7	12	7	12	7	26	12	25
664	1302	10630617	803	803_1302	7	12	7	13	12	7	12	7	11	12	7	12	7	12	7	14	13	22	13	7	12	7	12	17
665	1210	9879833	804	804_1210	7	29	11	15	12	7	12	7	18	7	12	26	25	7	12	7	7	27	12	26	12	7	12	7
666	1227	10021867	804	804_1227	31	12	24	27	7	39	12	46	40	7	12	7	12	7	12	7	7	12	7	45	22	12	16	7
667	1247	10186684	804	804_1247	46	53	12	7	39	49	47	57	12	7	12	57	59	42	7	12	7	60	53	52	26	12	7	12
668	1255	10247483	804	804_1255	7	12	32	7	12	7	12	7	49	51	57	7	56	45	12	50	48	12	7	12	7	18	12	7
669	1269	10366900	804	804_1269	12	54	29	7	35	47	12	51	12	7	12	7	57	12	40	50	7	60	12	46	7	12	7	12
670	1283	10473483	804	804_1283	7	52	12	39	42	43	64	53	46	7	51	59	58	12	42	7	48	12	7	43	12	16	7	12
671	1231	10052267	805	805_1231	13	14	7	12	7	14	12	7	17	12	11	7	14	12	13	7	12	7	12	7	12	7	12	7
672	1246	10179083	805	805_1246	12	7	14	12	20	18	22	27	18	17	18	7	12	21	7	12	16	26	7	12	7	12	7	12
673	1254	10239883	805	805_1254	21	7	12	7	12	7	25	26	21	7	20	12	7	12	7	12	17	7	12	15	7	12	7	12
674	1281	10458283	805	805_1281	20	7	12	7	12	15	7	12	12	50	20	7	12	7	12	7	12	28	7	14	12	7	12	7
675	1286	10496284	805	805_1286	12	7	12	13	24	17	7	26	7	12	7	26	27	19	17	12	18	12	7	12	7	12	7	12
676	576	4712667	809	809_ 576	11	18	19	14	13	7	19	13	12	15	14	15	14	7	10	10	7	12	11	7	12	7	12	7
677	1246	10179083	819	819_1246	12	208	177	108	145	145	332	112	95	148	132	138	112	107	149	160	101	23	11	21	15	23	26	37
678	1284	10481083	819	819_1284	7	128	103	61	97	96	179	54	46	12	81	72	65	47	77	89	48	7	12	18	14	20	15	27
679	1246	10179083	820	820_1246	7	107	91	49	72	71	164	52	44	73	58	71	62	48	69	77	49	12	7	10	12	12	10	16
680	1263	10308467	820	820_1263	7	85	12	7	60	56	12	7	7	52	12	48	7	12	7	12	12	10	7	12	7	12	7	13
681	1283	10473483	820	820_1283	12	58	50	31	56	49	90	27	21	7	36	44	31	24	36	47	20	12	7	12	7	12	7	12
682	1247	10186684	821	821_1247	7	40	32	19	24	26	59	12	19	23	18	24	20	19	26	30	7	12	7	12	7	12	7	12
683	1266	10344100	821	821_1266	7	27	22	12	22	20	38	16	7	37	12	12	7	13	12	21	12	12	7	12	7	12	7	12
684	1286	10496284	821	821_1286	7	26	17	13	12	7	38	15	7	16	12	17	7	12	7	16	12	7	12	7	12	7	12	7
685	1142	9324183	822	822_1142	12	7	12	7	12	7	24	19	23	23	7	12	7	12	7	22	28	12	33	7	12	7	12	7
686	1151	9405416	822	822_1151	12	7	12	7	12	43	7	28	12	7	28	27	31	26	17	12	12	46	7	16	12	7	12	7
687	1245	10171483	822	822_1245	12	7	12	7	12	7	23	10	12	10	7	12	10	7	12	11	10	7	12	7	12	7	12	7
688	1156	9443417	823	823_1156	12	7	12	7	12	23	14	7	14	11	7	12	12	14	7	11	7	12	15	7	12	7	12	7
689	1168	9534616	823	823_1168	12	7	12	7	12	27	7	15	11	13	13	14	15	11	7	12	7	12	7	12	7	12	7	12
690	580	4743067	824	824_ 580	10	11	12	11	12	10	12	10	7	10	12	10	14	7	12	7	7	12	7	12	7	12	7	12
691	1173	9572617	824	824_1173	7	12	7	12	7	12	61	56	42	38	53	44	12	7	46	12	7	53	59	12	7	30	12	7
692	1183	9661433	824	824_1183	12	7	12	7	12	7	12	7	12	7	55	12	52	38	7	38	29	7	12	68	7	12	7	12
693	1197	9780850	824	824_1197	7	12	12	7	12	7	12	7	7	12	7	12	47	7	12	7	30	12	49	57	7	12	7	12
694	1224	9999066	824	824_1224	7	12	7	12	21	7	88	12	38	41	12	41	7	41	52	47	37	47	7	12	60	27	7	12
695	1238	10105467	824	824_1238	27	12	24	19	23	7	84	12	7	12	7	38	56	12	49	7	12	7	12	65	7	12	7	12
696	1258	10270467	824	824_1258	7	12	16	7	12	7	12	7	27	22	31	20	7	21	12	7	7	27	12	36	7	12	7	12
697	1286	10496284	824	824_1286	7	12	7	12	7	12	30	17	14	12	22	7	12	10	16	7	7	15	16	19	12	7	12	7
698	1154	9428217	825	825_1154	12	7	12	7	12	7	12	7	17	12	7	12	17	14	18	16	10	23	25	7	30	12	7	12
699	1172	9565017	825	825_1172	7	12	7	12	7	12	32	29	17	12	27	19	7	21	12	21	7	26	12	40	36	7	12	7
700	1224	9999066	825	825_1224	12	12	7	12	7	12	7	28	21	22	23	17	24	7	12	21	15	25	12	35	7	12	7	12
701	1232	10059867	825	825_1232	7	12	7	12	7	12	44	7	7	12	7	15	12	18	26	7	12	7	25	12	34	7	12	7
702	1270	10374500	825	825_1270	12	7	12	7	12	7	15	14	12	22	7	12	7	12	7	12	12	7	12	11	7	12	7	12
703	1175	9600634	826	826_1175	7	12	7	12	12	11	7	20	28	12	7	12	7	12	7	12	32	7	40	12	7	27	12	7
704	1188	9699433	826	826_1188	12	7	12	7	12	7	12	22	25	7	40	12	7	12	24	7	12	7	12	36	38	7	37	12
705	1227	10021867	826	826_1227	7	12	7	12	7	12	26	7	12	7	12	59	60	7	12	48	45	12	53	7	12	46	7	12
706	1232	10059867	826	826_1232	7	12	28	32	7	26	12	7	46	47	55	7	12	7	12	7	12	50	7	55	62	12	48	67
707	1242	10135850	826	826_1242	7	12	7	12	7	12	28	32	48	50	7	12	60	45	42	46	52	12	7	12	7	12	52	7
708	1258	10270467	826	826_1258	12	22	28	7	12	7	12	7	7	12	7	12	7	12	7	37	39	34	40	38	44	7	44	12
709	1280	10450684	826	826_1280	7	12	20	7	10	12	19	7	30	7	12	35	44	30	26	7	32	7	12	31	42	33	7	52
710	1300	10615417	826	826_1300	12	7	12	7	12	7	11	12	12	24	24	23	7	12	16	20	7	12	23	7	12	25	7	12
711	1225	10006667	827	827_1225	7	10	12	7	12	7	12	7	7	12	19	7	13	19	16	12	7	19	12	21	7	24	23	12
712	1245	10171483	827	827_1245	7	12	7	16	12	7	12	7	7	12	7	23	12	17	19	7	21	12	14	7	26	12	25	20
713	1259	10278067	827	827_1259	7	13	12	7	12	7	12	7	7	10	12	12	7	16	10	12	12	7	12	16	23	7	12	7
714	1286	10496284	827	827_1286	12	19	7	18	12	7	12	7	7	21	11	12	10	11	7	12	12	7	12	12	15	18	20	7
715	1227	10021867	828	828_1227	12	15	14	7	12	12	7	11	7	14	12	7	12	7	12	7	12	7	12	14	7	26	12	7
716	1247	10186684	828	828_1247	26	23	12	30	15	7	12	7	19	12	26	7	12	7	17	14	15	12	18	7	12	33	25	36
717	1262	10300867	828	828_1262	33	7	12	30	7	12	7	12	12	7	23	38	12	13	7	12	7	30	12	21	7	28	12	7
718	1283	10473483	828	828_1283	12	33	7	39	12	7	33	22	24	7	12	37	12	7	19	12	12	34	17	19	7	34	12	30
719	1289	10531816	828	828_1289	43	7	38	12	28	26	7	12	7	12	30	7	12	7	12	14	12	7	12	7	25	12	26	7
720	1302	10630617	828	828_1302	33	12	23	7	18	17	12	14	7	12	7	25	12	7	12	7	7	12	13	14	7	12	19	7
721	1274	10405084	829	829_1274	12	11	7	12	7	12	7	12	7	12	7	16	12	7	12	7	7	12	12	10	11	7	13	12
722	1282	10465883	829	829_1282	7	12	7	12	7	12	7	12	12	31	7	16	12	7	12	7	7	12	12	10	7	12	13	7
723	1290	10539416	829	829_1290	18	12	17	16	12	7	13	12	7	12	7	12	7	12	7	12	7	12	7	12	7	12	7	18
724	1229	10037066	830	830_1229	18	13	12	17	7	10	12	7	7	12	7	16	11	14	12	7	7	12	7	12	7	12	7	12
725	1245	10171483	830	830_1245	29	7	12	20	7	15	12	16	7	12	20	7	15	12	7	12	7	16	15	15	11	12	7	12
726	1257	10262683	830	830_1257	7	12	7	12	7	12	7	18	14	20	7	20	12	17	13	13	12	7	12	7	12	7	12	11
727	1272	10389700	830	830_1272	7	19	12	21	16	7	16	12	12	7	12	7	17	16	11	12	14	12	18	7	11	12	7	13
728	1284	10481083	830	830_1284	12	7	14	22	12	7	15	14	19	12	20	28	21	7	13	12	11	7	12	15	11	7	12	7
729	1307	10668616	830	830_1307	12	7	12	7	13	12	7	12	12	11	7	16	14	12	7	11	12	7	12	7	12	7	12	7
730	1248	10194283	836	836_1248	12	38	7	18	12	7	61	12	7	12	7	12	24	18	29	29	15	12	7	12	7	12	7	12
731	1270	10374500	836	836_1270	7	33	12	7	33	29	12	7	13	12	21	23	21	7	12	7	12	7	12	7	12	7	12	7
732	1283	10473483	836	836_1283	12	27	7	12	7	12	41	13	7	12	14	15	16	7	12	7	7	12	7	12	7	12	7	12
733	1248	10194283	837	837_1248	7	18	12	7	12	17	29	12	10	7	11	12	7	12	12	14	7	12	7	12	7	12	7	12
734	1268	10359300	837	837_1268	7	12	15	7	14	13	12	7	7	13	12	7	10	12	10	7	7	12	7	12	7	12	7	12
735	1244	10163883	843	843_1244	7	12	7	11	12	7	17	11	11	11	12	16	13	10	10	12	7	11	10	13	12	7	12	7
736	1287	10503883	843	843_1287	22	11	13	15	19	12	21	14	11	12	7	12	18	14	12	13	7	12	12	12	7	12	16	21
737	1282	10465883	844	844_1282	7	12	7	12	7	11	14	12	12	7	12	10	11	7	12	7	7	12	7	12	7	12	7	12
738	1286	10496284	845	845_1286	7	14	13	13	12	7	11	10	7	12	7	11	12	7	12	7	7	12	7	12	7	12	7	12
739	458	3738450	849	849_ 458	20	7	14	18	14	17	16	11	7	12	7	12	7	12	7	12	12	7	12	7	12	7	12	7
740	1286	10496284	860	860_1286	12	12	7	12	10	7	12	7	7	12	7	11	12	7	12	7	12	7	12	7	12	7	12	7
741	394	3226117	865	865_ 394	22	17	22	25	22	32	22	17	12	7	12	7	12	7	12	7	7	12	7	12	7	12	7	12
742	427	3489750	865	865_ 427	54	26	38	37	40	50	32	25	14	7	17	16	15	20	15	12	12	7	10	12	7	12	7	12
743	427	3489750	866	866_ 427	26	11	23	19	15	23	18	12	7	12	7	12	7	12	7	12	12	7	12	7	12	7	12	7
744	1286	10496284	889	889_1286	19	16	11	12	7	12	17	15	7	12	13	13	14	10	12	7	12	11	7	12	10	7	12	12
745	108	884783	933	933_ 108	16	12	12	20	15	23	15	10	7	12	7	12	7	12	7	12	12	7	12	7	12	7	12	7
746	470	3842383	933	933_ 470	13	12	14	20	13	7	11	15	10	12	7	12	7	12	7	12	12	7	12	7	12	7	12	7
747	548	4474033	934	934_ 548	12	7	12	114	114	7	111	87	76	75	63	7	50	12	7	12	12	7	12	7	20	12	7	12
748	591	4826667	934	934_ 591	7	12	7	74	12	7	12	61	50	57	12	48	7	38	12	47	12	7	12	7	45	12	7	12
749	657	5366734	934	934_ 657	7	12	7	42	12	7	12	7	7	29	12	27	7	21	12	29	7	13	17	12	31	7	12	7
750	694	5674050	934	934_ 694	12	7	12	35	38	7	12	7	7	22	12	22	7	17	12	19	12	10	13	7	21	12	7	12
751	773	6313300	934	934_ 773	7	12	7	12	33	7	12	28	17	19	12	7	12	12	7	12	7	12	7	12	11	7	12	7
752	409	3340117	935	935_ 409	18	14	14	10	12	7	27	12	15	12	7	12	7	12	7	12	12	7	12	7	12	7	12	7
753	466	3811983	935	935_ 466	83	12	105	95	102	97	113	96	7	61	12	7	44	12	51	34	12	7	12	7	12	7	12	7
754	487	3984600	935	935_ 487	121	99	144	95	99	98	189	83	81	81	57	51	52	12	55	42	7	12	18	7	12	17	7	12
755	542	4428433	935	935_ 542	49	39	7	47	12	7	55	12	12	31	7	23	22	21	12	7	12	7	12	7	12	7	12	7
756	563	4600950	935	935_ 563	37	12	7	37	40	12	7	29	7	24	27	21	23	12	7	21	12	7	12	7	12	7	12	7
757	592	4834267	935	935_ 592	30	32	44	12	32	7	34	24	22	25	20	18	22	7	12	20	12	7	12	7	12	7	12	7
758	607	4961083	935	935_ 607	12	28	31	7	12	7	12	7	7	23	17	12	7	12	7	16	11	10	7	12	19	7	12	7
759	639	5217200	935	935_ 639	19	12	7	12	7	12	7	12	7	12	7	14	15	10	12	11	10	12	7	12	15	10	7	12
760	464	3796783	936	936_ 464	7	34	39	37	41	37	43	40	23	26	12	24	12	14	7	16	7	12	7	12	7	12	7	12
761	487	3984600	936	936_ 487	42	43	48	36	35	33	84	32	26	34	18	21	22	7	16	14	7	12	7	12	7	12	7	12
762	488	3992200	937	937_ 488	15	13	13	7	12	10	28	12	7	12	12	7	12	7	12	7	7	12	7	12	7	12	7	12
763	595	4857067	945	945_ 595	13	7	20	15	12	7	12	7	12	7	12	7	12	7	12	7	7	12	7	12	7	12	7	12
